# Supplementary material for: SituSeq: an offline protocol for rapid and remote Nanopore 16S rRNA amplicon sequence analysis
Source: ISME Commun. 2023 Apr 20;3:33. doi: 10.1038/s43705-023-00239-3 (PMC10119094; doi:10.1038/s43705-023-00239-3)
Supplement: Supplementary file 2 — Supplementary Data 1. [file 43705_2023_239_MOESM2_ESM.txt]

#############PREPROCESSING

##This code can be copied and pasted directly into R to concatenate, filter, and trim Nanopore 16S rRNA gene sequences. 
##The working directory folder should be set to the folder containing the subfolders of fastq files from each barcoded sample. E.g From the Nanopore default output, the "fastq_pass" folder would be the working directory
##Each subdirectory should start with "barcode". If you would like to add extra identifying text, please add it to the subdirectory with an underscore after "barcode". E.g. "barcode01_sample1" 
##The end result of this code will be filter and trimmed sequences and a csv file containing information on the reads in and out
##You can change the parameters in the following section before running the code 


######
#parameters to set before running:
path_to_working_directory = "." #leave as a "." if you want to set your working directory manually in RStudio "Session"--> "Set Directory" --> "Choose Directory"
#parameters for the filterAndTrim command:
minLength = 1200 #Removes reads shorter than this length. Minimum length is enforced AFTER trimming
maxLength = 1800 #Removes reads longer than this length. Maximum length is enforced BEFORE trimming 
trimLeft = 100 #The number of nucleotides to remove from the start of each read. Must cover the primer length
trimRight = 100 #The number of nucleotides to remove from the end of each read. Must cover the primer length

######
#in R
#set working directory if you haven't set it manually
setwd(path_to_working_directory)

#load packages (in this order to avoid masking issues)
library(ShortRead)
library(dada2)
library(tidyverse)

#Concatenate nanopore files in R
folders <- list.files(pattern = "barcode" )

for (directory in folders) {
print(directory) 
files = list.files(path = paste(directory, "/", sep = ""), pattern = ".fastq*") 
print(files)
fout = file.path(paste(directory, "combined.fastq.gz", sep = "_"))
    for (fl in files) {
    fq = readFastq(paste(directory,"/",fl, sep = ""))
        writeFastq(fq, fout, mode="a")
        }
}


#save path to object
path = getwd()

#Forward and fastq filenames have format: 
#barcode01_combined.fastq 
fnFs = sort(list.files(path, pattern="_combined.fastq", full.names = TRUE))

#Extract sample names, assuming filenames have format: #samplename_XXX.fastq
sample.names = sapply(strsplit(basename(fnFs), "\\."), `[`, 1)

#filter and trim reads- create new paths for new files 
filtFs <- file.path(path, "filtered", paste0(sample.names, "_filt.fastq"))
names(filtFs) = sample.names

#filter and trim command - will create new fastq files with filtered and trimmed sequences
out = filterAndTrim(fnFs, filtFs, trimLeft = trimLeft, trimRight = trimRight, maxLen = maxLength, minLen = minLength,  truncQ = 0, compress = FALSE)

#see how many reads were lost and write to csv file
head(out,12) 
write.csv(out, "Filtered_sequence_summary.csv")


################################################################################################################################

###########STREAM 1A: Taxonomic Assignment

##This code is meant to be run after completing the Preproccessing.R code on your raw fastq files. After the Preprocessing.R code you will have filtered and trimmed fastq files for each sample in your analysis.
##This code can be copied and pasted directly into R to assign taxonomy to full length 16S rRNA reads sequenced using the Nanopore MinION platform and 16S barcode kit.
##The working directory folder should be set to the folder containing subfolders of fastq files from each barcoded sample. E.g From the Nanopore default output, the "fastq_pass" folder would be the working directory (same as for the Preprocessing step)
##The end result of this code will be a series of csv files containing the taxonomic information for each Nanopore sequence
#Use Stream 1B to visualize this data (bubble plot with abundance of all taxa, and a bar plot with the abundance of the top 10 taxa per sample) 
##You can change the parameters in the following section before running the code 

######
#parameters to set before running
subsample_depth = 1000 #each sample will be randomly subsampled to this number of reads, prior to taxonomic assignment (after filtering and trimming). For no subsampling see Nanopore_no_rarefaction.R under "backups" 
path_to_taxonomy_database = "silva_nr99_v138.1_train_set.fa.gz" #change to location of taxonomy database in relation to working directory (easiest to copy taxonomy database to working directory)
path_to_working_directory = "." #leave as a "." if you want to set your working directory manually in RStudio "Session"--> "Set Directory" --> "Choose Directory"
minBoot = 50 #Set the minBoot parameter for assignTaxonomy. minBoot refers to the minimum bootstrapping support required to return a taxonomic classification. Choose a number between 0-100, with 100 being the most stringent. 
######

#in R 
#set working directory 
setwd(path_to_working_directory)

#load packages in this order to avoid masking issues
library(ShortRead)
library(dada2)
library(tidyverse)

#save path to object
path = getwd()

#fastq filenames have format: 
#barcode01_combined.fastq 
fnFs = sort(list.files(path, pattern="_combined.fastq", full.names = TRUE))

#extract sample names, assuming filenames have format: #samplename_XXX.fastq
sample.names = sapply(strsplit(basename(fnFs), "\\."), `[`, 1)

#path for filtered and trimmed reads 
filtFs <- file.path(path, "filtered", paste0(sample.names, "_filt.fastq"))
names(filtFs) = sample.names

#import sequences and assign taxonomy - with subsetting to subsampling depth
#this will create a csv file for each sample with the sequence and its assigned taxonomy
for (fastq in filtFs) {
print(fastq)
seqs = getSequences(fastq)
sub = sample(1:length(seqs), subsample_depth, replace=FALSE) 
seq2 = seqs[sub]
tax_rc = assignTaxonomy(seq2, path_to_taxonomy_database, multithread=TRUE, tryRC = TRUE, minBoot = minBoot)
base = basename(fastq)
samples = gsub("_filt.fastq", "", base)
write.csv(tax_rc, paste('tax', samples, 'csv', sep = '.' ))
}

##############STREAM 1B: Visualiation of Taxonomy
##This code is meant to be run after completing the Preproccessing.R and Stream1A_assignTaxonomy.R code on your raw fastq files. After the Stream1A_assignTaxonomy.R code you will have a csv file for each sample containing taxonomic information for the Nanopore sequences. 
##This code can be copied and pasted directly into R to summarize visualize the taxonomy assigned in Stream1A_assignTaxonomy.R
##The working directory folder should be set to the folder containing subfolders of fastq files from each barcoded sample. E.g From the Nanopore default output, the "fastq_pass" folder would be the working directory (same as for the Preprocessing and Stream1A steps)
##The end result of this code will be a bubble plot with abundance of all taxa, and a bar plot with the abundance of the top 10 taxa per sample 
##You can change the parameters in the following section before running the code 


######
#parameters to set before running
taxonomic_level = "Phylum" #choose from "Phylum" "Class" "Order" "Family" "Genus" 
sample_number = 12
path_to_working_directory = "." #leave as a "." if you want to set your working directory manually in RStudio "Session"--> "Set Directory" --> "Choose Directory"
######

#in R 
#set working directory 
setwd(path_to_working_directory)

#load tidyverse package
library(tidyverse)


#read in newly made csv files 
temp = list.files(pattern="tax.*.csv")
temp_list = list()
for (i in 1:length(temp)) {
    sample = gsub(".csv", "", temp[[i]])
    sample2 = gsub("tax.","",sample)
    new = read.csv(temp[i], header = TRUE) 
    new2 = new %>% filter(Kingdom == "Bacteria") %>% select(all_of(taxonomic_level)) %>% group_by_all() %>% summarise(n = n()) %>% mutate(abund = n/(colSums(as.matrix(n)))*100) %>% select(-n)
    colnames(new2) = c(taxonomic_level, sample2)
    temp_list[[length(temp_list) + 1]] <- new2 }


#merge all data frames in list
tax_df = temp_list %>% reduce(full_join, by=taxonomic_level)

#remove "_combined" from sample name
colnames(tax_df) = gsub("_combined","",colnames(tax_df))

#write summary csv of taxonomic level 
write.csv(tax_df, paste0(taxonomic_level,"_summary.csv"), row.names = FALSE)

#convert data to long format
tax_df_long = tax_df %>% pivot_longer(!taxonomic_level, names_to = "Sample", values_to = "Abundance")

#colour scheme for bubble plot
colours = colorRampPalette(c("#2F4858", "#33658A", "#86BBD8", "#830689", "#F5A614", "#F26419", "#BB3551",  "#C1D7AE", "#68AC5D", "#EBDDAD"))(sample_number)


#bubble plot
xx = ggplot(tax_df_long, aes(x = Sample, y = reorder(get(taxonomic_level), desc(get(taxonomic_level))))) + geom_point(aes(colour = Sample, size= Abundance), alpha = 0.7) +theme(legend.key = element_blank(), legend.title = element_text(size = 10), panel.border = element_rect(fill = NA, colour = "grey80"), axis.text.y = element_text(size = 7), axis.text.x = element_text(size = 7, angle = 90, vjust = 0.3, hjust =1), panel.background = element_blank(), panel.grid.major = element_line(colour = "grey94")) + scale_radius(range=c(1,8), breaks = c(1,10,30,50)) + labs(x = "", y = "", colour = taxonomic_level) + scale_colour_manual(values = colours) + guides(colour = "none")
xx

#save bubble plot
ggsave(paste0("bubble_plot_",taxonomic_level,".png"), height = 9, width = 5.5)

#select top 10 most abundant taxa, based on maximum abundance in data set
tax_df$max = apply(tax_df[,2:ncol(tax_df)], 1, FUN = max, na.rm = TRUE)
tax_df2 <- tax_df[order(-tax_df$max),][1:10,]
 
#colour scheme for bar plot
colours = c("#2F4858", "#33658A", "#86BBD8", "#830689", "#F5A614", "#F26419", "#BB3551",  "#C1D7AE", "#68AC5D", "#EBDDAD")

#convert data to long format
tax_df2_long = tax_df2 %>% select(-max) %>% pivot_longer(!taxonomic_level, names_to = "Sample", values_to = "Abundance")

#remove "_combined" from sample name
tax_df2_long$Sample = gsub("_combined","",tax_df2_long$Sample)

#bar plot of most abundant taxa
gg = ggplot(tax_df2_long, aes(x = Sample, y = Abundance)) + geom_bar(aes(fill = get(taxonomic_level)), colour = "black", position = "stack", stat = "identity") + scale_fill_manual(values = colours) + labs(x = "", y = "Relative Abundance (%)", fill = taxonomic_level) + theme(panel.background = element_blank(), panel.border = element_rect(fill =NA, colour = "black"), axis.text.x = element_text(angle = 90, hjust = 1, vjust = 0.3), legend.key = element_blank()) + scale_y_continuous(limits = c(0,100), expand = c(0,0))
gg

#save plot
ggsave(paste0("bar_plot_top_",taxonomic_level,".png"), height = 6, width = 5)


#############################################################################################################################
##############STREAM 2A: Custom BLAST search 

###SituSeq Stream2: Search Nanopore 16S rRNA sequences against a custom database of sequences of interest
#Note that the Stream 2A BLAST search can not be run from a path (list of directories leading to your working directory) that contains any space characters
#This code is meant to work on the combined, filtered and trimmed sequences generated from the Preproccessing.R code. 
#The filtered and trimmed sequences should be found in the directory "filtered" 
#The end result of this code is a table with BLAST search results 
#There is an option for absolute number of hits or percent abundance using the number of reads per sample
#There is also an option to sum the hits of all the sequences of interest, or to show the abundance of each sequence separately in each sample
#Choose the same working directory as Preprocessing script (Folder containing the "filtered" folder from Preprocessing)

######
#parameters to set before running:
path_to_working_directory = "." #leave as a "." if you want to set your working directory manually in RStudio "Session"--> "Set Directory" --> "Choose Directory"
path_to_seqs4_BLAST_db = "BLAST_DB.fasta" #change to file name and location of sequences to use for BLAST database
######

#load packages
library('rBLAST')
library(ShortRead)
library(tidyverse)

#set working directory
setwd(paste0(path_to_working_directory,"/filtered"))

#create fasta files from filtered fastq files, and change headers to contain sample names
k = list.files(pattern = "_filt.fastq", full.names = TRUE)
for (fq in k) {
  fq2 = basename(fq)
  fa = gsub("fastq", "fasta",fq2)
  sample = gsub("_combined_filt.fastq", "", fq2)
  print(fq2)
  writeFasta(readFastq(fq), fa)
  seq <- readDNAStringSet(fa)
  seq@ranges@NAMES = paste0(sample, " ", seq@ranges@NAMES)
  #overwrites fasta file with new headers
  writeFasta(seq, fa)
}

#concatenate fasta files together into "All_combined_seqs.fasta"
m <- list.files(pattern = "_filt.fasta" )
for (fa in m) {
  print(fa) 
  fout = file.path("../All_combined_seqs.fasta")
  writeFasta(readFasta(fa), fout, mode = "a")
}

#start blast steps
setwd("../")
seq <- readDNAStringSet("All_combined_seqs.fasta")

#Make BLAST db and perform BLAST search 
makeblastdb(path_to_seqs4_BLAST_db, dbtype = "nucl")
dbb <- blast(db=path_to_seqs4_BLAST_db)
#change parameters here as required
results = predict(dbb, seq, BLAST_args= c("-max_target_seqs 1"))
write.csv(results, "blast_results.csv", row.names = FALSE)


#############STREAM 2B: BLAST Search filtering and visualization 

###SituSeq Stream 2B: Summarize and visualize BLAST search results from Stream 2A
#This code is meant to work on the BLAST results table generated from the Stream 2A code. 
#The end result of this code is a figure with the number of hits or percent abundance of the sequences of interest per sample 
#There is an option for absolute number of hits or percent abundance using the number of reads per sample
#There is also an option to sum the hits of all the sequences of interest, or to show the abundance of each sequence separately in each sample
#Choose the same working directory as Preprocessing script (Folder containing the "filtered" folder from Preprocessing) and Stream 2A

######
#parameters to set before running:
path_to_working_directory = "." #leave as a "." if you want to set your working directory manually in RStudio "Session"--> "Set Directory" --> "Choose Directory"
sample_number = 12 #number of samples 
perc_identity = 97 #percent identity cutoff 
alignment_length = 400 #minimum length of alignment between Nanopore sequence and database sequence to keep 
e_value = 0.01 #maximum e-value of BLAST match to keep
#######


#set working directory
setwd(path_to_working_directory)


#load packages
library(tidyverse)


##Processing BLAST results##

#load blast results table 
blast = read.csv("blast_results.csv",  header = FALSE)

#filter out hits that are below the percent identity cutoff, smaller than the expected size, and greater than a certain e-value
blast_hq = blast %>% filter(V3 > perc_identity) %>% filter(V4 > alignment_length) %>% filter(V11 <= e_value)

#count the number of high quality hits per sample 
blast_sum = blast_hq %>% group_by(V1) %>% summarize(n = n())

#plot the number of high quality hits per sample as bar plot
#colour scheme
colours = colorRampPalette(c("#2F4858", "#33658A", "#86BBD8", "#830689", "#F5A614", "#F26419", "#BB3551",  "#C1D7AE", "#68AC5D", "#EBDDAD"))(sample_number)

#bar plot
gg = ggplot(blast_sum, aes(y = V1, x = n)) + geom_bar(stat = "identity", aes(fill = V1), colour = "black") + labs(y = "", x = "Number of hits to sequences of interest", fill = "") + theme(panel.background = element_blank(), panel.border = element_rect(fill =NA, colour = "black"), axis.text.x = element_text( colour = "black"), axis.text.y = element_text(colour = "black"), legend.position = "none") + scale_x_continuous(expand = c(0,0), limits = c(0, max(blast_sum$n + max(blast_sum$n/10)))) + scale_fill_manual(values = colours)
gg

#save image
ggsave("Blast_hits_per_sample.png", height = 6, width = 6)

#If also interested in which of the sequences of interest had hits use the following code to plot. 
#If there are many sequences of interest in the database (e.g. >30) the figure will get crowded
blast_sum_seqs = blast_hq %>% group_by(V1,V2) %>% summarize(n = n())

#plot as a bar plot
gg = ggplot(blast_sum_seqs, aes(y = V2, x = n))+ facet_grid(.~V1) + geom_bar(stat = "identity", aes(fill = V1), colour = "black") + labs(y = "", x = "Number of hits to sequences of interest", fill = "") + theme(panel.background = element_blank(), panel.border = element_rect(fill =NA, colour = "black"), axis.text.x = element_text( colour = "black"), strip.background = element_rect(colour ="black"), axis.text.y = element_text(colour = "black"), legend.position = "none") + scale_x_continuous(expand = c(0,0), limits = c(0, max(blast_sum_seqs$n + max(blast_sum_seqs$n/10)))) + scale_fill_manual(values = colours)
gg

#save image
ggsave("Blast_hits_per_sample_and sequence.png", height = 8, width = 7)

#######################################################################
#This code is for calculating relative abundance of hits
#You will need the Filtered_sequence_summary.csv file from the Preprocessing.R script filterAndTrim step


#load in Filtered_sequence_summary.csv file from the Stream 1 Filter and Trim step
filt = read.csv("Filtered_sequence_summary.csv")

#remove file extension from first column 
filt$X = gsub("_combined.fastq.*", "", filt$X)

#select the columns with the sample name and with the final sequence count for each sample
filt2 = data.frame(V1 = filt$X, num_seqs = filt$reads.out)

#join the blast_sum and filt2 data frames
blast_sum2 = full_join(blast_sum, filt2, "V1")

#calculate relative abundance of sequences of interest
blast_sum2$rel_abund = (blast_sum2$n/blast_sum2$num_seqs)*100

#plot relative abundance of sequences of interest per sample as a bar plot

gg = ggplot(blast_sum2, aes(y = V1, x = rel_abund)) + geom_bar(stat = "identity", aes(fill = V1), colour = "black") + labs(y = "", x = "Relative abundance (%) of sequences of interest", fill = "") + theme(panel.background = element_blank(), panel.border = element_rect(fill =NA, colour = "black"), axis.text.x = element_text( colour = "black"), axis.text.y = element_text(colour = "black"), legend.position = "none") + scale_x_continuous(expand = c(0,0), limits = c(0, max(blast_sum2$rel_abund + max(blast_sum2$rel_abund/10)))) + scale_fill_manual(values = colours)
gg

#save image
ggsave("Blast_hits_per_sample_percent.png", height = 6, width = 6)


#If also interested in which of the sequences of interest had hits use the following code to plot. 
#If there are many sequences of interest in the database (e.g. >30) the figure will get crowded
blast_sum_seqs = blast_hq %>% group_by(V1,V2) %>% summarize(n = n())

#join the blast_sum_seqs and filt2 data frames
blast_sum_seqs2 = full_join(blast_sum_seqs, filt2, "V1")

#calculate relative abundance of sequences of interest
blast_sum_seqs2$rel_abund = (blast_sum_seqs2$n/blast_sum_seqs2$num_seqs)*100

#plot as a bar plot
gg = ggplot(blast_sum_seqs2, aes(y = V2, x = rel_abund))+ facet_grid(.~V1) + geom_bar(stat = "identity", aes(fill = V1), colour = "black") + labs(y = "", x = "Relative abundance (%)", fill = "") + theme(panel.background = element_blank(), panel.border = element_rect(fill =NA, colour = "black"), axis.text.x = element_text( colour = "black"), strip.background = element_rect(colour ="black"), axis.text.y = element_text(colour = "black"), legend.position = "none") + scale_x_continuous(expand = c(0,0), limits = c(0, max(blast_sum_seqs2$rel_abund + max(blast_sum_seqs2$rel_abund/10)))) + scale_fill_manual(values = colours)
gg

#save image
ggsave("Blast_hits_per_sample_and_sequence_percent.png", height = 8, width = 7)

######################################################################################################################
