# Supplementary material for: SituSeq: an offline protocol for rapid and remote Nanopore 16S rRNA amplicon sequence analysis
Source: ISME Commun. 2023 Apr 20;3:33. doi: 10.1038/s43705-023-00239-3 (PMC10119094; doi:10.1038/s43705-023-00239-3)
Supplement: Supplementary file 3 — Supplementary Data 2. [file 43705_2023_239_MOESM3_ESM.txt]

>ASV32
TGGGGAATATTGCGCAATGGGGGAAACCCTGACGCAGCGACGCCGCGTGGATGATGAAGGCCCTTGGGTTGTAAAATCCTGTTCTGGGGGAAGAAAGCTTAAAGGTCCAATAAACCCTTAAGCCTGACGGTACCCCAAGAGAAAGCTCCGGCTAATTATGTGCCAGCAGCCGCGGTAATACATAAGGAGCAAGCGTTATCCGGAATTATTGGGCGTAAAGAGCTCGTAGGCGGTCTTAAAAGTCAGTTGTGAAATTATCAGGCTCAACCTGATAAGGTCATCTGAAACTCTATGACTTGAGGTTAGAAGAGGAAAGTGGAATTCCCGGTGTAGCGGTGAAATGCGTAGATATCGGGAGGAACACCAGTGGCGAAGGCGGCTTTCTGGTCTATCTCTGACGCTGAGGAGCGAAAGCTAGGGGAGCAAACG
>ASV34
TGGGGAATATTGCGCAATGGGGGAAACCCTGACGCAGCGACGCCGCGTGGATGATGAAGGCCCTTGGGTTGTAAAATCCTGTTCTGGGGGAAGAAAGCTTAAGAGTCCAATAAACTTTTAAGCCTGACGGTACCCCAAGAGAAAGCTCCGGCTAATTATGTGCCAGCAGCCGCGGTAATACATAAGGAGCAAGCGTTATCCGGAATTATTGGGCGTAAAGAGCTCGTAGGCGGTCTTAAAAGTCAGGTGTGAAATTATCAGGCTCAACCTGATAAGGTCATCTGAAACTTTAAGACTTGAGGTTAGAAGAGGAAAGTGGAATTCCCGGTGTAGCGGTGAAATGCGTAGATATCGGGAGGAACACCAGTGGCGAAGGCGGCTTTCTGGTCTATCTCTGACGCTGAGGAGCGAAAGCTAGGGGAGCAAACG
>ASV63
TGGGGAATATTGCGCAATGGGGGAAACCCTGACGCAGCGACGCCGCGTGGATGATGAAGGCCCTTGGGTTGTAAAATCCTGTTCTGGGGGAAGAAAGCTTAAAGGTCCAATAAACCCTTAAGCCTGACGGTACCCCAAGAGAAAGCTCCGGCTAATTATGTGCCAGCAGCCGCGGTAATACATAAGGAGCAAGCGTTATCCGGAATTATTGGGCGTAAAGAGCTCGTAGGCGGTCTTAAAAGTCAGTTGTGAAATTATTAGGCTCAACCTGATAAGGTCATCTGAAACTTTAAGACTTGAGGATAGAAGAGGAAAGTGGAATTCCCGGTGTAGCGGTGAAATGCGTAGATATCGGGAGGAACACCAGTGGCGAAGGCGGCTTTCTGGTCTATCTCTGACGCTGAGGAGCGAAAGCTAGGGGAGCAAACG
>ASV67
TGGGGAATATTGCGCAATGGGGGAAACCCTGACGCAGCGACGCCGCGTGGATGATGAAGGCCCTTGGGTTGTAAAATCCTGTTCTGGGGGAAGAAAGCTTAAGGGTCCAATAAACCCTTAAGCCTGACGGTACCCCAAGAGAAAGCTCCGGCTAATTATGTGCCAGCAGCCGCGGTAATACATAAGGAGCAAGCGTTATCCGGAATTATTGGGCGTAAAGAGCTCGTAGGCGGTCTTAAAAGTCAGTTGTGAAATTATTAGGCTCAACCTGATAAGGTCATCTGAAACTTTAAGACTTGAGGATAGAAGAGGAAAGTGGAATTCCCGGTGTAGCGGTGAAATGCGTAGATATCGGGAGGAACACCAGTGGCGAAGGCGGCTTTCTGGTCTATCTCTGACGCTGAGGAGCGAAAGCTAGGGGAGCAAACG
>ASV83
TGGGGAATATTGCGCAATGGGGGAAACCCTGACGCAGCGACGCCGCGTGGATGATGAAGGCCCTTGGGTTGTAAAATCCTGTTCTGGGGGAAGAAAGCTTAAAGGTCCAATAAACCCTTAAGCCTGACGGTACCCCAAGAGAAAGCTCCGGCTAATTATGTGCCAGCAGCCGCGGTAATACATAAGGAGCAAGCGTTATCCGGAATTATTGGGCGTAAAGAGCTCGTAGGCGGTCTTAAAAGTCAGTTGTGAAATTATCAGGCTCAACCTGATAAGGTCATCTGAAACTTTATGACTTGAGGTTAGAAGAGGAAAGTGGAATTCCCGGTGTAGCGGTGAAATGCGTAGATATCGGGAGGAACACCAGTGGCGAAGGCGGCTTTCTGGTCTATCTCTGACGCTGAGGAGCGAAAGCTAGGGGAGCAAACG
>ASV167
TGGGGAATATTGCGCAATGGGGGAAACCCTGACGCAGCGACGCCGCGTGGATGATGAAGGCCCTTGGGTTGTAAAATCCTGTTCTGGGGGAAGAAAGCTTAAAGGTCCAATAAACCCTTAAGCCTGACGGTACCCCAAGAGAAAGCTCCGGCTAATTATGTGCCAGCAGCCGCGGTAATACATAAGGAGCAAGCGTTATCCGGAATTATTGGGCGTAAAGAGCTCGTAGGCGGTCTTAAAAGTCAGTTGTGAAATTATCAGGCTCAACCTGATAAGGTCATCTGAAACTTTAAGACTTGAGGTTAGAAGAGGAAAGTGGAATTCCCGGTGTAGCGGTGAAATGCGTAGATATCGGGAGGAACACCAGTGGCGAAGGCGGCTTTCTGGTCTATCTCTGACGCTGAGGAGCGAAAGCTAGGGGAGCAAACG
>ASV287
TGGGGAATATTGCGCAATGGGGGAAACCCTGACGCAGCGACGCCGCGTGGATGATGAAGGCCCTTGGGTTGTAAAATCCTGTTCTGGGGGAAGAAAGCTTAAGAGTCCAATAAACCCTTAAGCCTGACGGTACCCCAAGAGAAAGCTCCGGCTAATTATGTGCCAGCAGCCGCGGTAATACATAAGGAGCAAGCGTTATCCGGAATTATTGGGCGTAAAGAGCTCGTAGGCGGTCTTAAAAGTCAGGTGTGAAATTAACAGGCTCAACCTGTTAAGGTCATCTGAAACTTTAAGACTTGAGGTTAGAAGAGGAAAGTGGAATTCCCGGTGTAGCGGTGAAATGCGTAGATATCGGGAGGAACACCAGTGGCGAAGGCGGCTTTCTGGTCTATCTCTGACGCTGAGGAGCGAAAGCTAGGGGAGCAAACG
>ASV357
TGGGGAATATTGCGCAATGGGGGAAACCCTGACGCAGCGACGCCGCGTGGATGATGAAGGCCCTTGGGTTGTAAAATCCTGTTCTGGGGGAAGAAAGCTTAAAGGTCCAATAAACCCTTAAGCCTGACGGTACCCCAAGAGAAAGCTCCGGCTAATTATGTGCCAGCAGCCGCGGTAATACATAAGGAGCAAGCGTTATCCGGAATTATTGGGCGTAAAGAGCTCGTAGGCGGTCTTAAAAGTCAGGTGTGAAATTATCAGGCTCAACCTGATAAGGTCATCTGAAACTTTAAGACTTGAGGTTAGAAGAGGAAAGTGGAATTCCCGGTGTAGCGGTGAAATGCGTAGATATCGGGAGGAACACCAGTGGCGAAGGCGGCTTTCTGGTCTATCTCTGACGCTGAGGAGCGAAAGCTAGGGGAGCAAACG
>ASV360
TGGGGAATATTGCGCAATGGGGGAAACCCTGACGCAGCGACGCCGCGTGGATGATGAAGGCCTTTGGGTTGTAAAATCCTGTTCTGGGGGAAGAAAGCTTAAGGGTCCAATAAACCCTTAAGCCTGACGGTACCCCAAGAGAAAGCTCCGGCTAATTATGTGCCAGCAGCCGCGGTAATACATAAGGAGCAAGCGTTATCCGGAATTATTGGGCGTAAAGAGCTCGTAGGCGGTCTTAAAAGTCAGTTGTGAAATTATTAGGCTCAACCTGATAAGGTCATCTGAAACTTTAAGACTTGAGGATAGAAGAGGAAAGTGGAATTCCCGGTGTAGCGGTGAAATGCGTAGATATCGGGAGGAACACCAGTGGCGAAGGCGGCTTTCTGGTCTATCTCTGACGCTGAGGAGCGAAAGCTAGGGGAGCAAACG
>ASV497
TGGGGAATATTGCGCAATGGGGGAAACCCTGACGCAGCGACGCCGCGTGGATGATGAAGGCCTTTGGGTTGTAAAATCCTGTTCTGGGGGAAGAAAGCTTAAGGGTCCAATAAACCCTTAAGCCTGACGGTACCCCAAGAGAAAGCTCCGGCTAATTATGTGCCAGCAGCCGCGGTAATACATAAGGAGCAAGCGTTATCCGGAATTATTGGGCGTAAAGAGCTCGTAGGCGGTCTTAAAAGTCAGTTGTGAAATTATCAGGCTCAACCTGATAAGGTCATCTGAAACTTTAAGACTTGAGGTTAGAAGAGGAAAGTGGAATTCCCGGTGTAGCGGTGAAATGCGTAGATATCGGGAGGAACACCAGTGGCGAAGGCGGCTTTCTGGTCTATCTCTGACGCTGAGGAGCGAAAGCTAGGGGAGCAAACG
>ASV782
TGGGGAATATTGCGCAATGGGGGAAACCCTGACGCAGCGACGCCGCGTGGATGATGAAGGCCCTTGGGTTGTAAAATCCTGTTCTGGGGGAAGAAAGCTTAAAGGTCCAATAAACCTTTAAGTTTGACGGTACCCCAAGAGAAAGCTCCGGCTAATTATGTGCCAGCAGCCGCGGTAATACATAAGGAGCAAGCGTTATCCGGAATTATTGGGCGTAAAGAGCTCGTAGGCGGTCTTAAAAGTCAGGTGTGAAATTATCAGGCTTAACCTGATAAGGTCATCTGAAACTTTAAGACTTGAGGTTAGAAGAGGAAAGTGGAATTCCCGGTGTAGCGGTGAAATGCGTAGATATCGGGAGGAACACCAGTGGCGAAGGCGGCTTTCTGGTCTATCTCTGACGCTGAGGAGCGAAAGCTAGGGGAGCAAACG
>ASV848
TGGGGAATATTGCGCAATGGGGGAAACCCTGACGCAGCGACGCCGCGTGGATGATGAAGGCCTTTGGGTTGTAAAATCCTGTTCTGGGGGAAGAAACCTTAAGGGTCCAATAAACCCTTAAGCTGACGGTACCCCAAGAGAAAGCTCCGGCTAATTATGTGCCAGCAGCCGCGGTAATACATAAGGAGCAAGCGTTATCCGGAATTATTGGGCGTAAAGAGCTCGTAGGCGGTCTTAAAAGTCAGGTGTGAAATTATCAGGCTTAACCTGATAAGGTCATCTGAAACTTTAAGACTTGAGGTTAGAAGAGGAAAGTGGAATTCCCGGTGTAGCGGTGAAATGCGTAGATATCGGGAGGAACACCAGTGGCGAAGGCGGCTTTCTGGTCTATCTCTGACGCTGAGGAGCGAAAGCTAGGGGAGCAAACG
>ASV1011
TGGGGAATATTGCGCAATGGGGGAAACCCTGACGCAGCGACGCCGCGTGGATGATGAAGGCCTTTGGGTTGTAAAATCCTGTTCTGGGGGAAGAAAGCTTAAGGGTCCAATAAACCCTTAAGCCTGACGGTACCCCAAGAGAAAGCTCCGGCTAATTATGTGCCAGCAGCCGCGGTAATACATAAGGAGCAAGCGTTATCCGGAATTATTGGGCGTAAAGAGCTCGTAGGCGGTCTTAAAAGTCAGTTGTGAAATTATCAGGCTTAACCTGATAAGGTCATCTGAAACTTTAAGACTTGAGGATAGAAGAGGAAAGTGGAATTCCCGGTGTAGCGGTGAAATGCGTAGATATCGGGAGGAACACCAGTGGCGAAGGCGGCTTTCTGGTCTATCTCTGACGCTGAGGAGCGAAAGCTAGGGGAGCAAACG
>ASV5
TGGGGAATTTTGCGCAATGGGCGAAAGCCTGACGCAGCGACGCCGCGTGGAGGATGAAGGCCTTCGGGTTGTAAACTCCTGTCAGAGGAGAAGAATTCCCGAGTAATCGGGATTGACGGTATCCTCAGAGGAAGCCCCGGCCAACTACGTGCCAGCAGCCGCGGTAAGACGTAGGGGGCGAACGTTGCTCGGAATTACTGGGCGTAAAGGGTGTGTAGGTGGCTGAGTAAGTCAAAGATGAAATCCCAAGGCTCAACCTTGGAATTGTTTTTGAAACTGTTCAGCTTGAGGATAGTTGAGGAGGATGGAATTCCCGGTGGAGCGGTGAAATGCGTAGATATCGGGAGGAACACCAGAGGCGAAGGCGATTCTCTGAACTATTCCTGACACTGAGACACGAAAGCTAGGGGAGCAAACG
>ASV96
TGGGGAATTTTGCGCAATGGGCGAAAGCCTGACGCAGCGACGCCGCGTGGAGGAGGAAGGCTTTCGAGTTGTAAACTCCTGTCAGAAGAGAAGAAAGCCCGAGTAATCGGGTCTGACGGTATCTTCAGAGGAAGCCCCGGCTAACTACGTGCCAGCAGCCGCGGTAATACGTAGGGGGCAAACGTTACTCGGAATCATTGGGCGTAAAGGGTGTGTAGGTGGCTGAGCAAGTCAAAGGTGAAATCCCGAGGCTCAACCTCGGAACTGTCTTTGAAACTGTTCAGCTTGAGGGTAGTTGAGGAGAACGGAATTCCCGGTGGAGCGGTGAAATGCGTAGATATCGGGAGGAACACCTGAGGCGAAGGCGGTTCTCTGGGCTACTTCTGACACTGAAACACGAAAGCTAGGGGAGCAAACG
>ASV127
TGGGGAATTTTGCGCAATGGGCGAAAGCCTGACGCAGCGACGCCGCGTGGAGGATGACGGTCTTCGGATTGTAAACTCCTGTCAGAGGTGAAGAATGCCTGATTTATCAGGTTTGACGGTAACCTCAGAGGAAGCCCCGGCTAACTACGTGCCAGCAGCCGCGGTAATACGTAGGGGGCAAACGTTGCTCGGAATTACTGGGCGTAAAGGGTGTGTAGGTGGCTGAGCAAGTCAAGGATGAAATCCCGAGGCTCAACCTCGGAATTGTTCTTGAAACTGCTCAGCTTGAGGATAGTTGAGGAAAACGGAATTCCCGGTGGAGCGGTGAAATGCGTAGATATCGGGAGGAACACCAGAGGCGAAGGCGGTTTTCTAAACTATTCCTGACACTGAGACACGAAAGCTAGGGGAGCAAACG
>ASV182
TGGGGAATCTTGCGCAATGGGCGAAAGCCTGACGCAGCGACGCCGCGTGGAGGATGACGGTCTTCGGATTGTAAACTCCTGTCAGAGGTGAAGAATGCCTGATTTATCAGGTTTGACGGTAACCTCAGAGGAAGCCCCGGCTAACTACGTGCCAGCAGCCGCGGTAATACGTAGGGGGCAAACGTTGCTCGGAATTACTGGGCGTAAAGGGTGTGTAGGTGGCTGAGCAAGTCAAGGATGAAATCCCGAGGCTCAACCTCGGAATTGTTCTTGAAACTGCTCAGCTTGAGGATAGTTGAGGAAAACGGAATTCCCGGTGGAGCGGTGAAATGCGTAGATATCGGGAGGAACACCAGAGGCGAAGGCGGTTTTCTAAACTATTCCTGACACTGAGACACGAAAGCTAGGGGAGCAAACG
>ASV562
TGGGGAATTTTGCGCAATGGGCGAAAGCCTGACGCAGCGACGCCGCGTGGAGGATTAAGGCCTTCGGGTTGTAAACTCCTGTCAGAGGTGAAGAATGCCCCTTCGGGGGCTTGACGGTAACCTCAGAGGAAGCCCCGGCTAACTACGTGCCAGCAGCCGCGGTAATACGTAGGGGGCGAACGTTGCTCGGAATTACTGGGCGTAAAGGGTGTGTAGGTGGCTGAGCAAGTCGTTGATGAAATCCCGAGGCTTAACCTCGGAACTGTTTTCGAAACTGCTCAGCTTGAGGATAGTTGAGGAGAACGGAATTCCCGGTGGAGCGGTGAAATGCGTAGATATCGGGAGGAACACCAGAGGCGAAGGCGGTTTTCTGGGCTATTCCTGACACTGAAACACGAAAGCTAGGGGAGCAAACG
>ASV616
TGGGGAATTTTGCGCAATGGGCGAAAGCCTGACGCAGCGACGCCGCGTGGAGGATGAAGGCCTTCGGGTTGTAAACTCCTGTCAGAGGAGAAGAATTCCCGAGTAATCGGGATTGACGGTATCCTCAGAGGAAGCCCCGGCTAACTACGTGCCAGCAGCCGCGGTAAGACGTAGGGGGCGAACGTTGCTCGGAATTACTGGGCGTAAAGGGTGTGTAGGTGGCTGAGTAAGTCAAAGATGAAATCCCAAGGCTCAACCTTGGAATTGTTTTTGAAACTATTCAGCTTGAGGATAGTTGAGGAGGATGGAATTCCCGGTGGAGCGGTGAAATGCGTAGATATCGGGAGGAACACCAGAGGCGAAGGCGATTCTCTGAACTATTCCTGACACTGAGACACGAAAGCTAGGGGAGCAAACG
>ASV92
TGGGGAATATTGCACAATGGAGGAAACTCTGATGCAGCAACGCCGCGTGGAGGATGACGCATTTCGGTGTGTAAACTCCTTTTATATGGGAAGATAATGACGGTACCATATGAATAAGCACCGGCTAACTCCGTGCCAGCAGCCGCGGTAATACGGAGGGTGCAAGCGTTACTCGGAATCACTGGGCGTAAAGCGCGCGCAGGCGGCCTATTAAGTTGGATGTGAAAGCCTATGGCTCAACCATAGAACTGCATCCAAAACTATTAGGCTAGAGTCTGGGAGGGGAAGATGGAATTAGTTGTGTAGGGGTAAAATCCGTAGAGATAACTAGGAATACCAAAAGCGAAGGCGATCTTCTGGAACAGTACTGACGCTGAGGCGCGAAAGCGTGGGGAGCAAACA
>ASV108
TGGGGAATATTGCACAATGGAGGAAACTCTGATGCAGCAACGCCGCGTGGAGGATGACGCATTTCGGTGTGTAAACTCCTTTTATATGGGAAGATAATGACGGTACCATATGAATAAGCACCGGCTAACTCCGTGCCAGCAGCCGCGGTAATACGGAGGGTGCAAGCGTTACTCGGAATCACTGGGCGTAAAGCGCGCGCAGGCGGCCTTTTAAGTTGGATGTGAAAGCCTATGGCTCAACCATAGAACTGCATCCAAAACTATTAGGCTAGAGTCTGGGAGGGGAAGATGGAATTAGTTGTGTAGGGGTAAAATCCGTAGAGATAACTAGGAATACCAAAAGCGAAGGCGATCTTCTGGAACAGTACTGACGCTGAGGCGCGAAAGCGTGGGGAGCAAACA
