# Supplementary material for: SituSeq: an offline protocol for rapid and remote Nanopore 16S rRNA amplicon sequence analysis
Source: ISME Commun. 2023 Apr 20;3:33. doi: 10.1038/s43705-023-00239-3 (PMC10119094; doi:10.1038/s43705-023-00239-3)
Supplement: Supplementary file 4 — Supplementary Data 3. [file 43705_2023_239_MOESM4_ESM.csv]

phylotype	barcode01_2A2_PurpleHaze_04	barcode01_2A2_PurpleHaze_2832	barcode01_2B1_Clamshell_04	barcode01_2B1_TinyBubbles_04	barcode02_2A2_PurpleHaze_0408	barcode02_2B1_Clamshell_0408	barcode02_2B1_Clamshell_2832	barcode02_2B1_TinyBubbles_0408	barcode03_2A2_PurpleHaze_0812	barcode03_2B1_Clamshell_0812	barcode03_2B1_Clamshell_3640	barcode03_2B1_TinyBubbles_0812	barcode04_2A2_PurpleHaze_1216	barcode04_2B1_Clamshell_1216	barcode04_2B1_TinyBubbles_1216	barcode04_51_Kilo_0812	barcode05_2A2_PurpleHaze_1620	barcode05_2B1_Clamshell_1620	barcode05_2B1_TinyBubbles_1620	barcode05_51_Kilo_1620	barcode06_2A2_PurpleHaze_2024	barcode06_2AT_Transect175NW_0408	barcode06_2B1_Clamshell_2024	barcode06_2B1_TinyBubbles_2024	barcode06_51_Kilo_04	barcode07_2A2_PurpleHaze_2428	barcode07_2AT_Transect175NW_04	barcode07_2B1_Clamshell_2428	barcode07_51_Kilo_0408	barcode09_2A2_PurpleHaze_3236	barcode09_2AT_Transect175NW_0812	barcode09_2AT_Transect175NW_2428	barcode09_2B1_Clamshell_3236	barcode09_51_Kilo_1216	barcode11_2AT_Transect175NW_1620	barcode11_2AT_Transect175NW_2832	barcode11_51_Kilo_2024	barcode12_2AT_Transect175NW_2024	barcode12_2B1_TinyBubbles_2430	barcode12_51_Kilo_2430
Acetothermia;Acetothermiia;NA;NA;NA	0.008084728	0.433960944	0	0	0.032819166	0	0.09659347	0.026136958	0.014190838	0	0.159226926	0	0.193423598	0.003940576	0	0	0.325576613	0.003729673	0	0	1.057160095	0	0.022070183	0.027240534	0	0.235970799	0	0.016378004	0	0.285588105	0	0.010612332	0.395107166	0	0.041902367	0	0	0	0	0.006644077
Acidobacteriota;Aminicenantia;Aminicenantales;NA;NA	0.04042364	0.290473857	0.003469692	0.021177467	0.083871203	0.011282543	0.344516711	0	0.068116024	0	0.159226926	0	0.037196846	0.015762304	0.0440044	0.082511655	0.113095034	0.048485753	0.02151463	0.181919248	0.35151229	0	0.145663209	0	0.030072604	0.125359487	0	0.294804078	0.154541132	0.285588105	0	3.762071527	0.259796493	0.099654142	8.652838885	9.796192233	0.413119049	9.909047391	0.211069418	0.710916218
Acidobacteriota;AT-s3-28;NA;NA;NA	0.008084728	0	0.013878769	0.021177467	0	0.022565086	0.025758259	0.026136958	0.002838168	0.026752274	0	0	0	0.031524609	0.066006601	0.049506993	0	0.029837386	0.10757315	0.060639749	0	0.112278811	0.008828073	0.054481068	0.042960863	0	0	0.032756009	0.101046125	0	0.02027575	0.021224663	0	0.029310042	0.062853551	0	0.010076074	0.031913196	0.042213884	0.013288154
Acidobacteriota;d142;NA;NA;NA	0.008084728	0	0	0	0.003646574	0.002820636	0.003219782	0	0	0.005350455	0	0	0	0	0	0.008251165	0.003427122	0.003729673	0	0.015159937	0	0	0	0	0	0	0	0.008189002	0	0	0	0.010612332	0	0	0	0	0.015114112	0.015956598	0.004690432	0.006644077
Acidobacteriota;Subgroup 21;NA;NA;NA	0.04042364	0	0.100621075	0.127064803	0.061991759	0.045130172	0.132011076	0.33978045	0.031219844	0.069555912	0.021962335	0.124843945	0.007439369	0.082752098	0.154015402	0.478567598	0.010281367	0.123079218	0.10757315	0.419424933	0.005246452	3.148297853	0.114764953	0.081721602	0.300726039	0	3.729401561	0.049134013	0.731098431	0	3.609083536	0.642046058	0.032474562	0.240342341	0.544730777	0.117420112	0.312358305	0.430828147	0.126641651	0.192678227
Acidobacteriota;Subgroup 22;NA;NA;NA	0.525507317	0	1.030498595	0.529436679	0.794953142	0.981581248	0.144890205	0.862519603	0.652778566	1.011235955	0.027452918	0.832292967	0.104151168	0.701422548	1.210121012	0.969511944	0.003427122	0.69371923	1.118760757	1.035929051	0	3.148297853	0.534098433	1.579950967	0.622932508	0	4.249783174	0.401261106	2.026866381	0	5.150040552	0.10081715	0.037886989	0.902749282	0.16760947	0.041935754	0.35770064	0.07978299	0.881801126	0.279051226
Acidobacteriota;Thermoanaerobaculia;Thermoanaerobaculales;Thermoanaerobaculaceae;Subgroup 10	0.04042364	0	0.211651227	0.232952139	0.047405463	0.132569881	0.04185717	0.287506534	0.025543509	0.107009096	0	0.457761132	0.007439369	0.090633251	0.330033003	0.185651223	0	0.134268238	0.408777969	0.232452373	0	0.637743645	0.070624586	0.190683737	0.257765176	0	0.346921075	0.061417516	0.416072278	0	0.547445255	0.026530829	0.032474562	0.123102175	0.062853551	0.004193575	0.070532521	0.047869794	0.12195122	0.066440768
Acidobacteriota;Thermoanaerobaculia;Thermoanaerobaculales;Thermoanaerobaculaceae;Subgroup 23	1.705877597	0.00699937	2.283057493	1.249470563	2.545308682	2.744478605	1.667847254	2.221641401	2.256343305	4.248261102	0.34590677	5.118601748	0.944799881	4.586830595	3.278327833	0.808614217	0	6.284499478	4.25989673	1.551366921	0	0.004491152	4.233061134	2.969218197	0.115994329	0	0	5.150882365	1.87232525	0	0	1.947362836	0.568304828	1.301365848	0.565681961	0.19290447	1.083177994	0.718046912	3.841463415	0.657763604
Actinobacteriota;Acidimicrobiia;Actinomarinales;NA;NA	0.185948743	0.003499685	1.95343673	1.037695892	0.517813514	3.353735932	0.708352115	1.67276529	0.539251859	1.781701445	0.087849338	2.247191011	0.074393691	1.501359499	0.594059406	0.651842073	0.010281367	1.715649709	1.506024096	0.414371621	0.002623226	1.872810563	1.650849702	1.988558976	1.155647205	0	1.040763226	0.765671703	0.74298621	0.002944207	0.202757502	0.477554919	0.184022516	0.263790375	0.439974859	0.289356706	0.483651569	0.829743099	2.973733583	0.33220384
Actinobacteriota;Acidimicrobiia;Microtrichales;Ilumatobacteraceae;Ilumatobacter	0.008084728	0	0.239408764	0.127064803	0.054698611	0.335655657	0.057956082	0.235232619	0.051087018	0.176565008	0.005490584	0.457761132	0	0.078811522	0.110011001	0.004125583	0	0.123079218	0.516351119	0.010106625	0	0.049402677	0.097108806	0.572051212	0.2191004	0	0.086730269	0.032756009	0.011887779	0	0	0.015918497	0.010824854	0.005862008	0	0	0.025190186	0	0.243902439	0
Actinobacteriota;Actinobacteria;Micromonosporales;Micromonosporaceae;Polymorphospora	0.008084728	0	0.006939384	0	0	0	0	0	0	0	0	0.041614648	0	0	0	0	0	0	0.08605852	0	0	0	0.004414037	0.054481068	0	0	0	0	0	0	0	0	0	0	0	0	0	0	0.018761726	0
Actinobacteriota;Actinobacteria;NA;NA;NA	0.032338912	0	0.128378613	0.063532402	0.054698611	0.51335571	0.070835212	0.209095661	0.028381677	0.203317282	0.005490584	0.208073242	0.007439369	0.090633251	0.088008801	0.024753496	0	0.119349545	0.301204819	0.015159937	0	0.188628402	0.110350916	0.326886407	0.064441294	0	0	0.065512017	0.017831669	0	0.0405515	0.058367823	0.021649708	0.005862008	0.188560654	0.067097207	0.045342335	0.111696186	0.384615385	0.01993223
Actinobacteriota;WCHB1-81;NA;NA;NA	0.008084728	0.097991181	0	0	0.014586296	0.01974445	0.070835212	0	0.028381677	0.026752274	0.021962335	0	0.037196846	0.019702881	0	0.028879079	0.020562733	0.041026406	0.02151463	0.015159937	0.068203877	0	0.163319356	0.027240534	0.008592173	0.051618612	0	0.057323015	0.124821683	0.082437804	0	0.159184973	0.075773977	0.052758075	0.293316572	0.255808102	0.166255227	0.223392373	0.056285178	0.099661152
Bacteroidota;Bacteroidia;Bacteroidales;Bacteroidetes BD2-2;NA	2.756892231	0.682438581	1.373998126	2.583650995	2.373919702	1.661354469	2.173353081	1.855723994	1.23460294	1.562332798	1.109097897	1.165210154	0.915042404	1.324033574	0.550055006	1.010767771	1.504506666	3.140384902	1.097246127	1.44524736	1.676241442	0.008982305	3.41205032	1.743394171	1.761395369	0.553056559	0	2.825205749	1.557299097	0.797880171	0.02027575	1.623686724	2.50595367	1.465502081	0.963754452	0.704520674	1.103330143	1.420137227	3.011257036	1.215866055
Bacteroidota;Bacteroidia;Bacteroidales;Ika33;NA	0.008084728	0	0	0.042354934	0.003646574	0.002820636	0.003219782	0	0	0	0	0	0	0	0	0	0	0	0	0	0	0	0	0	0.012888259	0	0	0.004094501	0	0	0	0	0	0	0.020951184	0	0	0	0.009380863	0
Bacteroidota;Bacteroidia;Bacteroidales;Marinifilaceae;Marinifilum	0.056593096	0	0.027757538	0.338839475	0.040112314	0.07333653	0.009659347	0.078410873	0.048248851	0.016051364	0	0	0	0	0	0.057758158	0	0.119349545	0	0	0	0	0.05296844	0	1.224384586	0	0	0.008189002	0.053495007	0	0	0.005306166	0.005412427	0.638958907	0	0	0.030228223	0	0.009380863	0.006644077
Bacteroidota;Bacteroidia;Bacteroidales;Marinilabiliaceae;Carboxylicivirga	0.064677824	0.003499685	0.058984768	0.063532402	0.032819166	0.05359208	0.170648464	0.026136958	0.034058012	0.117710005	0	0	0.022318107	0.236434567	0.0220022	0.004125583	0.041125467	0.130538565	0	0.015159937	0	0	0.295740455	0	0.021480431	0	0	0.3766941	0.00594389	0	0	0	0.238146785	0.017586025	0	0	0.005038037	0	0.084427767	0.026576307
Bacteroidota;Bacteroidia;Bacteroidales;Marinilabiliaceae;Geofilum	0.048508368	0.01399874	0.024287846	0.042354934	0.087517777	0.031026993	0.019318694	0	0.028381677	0.053504548	0	0	0.007439369	0.019702881	0	0.061883741	0.013708489	0.052215426	0	0.005053312	0.02623226	0.013473457	0.088280733	0	0.141770847	0.007374087	0	0.040945011	0.011887779	0.011776829	0	0.026530829	0.027062135	0.011724017	0	0.041935754	0.005038037	0.047869794	0.065666041	0.006644077
Bacteroidota;Bacteroidia;Bacteroidales;Marinilabiliaceae;NA	1.115692457	0.076993071	0.156136151	0.550614147	0.831418882	0.253857219	0.389593663	0.33978045	0.320712948	0.112359551	0.148245759	0.083229297	0.096711799	0.228553415	0.066006601	0.202153554	0.130230645	0.369237655	0.17211704	0.080852999	0.220350988	0.008982305	0.463473847	0.381367475	0.743222924	0.066366787	0	0.462678623	0.071326676	0.058884145	0	0.063673989	0.427581728	0.152412216	0	0.054516481	0.045342335	0.047869794	0.600375235	0.073084845
Bacteroidota;Bacteroidia;Bacteroidales;Marinilabiliaceae;Natronoflexus	0.04042364	0.00699937	0.017348461	0.042354934	0.051052037	0.008461907	0.045076953	0.052273915	0.002838168	0.021401819	0.005490584	0	0.007439369	0.043346337	0	0.012376748	0.020562733	0.041026406	0.02151463	0.005053312	0.018362582	0	0.044140366	0	0.06873738	0.014748175	0	0.045039512	0.011887779	0.008832622	0	0	0.043299415	0.005862008	0	0.008387151	0	0	0.018761726	0
Bacteroidota;Bacteroidia;Bacteroidales;Marinilabiliaceae;Thermophagus	0.008084728	0	0.003469692	0	0	0.008461907	0.003219782	0	0	0.005350455	0	0	0	0.007881152	0	0	0	0	0	0	0.002623226	0	0	0	0	0	0	0.008189002	0	0	0	0	0.005412427	0.005862008	0	0	0	0	0.014071295	0
Bacteroidota;Bacteroidia;Bacteroidales;NA;NA	0.282965478	0.02799748	0.06245446	0.190597205	0.335484812	0.118466702	0.199626505	0.235232619	0.192995402	0.13376137	0.12079284	0.041614648	0.126469275	0.161563621	0.066006601	0.103139568	0.068542445	0.253617783	0.10757315	0.050533124	0.104929042	0.004491152	0.216287795	0.13620267	0.399536023	0.014748175	0	0.253859067	0.059438897	0.038274695	0	0.074286321	0.221909504	0.128964183	0.125707102	0.050322905	0.03526626	0.063826392	0.46435272	0.059796691
Bacteroidota;Bacteroidia;Bacteroidales;Prolixibacteraceae;Draconibacterium	0.04042364	0	0.17001492	0.360016942	0.043758889	0.084619073	0.057956082	0.104547831	0.039734348	0.090957731	0.010981167	0.083229297	0.007439369	0.090633251	0.088008801	0.041255827	0.003427122	0.063404446	0.12908778	0.02021325	0	0	0.158905319	0.054481068	0.283541694	0	0	0.049134013	0.023775559	0	0	0	0.081186404	0.087930125	0	0	0.030228223	0.015956598	0.084427767	0.059796691
Bacteroidota;Bacteroidia;Bacteroidales;SB-5;NA	0.444660037	0.00699937	0.041636307	0.14824227	0.302665646	0.095901616	0.180307811	0.287506534	0.23272975	0.24612092	0.087849338	0.124843945	0.066954322	0.28372148	0.110011001	0.086637238	0.034271222	0.376697001	0.387263339	0.0404265	0.005246452	0	0.49878614	0.326886407	0	0	0	0.49134013	0.148597242	0.005888415	0	0.03714316	0.303095908	0.093792133	0.041902367	0.142581565	0.015114112	0.159565981	1.097560976	0.026576307
Bacteroidota;Bacteroidia;Bacteroidetes VC2.1 Bac22;NA;NA	0.35572803	0	0.13878769	0.847098687	0.864238048	0.372323922	0.173868247	0.522739153	0.422886984	0.214018192	0.016471751	0.041614648	0.104151168	0.114276707	0.066006601	0.008251165	0.003427122	0.387886021	0.322719449	0.060639749	0	0	0.873979254	0.49032961	3.557159428	0	0	0.30299308	0.023775559	0	0	0.010612332	0.081186404	0.076206108	0.104755919	0.004193575	0.025190186	0.015956598	0.290806754	0.006644077
Bacteroidota;Bacteroidia;Chitinophagales;Chitinophagaceae;NA	0.008084728	0	0.020818153	0.021177467	0	0.002820636	0	0	0.002838168	0	0	0	0	0	0	0	0	0	0	0.010106625	0	0.022455762	0	0	0.004296086	0	0	0.004094501	0	0	0	0.005306166	0	0.005862008	0	0.004193575	0	0	0	0
Bacteroidota;Bacteroidia;Chitinophagales;NA;NA	0.008084728	0	0.163075535	0.190597205	0.003646574	0.022565086	0.019318694	0	0	0.053504548	0	0.332917187	0	0.023643457	0.088008801	0.020627914	0	0.003729673	0.04302926	0.075799687	0	0.175154945	0.004414037	0	0.06873738	0	0.346921075	0.03685051	0.059438897	0	0.081103001	0	0	0.029310042	0	0.025161453	0	0.015956598	0.009380863	0
Bacteroidota;Bacteroidia;Chitinophagales;Saprospiraceae;NA	0.048508368	0	0.756392908	0.804743753	0.003646574	0.163596875	0	0.392054365	0	0.203317282	0	0.416146484	0	0.114276707	0.220022002	0.061883741	0	0.01118902	0.258175559	0.02021325	0	0.098805353	0.004414037	0	1.095501998	0	0.173460538	0.016378004	0.047551117	0	0	0.005306166	0.005412427	0.005862008	0	0	0	0	0	0
Bacteroidota;Bacteroidia;Cytophagales;Amoebophilaceae;NA	0.016169456	0	0.034696922	0.021177467	0.007293148	0.011282543	0.016098912	0.078410873	0	0.005350455	0	0	0	0.003940576	0.0440044	0.012376748	0	0.01118902	0.02151463	0	0	0.044911524	0.008828073	0.054481068	0.030072604	0	0.086730269	0.008189002	0.017831669	0	0.02027575	0.010612332	0.005412427	0.011724017	0	0	0	0	0.028142589	0
Bacteroidota;Bacteroidia;Cytophagales;Cyclobacteriaceae;Aureibacter	0.137440375	0.003499685	0.569029527	0.254129606	0.13492324	0.662849406	0.112692382	0.209095661	0.056763354	0.406634564	0.021962335	0.166458593	0.007439369	0.252196871	0.132013201	0.099013986	0	0.171564971	0.408777969	0.101066249	0	0.287433756	0.141249172	0.054481068	0.141770847	0	0.346921075	0.090079024	0.101046125	0	0.060827251	0.015918497	0.021649708	0.03517205	0	0.004193575	0.03526626	0	0.239212008	0.033220384
Bacteroidota;Bacteroidia;Cytophagales;Cyclobacteriaceae;NA	2.344571105	0.003499685	14.59699525	7.623888183	1.903511651	6.157447889	0.978813832	5.148980659	1.245955611	6.131621188	0.219623346	7.449022056	0.156226752	3.999684754	3.894389439	1.254177153	0	1.555273758	5.249569707	1.025822427	0	1.994071679	1.156477599	3.704712612	1.086909825	0	3.03555941	2.125046063	1.878269139	0	1.236820762	0.180409636	0.297683481	0.867577232	0.083804735	0.016774302	0.372814751	0.127652784	2.462476548	0.338847917
Bacteroidota;Bacteroidia;Flavobacteriales;Crocinitomicaceae;Crocinitomix	0.008084728	0	0.010409077	0	0	0	0	0.026136958	0	0	0	0	0	0	0	0	0	0	0	0	0	0.013473457	0	0	0.025776518	0	0	0	0	0	0.02027575	0	0	0	0	0	0	0	0	0
Bacteroidota;Bacteroidia;Flavobacteriales;Crocinitomicaceae;NA	0.250626566	0	0.936816904	0.592969081	0.565218977	2.008292669	0.006439565	0.810245687	0.056763354	0.947030498	0	0.540990429	0	0.382235883	0.176017602	0.024753496	0	0.350589288	0.903614458	0	0.002623226	0.01796461	0.180975502	1.144102424	0.227692572	0	0	0.03685051	0.035663338	0	0	0.021224663	0.005412427	0	0	0	0.010076074	0	0.318949343	0
Bacteroidota;Bacteroidia;Flavobacteriales;Cryomorphaceae;NA	0.016169456	0	0.503105375	0.169419737	0	0.01974445	0	0.026136958	0	0	0	0.041614648	0	0.003940576	0	0	0	0	0.02151463	0	0	0.022455762	0	0	0.120290415	0	0	0	0.00594389	0	0	0	0	0	0	0	0	0	0.009380863	0
Bacteroidota;Bacteroidia;Flavobacteriales;Cryomorphaceae;Vicingus	0.008084728	0	0.117969536	0.14824227	0	0.002820636	0	0.026136958	0.002838168	0.005350455	0	0.124843945	0	0.003940576	0.088008801	0	0	0	0.04302926	0.010106625	0	0.040420372	0	0	0.090217812	0	0.086730269	0.004094501	0.00594389	0	0.02027575	0	0	0	0	0	0	0	0	0
Bacteroidota;Bacteroidia;Flavobacteriales;Flavobacteriaceae;Actibacter	0.080847279	0	0.360847993	0.29648454	0.18962185	0.597974784	0.170648464	0.418191323	0.119203043	0.36918138	0.038434086	0.707449022	0.007439369	0.248256295	0.088008801	0.016502331	0	0.182753991	0.753012048	0.010106625	0	0.004491152	0.300154491	0.381367475	0.03436869	0	0	0.282520575	0.035663338	0	0	0	0.043299415	0.005862008	0	0	0.020152149	0	0.182926829	0.006644077
Bacteroidota;Bacteroidia;Flavobacteriales;Flavobacteriaceae;Aestuariimonas	0.169779287	0	0.607196142	0.444726811	0.375597126	0.863114546	0.373494752	0.418191323	0.139070216	0.470840021	0.087849338	0.74906367	0	0.208850534	0.066006601	0.016502331	0	0.208861704	0.602409639	0.161705998	0	0.040420372	0.51202825	0.299645873	0.171843451	0	0	0.421733612	0.053495007	0	0	0	0.102836112	0.052758075	0	0	0.957227064	0	0.257973734	0.518237991
Bacteroidota;Bacteroidia;Flavobacteriales;Flavobacteriaceae;Aquibacter	0.016169456	0	0.052045384	0.021177467	0.003646574	0	0.003219782	0.026136958	0.005676335	0	0	0.041614648	0	0	0	0	0	0.003729673	0	0.070746374	0	0.134734573	0.035312293	0	0.274949521	0	0.173460538	0.008189002	0.011887779	0	0.02027575	0	0.005412427	0.005862008	0	0	0.71540128	0	0	0.305627533
Bacteroidota;Bacteroidia;Flavobacteriales;Flavobacteriaceae;Aureitalea	0.008084728	0	0.048575691	0.042354934	0.003646574	0.025385722	0.006439565	0.104547831	0.002838168	0	0	0	0	0.003940576	0.0220022	0.012376748	0	0.01118902	0.04302926	0	0	0.076349591	0	0.027240534	0.124586502	0	0	0	0.011887779	0	0	0	0	0.005862008	0	0	0	0	0.004690432	0
Bacteroidota;Bacteroidia;Flavobacteriales;Flavobacteriaceae;Lutibacter	0.008084728	0	0.131848305	0.14824227	0.003646574	0.002820636	0.006439565	0.078410873	0.002838168	0.026752274	0	0.083229297	0	0.015762304	0.0220022	0.008251165	0	0.003729673	0	0.030319875	0	0	0.02648422	0	0.700262061	0	0	0.004094501	0.047551117	0	0	0.031836995	0.005412427	0.029310042	0.020951184	0	0.085646632	0	0	0.046508538
Bacteroidota;Bacteroidia;Flavobacteriales;Flavobacteriaceae;Maritimimonas	0.218287655	0	0	0.127064803	0.222441017	0.014103179	0.028978041	0.156821746	0.124879378	0.053504548	0.005490584	0.041614648	0.119029906	0.035465185	0.0220022	0.008251165	0.027416978	0.037296733	0	0.030319875	0.010492904	0	0.119178989	0.027240534	0	0	0	0.118740531	0.017831669	0	0	0	0.054124269	0.041034058	0	0	0.040304297	0	0.150093809	0.026576307
Bacteroidota;Bacteroidia;Flavobacteriales;Flavobacteriaceae;NA	0.072762552	0	0.780680754	0.381194409	0.127630092	0.431557273	0.125571511	0.862519603	0.039734348	0.219368646	0.038434086	0.49937578	0.007439369	0.106395555	0.132013201	0.057758158	0	0.085782485	0.279690189	0.156652686	0.002623226	0.525464834	0.225115868	0.108962136	2.745199124	0	0.086730269	0.135118536	0.118877794	0	0.0405515	0.010612332	0.010824854	0.082068117	0	0.004193575	0.51891783	0.031913196	0.117260788	0.259118995
Bacteroidota;Bacteroidia;Flavobacteriales;NA;NA	0.024254184	0	0.225529995	0.063532402	0.014586296	0.135390517	0	0.104547831	0	0.032102729	0	0.041614648	0	0.027584033	0	0	0	0.007459347	0.02151463	0.005053312	0	0.049402677	0	0.027240534	0.154659106	0	0.173460538	0	0	0	0	0.010612332	0.005412427	0.005862008	0	0	0	0.015956598	0.009380863	0
Bacteroidota;Bacteroidia;NA;NA;NA	0.072762552	0	0.239408764	0.211774672	0.218794443	0.318731842	0.106252817	0.104547831	0.099335869	0.13376137	0.021962335	0.041614648	0.014878738	0.082752098	0	0.037130245	0.023989856	0.137997911	0.08605852	0.030319875	0.060334199	0.058384982	0.256014125	0.054481068	0.665893371	0	0.173460538	0.106457028	0.017831669	0.011776829	0.0405515	0.005306166	0.037886989	0.011724017	0.020951184	0.012580726	0.020152149	0	0.107879925	0.01993223
Bacteroidota;Bacteroidia;Sphingobacteriales;Lentimicrobiaceae;NA	0.735710243	0.206481417	0.20124215	0.614146548	0.638150458	0.298987392	0.569901475	0.575013068	1.018902197	0.433386838	0.428265525	0.166458593	0.43148341	0.445285101	0.198019802	0.094888403	0.846499195	0.626585111	0.236660929	0.156652686	1.154219459	0.008982305	0.829838888	0.272405339	0.227692572	0.213848536	0	1.158743807	0.118877794	0.450463713	0	0.063673989	0.81186404	0.199308283	0.125707102	0.029355028	0.181369339	0.159565981	0.534709193	0.179390074
Bacteroidota;Bacteroidia;Sphingobacteriales;NA;NA	0.137440375	0.178483936	0.041636307	0.021177467	0.098457499	0.078977802	0.128791294	0.026136958	0.173128228	0.064205457	0.115302257	0	0.074393691	0.051227489	0.0220022	0.033004662	0.222762946	0.059674772	0.02151463	0.025266562	0.314787125	0.008982305	0.083866696	0.027240534	0.064441294	0.103237224	0	0.200630553	0.023775559	0.123656705	0	0.015918497	0.156960381	0.029310042	0	0.016774302	0.015114112	0	0.136022514	0.046508538
Bacteroidota;Bacteroidia;Sphingobacteriales;SBYC-2600;NA	0.218287655	0.017498425	0.06245446	0.127064803	0.200561572	0.090260345	0.238263893	0.026136958	0.289493103	0.144462279	0.06039642	0.041614648	0.074393691	0.106395555	0.110011001	0.016502331	0.065115323	0.141727585	0.12908778	0.116226186	0.070827103	0	0.313396601	0.108962136	0.008592173	0	0	0.294804078	0.059438897	0.035330487	0	0.010612332	0.173197662	0.058620083	0	0.012580726	0.050380372	0.031913196	0.173545966	0.112949306
Bacteroidota;Ignavibacteria;Ignavibacteriales;Melioribacteraceae;IheB3-7	0.048508368	0	0.03122723	0.042354934	0.109397221	0.087439709	0.051516517	0.130684788	0.042572515	0.069555912	0	0.166458593	0	0.039405761	0.0440044	0.004125583	0	0.074593466	0.08605852	0.035373187	0	0	0.06621055	0.108962136	0.085921725	0	0	0.028661508	0.035663338	0	0	0.010612332	0.005412427	0.023448033	0.020951184	0.012580726	0.030228223	0	0.103189493	0.006644077
Bacteroidota;Ignavibacteria;Ignavibacteriales;Melioribacteraceae;NA	0.024254184	0	0.013878769	0	0.021879444	0.056412715	0.057956082	0.026136958	0.014190838	0.032102729	0.010981167	0.041614648	0	0.027584033	0	0.012376748	0	0.078323139	0.04302926	0.035373187	0	0.01796461	0.105936879	0.081721602	0.03436869	0	0.086730269	0.057323015	0.017831669	0	0.02027575	0.010612332	0	0.03517205	0.041902367	0.025161453	0.050380372	0	0.046904315	0.013288154
Bacteroidota;Ignavibacteria;Ignavibacteriales;NA;NA	0.008084728	0	0	0	0.043758889	0.016923815	0.035417606	0	0.031219844	0.01070091	0.016471751	0.041614648	0	0.007881152	0	0.012376748	0	0.018648366	0	0.075799687	0	0.031438067	0.061796513	0.054481068	0.004296086	0	0.086730269	0.049134013	0.011887779	0	0	0.047755492	0.010824854	0.017586025	0.041902367	0.020967877	0.030228223	0.015956598	0.037523452	0.026576307
Bacteroidota;Ignavibacteria;Ignavibacteriales;PHOS-HE36;NA	0.04042364	0	0.06245446	0.042354934	0.17138898	0.101542888	0.264022152	0.235232619	0.130555713	0.128410915	0.087849338	0.041614648	0.022318107	0.086692674	0.0440044	0.070134907	0	0.197672684	0.236660929	0.550811057	0	0.125752268	0.51202825	0.245164805	0.047256949	0	0.086730269	0.356221594	0.303138374	0	0.121654501	0.265308288	0.1407231	0.193446275	0.251414205	0.121613688	0.468537458	0.239348971	0.211069418	0.358780147
Bacteroidota;Kapabacteria;Kapabacteriales;NA;NA	0.113186191	0.003499685	0.079802921	0.317662008	0.072931481	0.033847629	0.045076953	0.235232619	0.03689618	0.048154093	0.010981167	0.291302538	0.029757477	0.047286913	0.0440044	0.008251165	0.027416978	0.048485753	0.12908778	0.010106625	0.002623226	0.013473457	0.03972633	0.081721602	0.021480431	0	0	0.069606518	0.023775559	0.002944207	0	0.010612332	0.005412427	0.029310042	0.020951184	0.008387151	0.005038037	0	0.023452158	0
Bacteroidota;Kryptonia;Kryptoniales;MSB-3C8;NA	0.121270919	0	0.017348461	0.042354934	0.025526018	0.005641272	0.016098912	0.026136958	0.019867174	0.021401819	0.016471751	0	0.007439369	0.015762304	0.0440044	0.037130245	0.006854244	0.044756079	0	0.050533124	0	0	0.070624586	0.027240534	0.03436869	0	0	0.032756009	0.041607228	0	0	0.026530829	0.021649708	0.029310042	0	0.012580726	0.025190186	0.031913196	0.075046904	0.006644077
Bacteroidota;NA;NA;NA;NA	0.016169456	0.003499685	0.003469692	0.042354934	0.021879444	0.01974445	0.006439565	0.026136958	0.002838168	0.005350455	0.005490584	0	0.007439369	0.015762304	0	0	0	0.007459347	0	0.010106625	0.010492904	0.022455762	0.01324211	0	0.025776518	0	0	0	0	0	0	0	0	0.017586025	0	0.008387151	0.010076074	0	0.009380863	0
Bacteroidota;Rhodothermia;Rhodothermales;Rhodothermaceae;NA	0.016169456	0	0.09368169	0.105887336	0.098457499	0.036668265	0.009659347	0.182958704	0.002838168	0.074906367	0.005490584	0.166458593	0	0.019702881	0.0440044	0.04538141	0	0.055945099	0.04302926	0.080852999	0	0.417677176	0.048554403	0	0.111698243	0	0.086730269	0.032756009	0.077270566	0	0.060827251	0	0.010824854	0.052758075	0	0.033548604	0.020152149	0.031913196	0.032833021	0
Bdellovibrionota;Bdellovibrionia;Bacteriovoracales;Bacteriovoracaceae;NA	0.016169456	0	0.06245446	0.105887336	0.007293148	0.022565086	0	0.052273915	0	0.01070091	0	0.041614648	0	0.015762304	0	0.037130245	0	0.01118902	0	0	0	0.224557621	0	0	0.167547364	0	0.520381613	0.008189002	0.023775559	0	0.0405515	0.005306166	0	0.011724017	0.020951184	0.004193575	0	0	0.004690432	0
Bdellovibrionota;Bdellovibrionia;Bacteriovoracales;Bacteriovoracaceae;Peredibacter	0.024254184	0	0.013878769	0	0	0.011282543	0.003219782	0.026136958	0.002838168	0.01070091	0	0	0	0.015762304	0	0.028879079	0	0.007459347	0	0.010106625	0	0.022455762	0	0	0.094513898	0	0.086730269	0	0.011887779	0	0	0	0.005412427	0.005862008	0	0.004193575	0	0	0.004690432	0
Bdellovibrionota;Bdellovibrionia;Bdellovibrionales;Bdellovibrionaceae;OM27 clade	0.04042364	0	0.128378613	0.105887336	0.007293148	0.011282543	0.003219782	0.078410873	0	0.005350455	0	0	0	0.015762304	0.0440044	0.024753496	0	0	0.02151463	0.0404265	0	0.058384982	0	0.027240534	0.030072604	0	0.173460538	0	0.017831669	0	0.0405515	0.010612332	0.005412427	0.046896067	0.041902367	0.004193575	0.015114112	0.015956598	0.004690432	0
Bdellovibrionota;Oligoflexia;0319-6G20;NA;NA	0.008084728	0	0.027757538	0	0.014586296	0.008461907	0.012879129	0.182958704	0.008514503	0.021401819	0	0	0.007439369	0.031524609	0.0220022	0.049506993	0	0.026107713	0	0	0	0.098805353	0.022070183	0.027240534	0.042960863	0	0.086730269	0	0.077270566	0	0.141930251	0.015918497	0.016237281	0	0.041902367	0.016774302	0	0	0	0
Caldatribacteriota;JS1;NA;NA;NA	0.137440375	76.91257787	0	0	0.299019072	0.002820636	10.09401764	0	2.676392121	0	34.95854609	0.208073242	19.23076923	0.007881152	0.0220022	0.016502331	35.86826142	0.141727585	0.04302926	0.121279499	39.95173264	0	0.516442286	0.108962136	0	75.47378512	0	4.090406584	0.053495007	78.46901222	0	10.75029184	29.04308292	0.099654142	8.506180599	13.23073052	0.528993904	15.98851125	0.229831144	1.634442894
Calditrichota;Calditrichia;Calditrichales;Calditrichaceae;Caldithrix	0.024254184	0	0.034696922	0	0.138569814	0.014103179	0.099813253	0.026136958	0.053925186	0.016051364	0.054905836	0	0.022318107	0.019702881	0	0.004125583	0.020562733	0.037296733	0.02151463	0.015159937	0	0.004491152	0.344294858	0	0	0	0	0.192441551	0	0	0	0	0.07036155	0	0	0.004193575	0.025190186	0	0.037523452	0
Calditrichota;Calditrichia;Calditrichales;Calditrichaceae;NA	0.064677824	0.045495905	0.03122723	0.063532402	0.113043795	0.078977802	0.431450834	0.026136958	0.164613725	0.13376137	0.301982101	0.166458593	0.059514953	0.07093037	0.0220022	0.024753496	0.0308441	0.231239743	0.06454389	0.080852999	0.02623226	0.044911524	0.49878614	0.190683737	0.025776518	0.044244525	0	0.401261106	0.041607228	0.050051524	0	0.249389791	0.340982897	0.064482092	0.398072491	0.230646649	0.166255227	0.287218765	0.187617261	0.192678227
Campylobacterota;Campylobacteria;Campylobacterales;Arcobacteraceae;NA	2.870078422	0.01399874	0.565559835	4.807285049	0.302665646	0.005641272	0.003219782	5.488761108	0.173128228	0.080256822	0	1.123595506	0.074393691	0.055168066	0.088008801	0.028879079	0	0.02237804	0.02151463	0.025266562	0	0.004491152	0.300154491	0.13620267	0.10310607	0	0	0.118740531	0.00594389	0	0	0	0.010824854	0.041034058	0	0	0	0	0.079737336	0.033220384
Campylobacterota;Campylobacteria;Campylobacterales;Arcobacteraceae;Poseidonibacter	0.016169456	0	0.083272614	0.021177467	0.007293148	0	0	0	0	0	0	0.041614648	0.007439369	0	0	0.004125583	0	0	0	0	0	0	0.008828073	0	0.03436869	0	0	0	0	0	0	0	0	0	0	0	0	0	0	0
Campylobacterota;Campylobacteria;Campylobacterales;NA;NA	0.517422589	0	0.176954304	0.084709869	0.175035554	0.059233351	0.463648657	0.156821746	0.39166714	0.230069556	0.043924669	0.291302538	0.044636215	0.14186074	0.0440044	0.354800116	0	0.182753991	0.02151463	0.505331245	0.002623226	0	0.123593026	0.163443203	0.378055591	0	0	0.241575564	0.297194484	0	0	0.015918497	0.184022516	0.650682924	0	0.016774302	0.539069978	0.015956598	0.281425891	0.724204372
Campylobacterota;Campylobacteria;Campylobacterales;P6-b51;NA	0.889320074	0	0.274105687	0.402371876	0.218794443	0.087439709	1.004572091	0.026136958	0.982006017	0.428036383	0.049415253	0.374531835	0.327332242	0.311305513	0.0440044	1.208795742	0	0.410264061	0.10757315	0.879276366	0	0	0.247186052	0.190683737	0.274949521	0	0	0.474962126	0.410128388	0	0.02027575	0.03714316	0.292271054	0.90861129	0	0.020967877	1.002569399	0.031913196	0.844277674	1.202577902
Campylobacterota;Campylobacteria;Campylobacterales;Sulfurimonadaceae;Sulfurimonas	15.39332201	0.069993701	4.767357135	8.068614994	1.02833388	0.423095366	4.688003091	4.417145844	8.721689277	4.697699304	0.367869104	2.704952143	2.670733522	3.52681562	1.03410341	5.515904121	0.003427122	3.315679546	1.312392427	3.734397898	0.010492904	0.004491152	4.639152505	2.669572324	1.048245049	0.02949635	0	5.298284404	1.759391346	0.005888415	0.162206002	0.021224663	2.863173847	6.454071165	0	0.008387151	4.322635901	0	8.311444653	5.654109362
Campylobacterota;Campylobacteria;Campylobacterales;Sulfurovaceae;Sulfurovum	24.69075916	0.073493386	5.929704035	10.31342651	6.571126427	1.26082419	13.12061305	1.22843701	19.31656922	2.798287854	1.680118597	10.98626717	5.453057581	3.140639161	1.738173817	10.80077561	0.020562733	4.389825451	2.710843373	20.25367628	0.018362582	0	2.758772898	2.288204849	0.330798642	0.095863137	0	8.352782213	17.81383738	0.005888415	0	1.013477661	6.013206322	36.95410047	0.020951184	0.280969555	26.45977127	2.329663316	4.976547842	39.24656169
Chloroflexi;Anaerolineae;Anaerolineales;Anaerolineaceae;NA	0.056593096	0.003499685	0.017348461	0	0.233380739	0.064874623	0.66005538	0.104547831	0.235567917	0.096308186	0.087849338	0.124843945	0.059514953	0.039405761	0.066006601	0.066009324	0.034271222	0.21632105	0.06454389	0.348678559	0.055087747	0.143716878	1.006400353	0.163443203	0.06873738	0	0	0.380788601	0.172372801	0.005888415	0.081103001	0.360819272	0.189434943	0.275514391	0.607584329	1.300008387	1.239357146	0.638263922	0.272045028	0.95674706
Chloroflexi;Anaerolineae;Anaerolineales;Anaerolineaceae;Pelolinea	0.016169456	0.05599496	0	0	0.040112314	0.008461907	0.125571511	0.026136958	0.065277857	0.037453184	0.12079284	0	0	0	0	0.004125583	0.10624079	0.074593466	0.02151463	0.025266562	0.243960022	0	0.132421099	0.027240534	0	0.051618612	0	0.122835033	0.029719448	0.067716767	0	0.026530829	0.156960381	0.005862008	0.041902367	0.029355028	0.16121719	0.031913196	0.107879925	0.159457843
Chloroflexi;Anaerolineae;Ardenticatenales;NA;NA	0.080847279	0	0.048575691	0.042354934	0.160449258	0.163596875	0.167428682	0.026136958	0.133393881	0.128410915	0.005490584	0.124843945	0.014878738	0.051227489	0.0440044	0.09076282	0	0.119349545	0.08605852	0.439638183	0	0.01796461	0.220701832	0.190683737	0.073033467	0	0	0.069606518	0.160485021	0	0	0.03714316	0.037886989	0.240342341	0.062853551	0.088065084	0.75066754	0.063826392	0.164165103	0.617899143
Chloroflexi;Anaerolineae;Caldilineales;Caldilineaceae;NA	0.048508368	0	0.111030152	0.063532402	0.007293148	0.177700054	0.009659347	0.078410873	0.022705341	0.112359551	0	0.24968789	0	0.023643457	0.0220022	0.020627914	0	0.082052812	0	0.050533124	0	0.008982305	0.02648422	0.108962136	0.017184345	0	0	0.045039512	0.077270566	0	0	0.005306166	0.016237281	0.064482092	0	0	0.025190186	0	0.243902439	0.026576307
Chloroflexi;Anaerolineae;NA;NA;NA	0.008084728	0	0	0	0.010939722	0.005641272	0.038637388	0	0.008514503	0.01070091	0	0	0	0.003940576	0	0.008251165	0.003427122	0.026107713	0	0.025266562	0	0.004491152	0.070624586	0.027240534	0	0	0	0.012283503	0.00594389	0	0	0.031836995	0.010824854	0.023448033	0.146658286	0.100645811	0.110836818	0.063826392	0.023452158	0.079728922
Chloroflexi;Anaerolineae;SBR1031;NA;NA	0.016169456	0.003499685	0	0	0.014586296	0	0.035417606	0.026136958	0.039734348	0.016051364	0.148245759	0	0	0.003940576	0	0.004125583	0	0.018648366	0	0.025266562	0.005246452	0.01796461	0.083866696	0	0.004296086	0	0	0.020472505	0.035663338	0.002944207	0.0405515	0.122041813	0.059536696	0.011724017	0.230463021	0.155162291	0.090684669	0.095739588	0.023452158	0.053152614
Chloroflexi;Dehalococcoidia;GIF3;NA;NA	0.008084728	0.003499685	0	0	0	0	0.009659347	0	0	0.005350455	0	0	0	0	0	0	0	0	0	0	0.015739356	0	0.01324211	0.054481068	0	0	0	0	0.00594389	0.005888415	0	0.074286321	0.005412427	0.011724017	0.230463021	0.515809779	0.03526626	0.239348971	0	0.039864461
Chloroflexi;Dehalococcoidia;GIF9;AB-539-J10;NA	0.008084728	0.01399874	0	0	0.014586296	0.005641272	0.122351729	0	0.028381677	0.026752274	0.016471751	0	0.007439369	0.023643457	0	0.004125583	0.034271222	0.037296733	0	0.005053312	0.031478713	0	0.119178989	0.027240534	0	0.014748175	0	0.020472505	0.00594389	0	0	0.026530829	0.021649708	0.011724017	0.020951184	0.09225866	0.045342335	0.095739588	0.089118199	0.152813767
Chloroflexi;Dehalococcoidia;NA;NA;NA	0.008084728	0.087492126	0	0	0.003646574	0	0.038637388	0	0	0.005350455	0.005490584	0	0	0.003940576	0.0220022	0.012376748	0	0.003729673	0	0.015159937	0.055087747	0	0.03972633	0.054481068	0	0.044244525	0	0.008189002	0.017831669	0.058884145	0	0.17510347	0.021649708	0.023448033	0.251414205	0.826134362	0.050380372	0.271262167	0.004690432	0.013288154
Chloroflexi;NA;NA;NA;NA	0.008084728	0.003499685	0.006939384	0	0	0.014103179	0.012879129	0	0.002838168	0	0.005490584	0	0	0.003940576	0	0	0	0	0	0	0.007869678	0.112278811	0.017656147	0	0.017184345	0	0	0.012283503	0	0	0.02027575	0.03714316	0.005412427	0.005862008	0.041902367	0.079677933	0.020152149	0.015956598	0.014071295	0.006644077
Cloacimonadota;Cloacimonadia;Cloacimonadales;MSBL8;NA	0.363812758	0.356967873	0	0.29648454	0.302665646	0.002820636	0.856462103	0	0.2809786	0.016051364	0.620435952	0.041614648	0.6025889	0.011821728	0	0.008251165	0.788238116	0.063404446	0.02151463	0.050533124	0.550877469	0	0.494372103	0	0.03436869	0.700538308	0	0.581419154	0.00594389	0.444575298	0	0.015918497	2.289456592	0.041034058	0.020951184	0.037742179	0.040304297	0.015956598	0.079737336	0.01993223
Cyanobacteria;Cyanobacteriia;Chloroplast;NA;NA	0.129355647	0	2.793102252	0.592969081	0.010939722	0.14667306	0.003219782	0.156821746	0.002838168	1.845906902	0	0.208073242	0	1.548646412	0.198019802	0.004125583	0	0.123079218	0.08605852	0.005053312	0	0.022455762	0.008828073	0.217924271	2.667869571	0	0	0.008189002	0.023775559	0	0	9.545792211	0.005412427	0.03517205	0.104755919	0.322905309	0.050380372	0.65422052	0.065666041	0
Cyanobacteria;Cyanobacteriia;Cyanobacteriales;Desertifilaceae;Oscillatoria	0.008084728	0	0.024287846	0	0.003646574	0.002820636	0.006439565	0.052273915	0.008514503	0.005350455	0.010981167	0	0	0.019702881	0	0.004125583	0	0.003729673	0.02151463	0.005053312	0.002623226	0.008982305	0	0	0.004296086	0	0	0.004094501	0.00594389	0.011776829	0	0	0.010824854	0.011724017	0.020951184	0.016774302	0	0	0.009380863	0.006644077
Cyanobacteria;Vampirivibrionia;Gastranaerophilales;NA;NA	0.008084728	0	0.024287846	0.14824227	0.025526018	0.005641272	0	0.026136958	0.002838168	0.021401819	0	0	0	0.003940576	0	0	0	0.018648366	0	0	0.002623226	0	0.004414037	0	0.030072604	0	0	0.004094501	0.011887779	0	0	0	0.016237281	0	0	0.004193575	0	0	0	0
Dependentiae;Babeliae;Babeliales;Babeliaceae;NA	0.016169456	0	0.027757538	0.021177467	0.021879444	0.059233351	0.0547363	0.052273915	0.005676335	0.064205457	0.032943502	0.124843945	0	0.086692674	0	0.008251165	0	0.089512159	0.04302926	0.005053312	0	0.008982305	0.075038623	0.108962136	0.030072604	0	0	0.053228514	0.00594389	0.002944207	0	0	0.021649708	0.023448033	0	0.004193575	0.005038037	0.031913196	0.032833021	0
Dependentiae;Babeliae;Babeliales;NA;NA	0.509337861	0.409463148	0.06245446	0.190597205	0.780366845	0.225650862	0.614978427	0.313643492	0.59885338	0.449438202	0.400812606	0.457761132	0.275256658	0.49651259	0.242024202	0.251660547	0.949312862	0.596747725	0.215146299	0.51543787	2.095957609	0.197610707	0.715073935	0.435848543	0.090217812	0.715286483	0.086730269	0.52819064	0.350689491	0.335639629	0.081103001	0.981640666	0.47629357	0.339996483	0.942803268	0.926780173	0.302282231	0.558480932	0.49249531	0.325559763
Dependentiae;Babeliae;Babeliales;UBA12411;NA	0.04042364	0.02099811	0.017348461	0.021177467	0.051052037	0.01974445	0.051516517	0.130684788	0.008514503	0.021401819	0.010981167	0.041614648	0.007439369	0.015762304	0.088008801	0.037130245	0.013708489	0.048485753	0.04302926	0.010106625	0.010492904	0.094314201	0.05296844	0	0.025776518	0	0.086730269	0.012283503	0.059438897	0.002944207	0.02027575	0.042449326	0.027062135	0.011724017	0.104755919	0.079677933	0.010076074	0.07978299	0.032833021	0.013288154
Dependentiae;Babeliae;Babeliales;Vermiphilaceae;NA	0.056593096	0	0.069393845	0.360016942	0.178682128	0.194623868	0.312318887	0.496602196	0.113526707	0.24612092	0.082358755	0.124843945	0.074393691	0.374354731	0.594059406	0.177400058	0.006854244	0.358048635	0.301204819	0.232452373	0.005246452	0.170663792	0.308982565	0.517570144	0.094513898	0	0	0.315276584	0.386352829	0	0	0.477554919	0.086598831	0.222756316	0.251414205	0.427744695	0.146103078	0.367001755	0.272045028	0.205966381
Desulfobacterota;Desulfarculia;Desulfarculales;NA;NA	0.016169456	0.00699937	0.010409077	0	0.003646574	0.011282543	0.012879129	0.026136958	0.008514503	0.032102729	0.016471751	0.041614648	0.022318107	0.043346337	0.0220022	0.016502331	0	0.029837386	0.02151463	0.025266562	0.002623226	0.040420372	0.03972633	0.054481068	0.012888259	0	0.086730269	0.020472505	0.029719448	0.014721036	0.02027575	0.063673989	0	0.011724017	0.020951184	0.050322905	0.010076074	0.063826392	0.037523452	0.006644077
Desulfobacterota;Desulfobacteria;Desulfatiglandales;Desulfatiglandaceae;Desulfatiglans	0.509337861	0.230979212	0.090211998	0.063532402	0.794953142	0.363862014	0.96271492	0.33978045	1.177839587	0.754414125	0.63141712	0.665834374	1.294450231	1.004846909	1.03410341	0.849870044	0.47294287	1.309115321	0.989672978	1.086462176	0.403976811	0.008982305	0.949017877	1.007899755	0.073033467	0.339208023	0	1.187405315	0.891583452	0.329751214	0.162206002	3.862888677	0.600779389	0.721027024	3.708359522	4.734546674	0.926998841	4.75506622	1.318011257	1.082984519
Desulfobacterota;Desulfobacteria;Desulfobacterales;Desulfobacteraceae;Desulfoconvexum	0.008084728	0	0.66618091	0.571791614	0	0.01974445	0.003219782	0	0	0.005350455	0	0.083229297	0	0	0	0.160897727	0	0	0.08605852	0	0	0	0.004414037	0.027240534	3.0029643	0	0	0.008189002	0.089158345	0	0	0	0.010824854	0.058620083	0	0	0.010076074	0.015956598	0	0.006644077
Desulfobacterota;Desulfobacteria;Desulfobacterales;Desulfobacteraceae;Desulfospira	0.064677824	0.003499685	0.152666458	0.254129606	0.03646574	0.290525484	0.019318694	0.052273915	0.034058012	0.144462279	0	0	0.007439369	0.066989794	0.0220022	0.13614423	0.003427122	0.063404446	0.02151463	0.02021325	0	0	0.06621055	0.027240534	0.743222924	0	0	0.049134013	0.035663338	0	0	0.010612332	0.032474562	0.199308283	0	0.004193575	0.015114112	0.015956598	0.037523452	0.01993223
Desulfobacterota;Desulfobacteria;Desulfobacterales;Desulfobacteraceae;NA	0.202118199	0	0.225529995	1.207115629	0.091164351	0.411812823	0.009659347	0.235232619	0.039734348	0.214018192	0	0.166458593	0	0.090633251	0.198019802	0.160897727	0	0.067134119	0.10757315	0.02021325	0	0	0.075038623	0.163443203	0.455385144	0	0	0.106457028	0.130765573	0.005888415	0	0.010612332	0.032474562	0.463098658	0.020951184	0.008387151	0.020152149	0	0.065666041	0.033220384
Desulfobacterota;Desulfobacteria;Desulfobacterales;Desulfosarcinaceae;Algorimarina	1.730131781	3.002729754	0.197772458	0.232952139	4.095102651	0.78695738	5.074376972	0.575013068	3.893966056	0.818619583	12.57343656	0.291302538	9.239696474	0.886629625	0.616061606	0.730228145	12.46101648	1.674623303	0.580895009	0.859063116	10.27517641	0	3.191348488	1.906837374	0.481161662	3.723914166	0	1.785202473	0.37446505	2.305314294	0.02027575	2.29226361	6.088980299	0.463098658	2.514142049	2.193239956	0.916922767	1.547790011	2.518761726	0.837153677
Desulfobacterota;Desulfobacteria;Desulfobacterales;Desulfosarcinaceae;Candidatus Magnetomorum	0.525507317	0.160985511	0.065924153	0.084709869	1.115851657	0.332835021	0.344516711	0.156821746	0.465459499	0.337078652	0.258057432	0.083229297	0.34965035	0.327067817	0.154015402	0.198027971	0.50378697	0.626585111	0.19363167	0.171812623	0.650560059	0.008982305	0.90487751	0.599291746	0.025776518	0.228596711	0	0.335749089	0.154541132	0.19431768	0.0405515	0.48816725	0.156960381	0.111378158	0.293316572	0.557745534	0.12595093	0.287218765	0.764540338	0.152813767
Desulfobacterota;Desulfobacteria;Desulfobacterales;Desulfosarcinaceae;Desulfatirhabdium	0.056593096	0	0	0	0.03646574	0.016923815	0.006439565	0	0.028381677	0.042803638	0.005490584	0.083229297	0.007439369	0.07093037	0	0.016502331	0	0.029837386	0.04302926	0.015159937	0	0	0.05296844	0.027240534	0	0	0	0.07370102	0.017831669	0	0	0.010612332	0	0.023448033	0	0.020967877	0.010076074	0	0.028142589	0.013288154
Desulfobacterota;Desulfobacteria;Desulfobacterales;Desulfosarcinaceae;LCP-80	0.064677824	0	0.006939384	0	0.065638333	0.028206358	0.025758259	0	0.031219844	0.12306046	0	0.041614648	0.014878738	0.098514403	0	0.020627914	0	0.096971505	0.04302926	0.065693062	0	0	0.01324211	0.027240534	0	0	0	0.028661508	0.041607228	0	0	0	0	0.029310042	0	0	0.045342335	0	0.070356473	0.01993223
Desulfobacterota;Desulfobacteria;Desulfobacterales;Desulfosarcinaceae;NA	1.503759398	0.920417162	0.187363381	0.232952139	3.208985158	0.581050969	1.461781184	0.261369577	2.049157064	0.818619583	2.899028167	0.041614648	2.804642166	0.926035386	0.660066007	0.499195511	3.3277357	1.517977025	0.537865749	0.656930618	3.163610608	0.01796461	2.692562348	1.688913103	0.489753834	1.415824792	0	1.400319371	0.416072278	0.868541145	0.0405515	1.671442216	1.721151764	0.351720499	1.990362455	1.606139394	0.644868759	1.116961864	1.951219512	0.524882068
Desulfobacterota;Desulfobacteria;Desulfobacterales;Desulfosarcinaceae;SEEP-SRB1	7.057967499	5.907468328	0.041636307	0.402371876	11.34084528	0.064874623	7.212312448	0.392054365	9.502185389	0.417335474	22.21490144	0.083229297	24.76565987	0.401938763	0.176017602	0.280539626	27.29702869	2.413098613	0.709982788	0.752943554	21.71506519	0	7.883469433	5.475347317	0.017184345	7.676425042	0	5.126315358	0.36852116	5.938466068	0	2.451448583	15.29010608	0.539304766	3.645505971	2.579048897	1.093254068	2.936014042	4.943714822	1.249086439
Desulfobacterota;Desulfobacteria;Desulfobacterales;Desulfosarcinaceae;Sva0081 sediment group	0.31530439	0	0.614135526	0.614146548	0.601684717	1.190308295	0.144890205	1.019341349	0.43991599	1.321562333	0.010981167	0.915522264	0.17110549	1.371320487	1.650165017	0.544576921	0	1.447113233	2.323580034	0.783263429	0	0	1.125579342	1.607191501	0.081625639	0	0	0.773860705	0.546837851	0	0.202757502	0.657964555	0.032474562	0.486546691	1.068510371	0.28516313	0.468537458	0.526567736	1.336772983	0.358780147
Desulfobacterota;Desulfobacteria;Desulfobacterales;NA;NA	0.016169456	0	0.017348461	0.360016942	0.051052037	0.016923815	0.019318694	1.22843701	0.03689618	0	0.032943502	0.041614648	0.193423598	0.07093037	0.088008801	0.008251165	0	0.044756079	0.02151463	0.035373187	0.007869678	0	0.05296844	0.054481068	0.184731709	0	0	0.077795521	0.011887779	0.002944207	0	0.058367823	0.059536696	0.017586025	0.062853551	0.020967877	0.005038037	0.031913196	0.004690432	0.01993223
Desulfobacterota;Desulfobacteria;NA;NA;NA	0.008084728	0.003499685	0.003469692	0	0.021879444	0.01974445	0.028978041	0	0.025543509	0.042803638	0.016471751	0	0.037196846	0.059108642	0	0.033004662	0.010281367	0.026107713	0	0.025266562	0	0	0.022070183	0.027240534	0	0.007374087	0	0.020472505	0.029719448	0.002944207	0	0.153878807	0.005412427	0.041034058	0.083804735	0.268388828	0.020152149	0.159565981	0.032833021	0.039864461
Desulfobacterota;Desulfobulbia;Desulfobulbales;Desulfobulbaceae;Candidatus Electrothrix	0.008084728	0	0	0	0	0.005641272	0.006439565	0	0	0	0.005490584	0	0.007439369	0.011821728	0	0	0	0	0	0	0	0	0.004414037	0	0.060145208	0	0	0	0.00594389	0	0	0	0	0.011724017	0	0	0	0	0.009380863	0
Desulfobacterota;Desulfobulbia;Desulfobulbales;Desulfobulbaceae;Desulfobulbus	0.080847279	0	0.298393532	0.338839475	0.138569814	0.550023975	0.270461717	0.261369577	0.198671738	0.321027287	0.071377587	0.374531835	0.014878738	0.181266501	0.088008801	0.012376748	0	0.68253021	0.580895009	0.197079185	0	0	0.507614213	0.49032961	0.008592173	0	0	0.278426074	0.297194484	0	0	0	0.221909504	0.181722258	0	0	0.211597562	0	0.257973734	0.152813767
Desulfobacterota;Desulfobulbia;Desulfobulbales;Desulfobulbaceae;NA	1.875656884	0.003499685	3.61194962	1.905972046	3.278270065	6.462076552	0.544143216	4.57396759	1.367996821	7.576243981	0.065887004	3.995006242	0.401725934	9.875083737	10.56105611	7.99950493	0	4.177234074	5.787435456	4.638940826	0.002623226	0.004491152	0.43257559	5.529828385	1.129870688	0.007374087	0	0.663309176	3.881359962	0	0	0.143266476	0.037886989	3.599273111	0.377121307	0.033548604	1.093254068	0.398914951	3.156660413	0.398644608
Desulfobacterota;Desulfobulbia;Desulfobulbales;Desulfocapsaceae;Desulfocapsa	0.04042364	0	0.135317997	0.211774672	0.076578055	0.07333653	0.080494559	0.156821746	0.093659533	0.278223649	0.010981167	0.166458593	0.022318107	0.055168066	0	0.086637238	0	0.190213337	0.04302926	0.202132498	0	0	0.101522843	0.054481068	0.10310607	0	0	0.077795521	0.778649548	0	0	0	0.054124269	0.422064599	0.020951184	0.008387151	0.146103078	0	0.103189493	0.099661152
Desulfobacterota;Desulfobulbia;Desulfobulbales;Desulfocapsaceae;SEEP-SRB4	0.032338912	0	0.180423996	0.127064803	0.03646574	0.239754041	0.012879129	0.052273915	0.005676335	0.171214553	0	0.24968789	0	0.035465185	0.0220022	0.020627914	0	0.037296733	0.301204819	0.005053312	0	0	0.022070183	0.190683737	0.227692572	0	0	0	0.089158345	0	0	0	0.005412427	0.082068117	0	0	0.010076074	0	0.032833021	0
Desulfobacterota;Desulfobulbia;Desulfobulbales;Desulfurivibrionaceae;MSBL7	0.032338912	0	0.006939384	0	0.105750647	0.042309537	0.653615816	0.078410873	0.07379236	0.085607277	0.005490584	0	0	0.023643457	0.0220022	0.280539626	0	0.078323139	0.02151463	1.025822427	0	0	0.101522843	0.054481068	0.085921725	0	0	0.200630553	0.980741797	0	0	0.031836995	0.086598831	0.744475057	0.16760947	0.150968716	1.173862663	0.191479177	0.046904315	0.93681483
Desulfobacterota;Desulfobulbia;Desulfobulbales;Desulfurivibrionaceae;NA	0.137440375	0	0.235939072	0.105887336	0.211501295	0.454122359	0.122351729	0.313643492	0.116364875	0.647405029	0.010981167	0.291302538	0.029757477	0.555621232	0.396039604	1.109781757	0.006854244	0.21632105	0.387263339	0.687250493	0	0.004491152	0.097108806	0.272405339	0.631524681	0	0	0.081890022	0.570613409	0	0	0.042449326	0.027062135	0.363444516	0.104755919	0.025161453	0.191445413	0.031913196	0.323639775	0.106305229
Desulfobacterota;Desulfobulbia;Desulfobulbales;NA;NA	1.325895384	0	0.225529995	0.190597205	3.179812566	0.600795419	0.112692382	0.261369577	2.179712777	0.609951846	0.367869104	0.457761132	1.919357239	0.764471766	0.770077008	0.990139857	0.068542445	0.648963151	0.430292599	0.525544494	0	0	0.47230192	0.408608009	0.326502556	0.007374087	0	0.229292061	0.546837851	0	0	0.031836995	0.19484737	0.316548449	0.125707102	0.008387151	0.110836818	0.063826392	0.459662289	0.033220384
Desulfobacterota;Desulfovibrionia;Desulfovibrionales;NA;NA	0.008084728	0	0.006939384	0.021177467	0	0.005641272	0.009659347	0.026136958	0	0	0.010981167	0	0	0.003940576	0	0.016502331	0.003427122	0	0.02151463	0	0.002623226	0.022455762	0.01324211	0	0.008592173	0	0	0	0.00594389	0	0	0.026530829	0.005412427	0	0.020951184	0	0	0	0	0.006644077
Desulfobacterota;Desulfuromonadia;Bradymonadales;NA;NA	0.048508368	0	0.013878769	0.042354934	0.007293148	0.031026993	0	0.026136958	0.011352671	0.080256822	0	0	0	0.047286913	0	0.057758158	0.003427122	0.070863792	0.02151463	0.060639749	0	0.004491152	0.114764953	0.027240534	0.047256949	0	0.086730269	0.057323015	0.065382786	0	0	0.005306166	0	0.029310042	0	0	0.020152149	0	0.042213884	0.006644077
Desulfobacterota;Desulfuromonadia;Desulfuromonadales;Geopsychrobacteraceae;Desulfuromusa	0.008084728	0	0.003469692	0.190597205	0.003646574	0.002820636	0.028978041	0.365917407	0	0	0.005490584	0	0	0	0	0.004125583	0	0	0	0.005053312	0	0	0.004414037	0	0.017184345	0	0	0.012283503	0.00594389	0	0	0	0.010824854	0	0	0	0.005038037	0	0	0.01993223
Desulfobacterota;Desulfuromonadia;Desulfuromonadales;Geopsychrobacteraceae;NA	0.008084728	0	0.225529995	0.465904278	0.047405463	0.172058782	0.032197823	0.548876111	0.014190838	0.128410915	0.021962335	0.291302538	0.007439369	0.181266501	0.132013201	0.684846735	0	0.096971505	0.08605852	0.111172874	0	0.049402677	0.030898256	0.13620267	1.116982429	0	0.086730269	0.07370102	0.326913932	0	0.02027575	0.169797304	0.032474562	0.152412216	0.586633145	0.142581565	0.055418409	1.021222275	0.103189493	0.033220384
Desulfobacterota;Desulfuromonadia;Desulfuromonadales;Sva1033;NA	0.129355647	0	1.186634745	1.143583227	0.167742406	0.445660452	0.067615429	0.731834814	0.051087018	0.561797753	0	0.998751561	0.007439369	0.748709461	1.166116612	1.097405008	0	0.350589288	0.903614458	0.237505685	0	0.004491152	0.141249172	0.435848543	2.560467414	0	0.086730269	0.155591041	0.903471232	0	0	0.201634299	0.005412427	0.293100416	0.083804735	0.054516481	0.16121719	0.07978299	0.196998124	0.033220384
Desulfobacterota;Desulfuromonadia;PB19;NA;NA	0.008084728	0	0.013878769	0	0	0	0	0	0	0.01070091	0	0	0	0.003940576	0	0.012376748	0	0.003729673	0	0	0	0.040420372	0	0	0.012888259	0	0	0	0	0	0.0405515	0.005306166	0	0.005862008	0	0	0	0	0	0
Desulfobacterota;Dissulfuribacteria;Dissulfuribacterales;Dissulfuribacteraceae;SEEP-SRB2	0.016169456	0	0	0	0.105750647	0.005641272	3.493463842	0.052273915	0.059601521	0.016051364	2.306045133	0.083229297	0.133908645	0.031524609	0.264026403	0	0.010281367	0.123079218	0.15060241	0	0	0	0.604723019	0.381367475	0	0.007374087	0	1.948982516	0	0	0	0	2.938947824	0	0	0	0.005038037	0	0.947467167	0
Desulfobacterota;NA;NA;NA;NA	0.185948743	0.139987401	0.530862912	0.338839475	0.433942311	0.956195526	0.46686844	0.705697857	0.192995402	0.791867309	0.219623346	0.457761132	0.178544859	0.843283288	0.704070407	1.695614506	0.212481579	0.574369685	0.559380379	0.692303805	0.217727762	1.634779484	0.626793202	0.381367475	0.691669889	0.132733574	0.867302689	0.45448962	0.731098431	0.144266156	1.358475264	0.684495384	0.26520892	0.392754558	0.796144982	0.645810618	0.438309235	0.845699697	0.661350844	0.318915687
Desulfobacterota;Syntrophia;Syntrophales;NA;NA	0.056593096	0.63344299	0	0.063532402	0.065638333	0	0.025758259	0.026136958	0.090821366	0	0.247076264	0	0.371968457	0.003940576	0.066006601	0	0.760821138	0.018648366	0	0	0.558747147	0	0.03972633	0	0	0.966005457	0	0.008189002	0	1.001030473	0	0	0.146135527	0	0	0	0	0.047869794	0	0
Desulfobacterota;Syntrophobacteria;Syntrophobacterales;NA;NA	0.008084728	0	0.006939384	0.14824227	0.010939722	0.002820636	0.070835212	0.104547831	0.005676335	0.016051364	0	0.041614648	0	0.019702881	0.286028603	1.782251743	0	0.026107713	0.322719449	2.10723129	0	0	0.03972633	0.326886407	0.128882588	0	0	0.061417516	1.812886353	0	0.223033252	0.281226786	0	1.031713465	0.900900901	0.117420112	0.82120006	0.271262167	0.168855535	0.524882068
Desulfobacterota;Syntrophobacteria;Syntrophobacterales;Syntrophobacteraceae;Desulfoglaeba	0.016169456	0	0.013878769	0	0.014586296	0.039488901	0.016098912	0	0.005676335	0.037453184	0	0	0	0.027584033	0.0220022	0.082511655	0	0.026107713	0	0.096012936	0	0.044911524	0.035312293	0	0.025776518	0	0.086730269	0.020472505	0.083214456	0	0.405515004	0.021224663	0.005412427	0.017586025	0.041902367	0.008387151	0.020152149	0	0.028142589	0.01993223
Elusimicrobiota;Elusimicrobia;Lineage IV;NA;NA	0.145525103	0.01399874	0	0.169419737	0.233380739	0.016923815	0.012879129	0	0.011352671	0	0.005490584	0	0	0.015762304	0.0440044	0.012376748	0.006854244	0.014918693	0	0.005053312	0.01311613	0.004491152	0.030898256	0.027240534	0.025776518	0.014748175	0	0.012283503	0.011887779	0.002944207	0.0405515	0.021224663	0.010824854	0	0.020951184	0.054516481	0	0.063826392	0.023452158	0
Elusimicrobiota;Elusimicrobia;MD2894-B20;NA;NA	0.024254184	0.003499685	0.003469692	0.021177467	0.083871203	0.008461907	0.028978041	0	0.022705341	0.005350455	0.010981167	0	0	0	0	0.016502331	0.003427122	0.02237804	0.04302926	0.055586437	0	0	0.083866696	0.054481068	0	0.007374087	0	0.069606518	0.077270566	0.005888415	0	0.026530829	0.016237281	0.087930125	0.020951184	0	0.020152149	0	0.065666041	0
Elusimicrobiota;Endomicrobia;Endomicrobiales;Endomicrobiaceae;Endomicrobium	0.048508368	0	0	0	0.025526018	0.008461907	0.064395647	0	0.014190838	0.016051364	0.038434086	0	0.014878738	0.011821728	0	0.004125583	0.010281367	0.044756079	0	0.010106625	0.005246452	0	0.030898256	0	0	0	0	0.065512017	0	0	0	0.021224663	0.097423685	0.011724017	0	0.004193575	0	0	0.037523452	0
Elusimicrobiota;Lineage IIb;NA;NA;NA	0.008084728	0	0.017348461	0.021177467	0.014586296	0.033847629	0	0	0	0.016051364	0	0	0	0.027584033	0	0.053632576	0	0.007459347	0	0.015159937	0	0.031438067	0.004414037	0	0.004296086	0	0	0	0.023775559	0	0.121654501	0	0	0.011724017	0.020951184	0.004193575	0	0	0.009380863	0
Elusimicrobiota;Rs-M47;NA;NA;NA	0.04042364	0.017498425	0	0	0.069284907	0.014103179	0.003219782	0	0.093659533	0.005350455	0.027452918	0.041614648	0.26037792	0.007881152	0	0.004125583	0.705987183	0.02237804	0.02151463	0.005053312	0.314787125	0.004491152	0.030898256	0.027240534	0.004296086	0.036870437	0	0.012283503	0.011887779	0.002944207	0	0.127347978	0.086598831	0.017586025	0	0.029355028	0	0.111696186	0.004690432	0.013288154
FCPU426;NA;NA;NA;NA	0.032338912	0.00699937	0	0	0.040112314	0	0.122351729	0	0.536413691	0	0.208642179	0	0.922481774	0.003940576	0	0	0.685424449	0.014918693	0	0	0.039348391	0	0.008828073	0	0.004296086	0.007374087	0	0.012283503	0	0	0.02027575	0.010612332	0.119073393	0.017586025	0	0	0.005038037	0.015956598	0	0.01993223
Fermentibacterota;Fermentibacteria;Fermentibacterales;Fermentibacteraceae;NA	1.422912119	0.101490866	0	0.042354934	0.99186814	0	1.143022732	0.026136958	1.206221264	0	0.472190194	0	0.34965035	0.011821728	0.0220022	0.04538141	0.980156962	0.193943011	0	0.030319875	0.923375567	0	1.253586405	0.217924271	0	0.117985399	0	2.362527126	0.089158345	0.06477256	0	0.382043935	1.109547521	0.181722258	0.041902367	0.088065084	0.050380372	0.159565981	0.933395872	0.086372998
Fibrobacterota;Fibrobacteria;Fibrobacterales;B5-096;NA	0.024254184	0.003499685	0.020818153	0.105887336	0	0.05359208	0.019318694	0.026136958	0.002838168	0.053504548	0	0.041614648	0	0.035465185	0.066006601	0.008251165	0	0.078323139	0.19363167	0.010106625	0	0	0.079452659	0.027240534	0	0	0	0.069606518	0.011887779	0	0	0.053061658	0.016237281	0.058620083	0.125707102	0.041935754	0.005038037	0.047869794	0.023452158	0
Fibrobacterota;Fibrobacteria;Fibrobacterales;Candidatus Raymondbacteria;NA	0.008084728	0	0	0	0	0	0	0	0	0	0	0	0	0.007881152	0	0.004125583	0	0.003729673	0	0	0	0	0	0	0	0	0	0.004094501	0	0	0	0.031836995	0	0	0	0.020967877	0	0.047869794	0	0
Fibrobacterota;Fibrobacteria;Fibrobacterales;Chitinispirillum;NA	0.008084728	0	0.010409077	0	0.003646574	0.104363524	0.022538476	0	0.005676335	0.048154093	0	0.083229297	0	0.027584033	0.0440044	0.016502331	0	0.093241832	0.04302926	0.025266562	0	0	0.035312293	0.054481068	0.021480431	0	0	0.049134013	0.029719448	0	0.02027575	0.031836995	0.005412427	0.023448033	0.041902367	0.033548604	0.020152149	0.015956598	0.014071295	0.006644077
Fibrobacterota;Fibrobacteria;Fibrobacterales;NA;NA	0.008084728	0	0.003469692	0	0.007293148	0.014103179	0.003219782	0	0	0	0	0	0	0.003940576	0	0.004125583	0	0.003729673	0.02151463	0.005053312	0	0	0	0	0.008592173	0	0	0.008189002	0.00594389	0	0	0.005306166	0.005412427	0	0	0.004193575	0	0	0	0
Fibrobacterota;Fibrobacteria;Fibrobacterales;TG3;NA	0.008084728	0	0.003469692	0.021177467	0.003646574	0.025385722	0.019318694	0	0	0.064205457	0.010981167	0	0	0.043346337	0.0220022	0.012376748	0	0.059674772	0	0.050533124	0	0	0.06621055	0.081721602	0.085921725	0.007374087	0	0.020472505	0.011887779	0	0	0.021224663	0.010824854	0.03517205	0	0.04612933	0.020152149	0.063826392	0.014071295	0
Firmicutes;Bacilli;Bacillales;Bacillaceae;NA	0.008084728	0	0	0	0	0	0	0	0	0	0	0	0	0	0	0	0	0	0	0	0	0	0	0	0.004296086	0	0	0	0.00594389	0	0	0	0	0	0	0.004193575	0	0	0	0
Firmicutes;Bacilli;Izemoplasmatales;Izemoplasmataceae;Izimaplasma	0.024254184	0.003499685	0.006939384	0.063532402	0.032819166	0	0.006439565	0.078410873	0.008514503	0	0	0.041614648	0	0	0	0	0.010281367	0.01118902	0	0.005053312	0.002623226	0	0.008828073	0	0.06873738	0	0	0.008189002	0.00594389	0.005888415	0	0.047755492	0	0	0.020951184	0	0	0	0	0
Firmicutes;Bacilli;NA;NA;NA	0.008084728	0	0.010409077	0.021177467	0	0.011282543	0.006439565	0	0	0.005350455	0	0	0	0	0	0	0	0.014918693	0	0	0.002623226	0	0.01324211	0.027240534	0.017184345	0	0	0	0	0	0	0.005306166	0.005412427	0	0.020951184	0	0	0	0.004690432	0
Firmicutes;Clostridia;Christensenellales;Christensenellaceae;NA	0.072762552	0.045495905	0.020818153	0.127064803	0.058345185	0.039488901	0.090153906	0	0.065277857	0.026752274	0	0.083229297	0.029757477	0.047286913	0.066006601	0	0.006854244	0.115619872	0.02151463	0.005053312	0.010492904	0	0.282498345	0	0.060145208	0.022122262	0	0.380788601	0.011887779	0.041218902	0	0.042449326	0.108248539	0	0	0	0.010076074	0.015956598	0.09380863	0.013288154
Firmicutes;Clostridia;Clostridia vadinBB60 group;NA;NA	0.008084728	0.00699937	0.013878769	0.021177467	0	0.002820636	0.003219782	0	0	0.016051364	0	0	0	0.007881152	0	0	0	0.007459347	0	0	0	0	0.01324211	0	0.055849121	0.007374087	0	0	0	0.005888415	0	0.010612332	0.005412427	0	0	0	0.005038037	0	0	0.006644077
Firmicutes;Clostridia;NA;NA;NA	0.056593096	0.024497795	0.010409077	0.105887336	0.010939722	0.033847629	0.038637388	0	0.011352671	0.037453184	0.005490584	0.083229297	0.007439369	0.011821728	0	0.016502331	0	0.048485753	0	0.02021325	0.002623226	0	0.057382476	0.054481068	0.262061262	0	0	0.069606518	0.053495007	0.020609451	0	0.015918497	0.010824854	0.03517205	0.020951184	0.012580726	0.030228223	0	0.028142589	0.026576307
Firmicutes;Clostridia;Oscillospirales;Hungateiclostridiaceae;Cellulosibacter	0.008084728	0	0	0	0	0.002820636	0	0	0	0	0	0	0	0	0	0	0	0.003729673	0	0	0	0	0	0	0	0	0	0	0	0	0	0	0	0	0	0	0	0.015956598	0	0
Firmicutes;Clostridia;Oscillospirales;Hungateiclostridiaceae;NA	0.048508368	0	0.003469692	0.127064803	0.058345185	0.005641272	0.154549552	0.026136958	0.051087018	0.005350455	0.010981167	0.041614648	0.014878738	0.003940576	0	0.004125583	0	0.03356706	0	0.035373187	0	0	0.158905319	0	0.012888259	0	0	0.229292061	0.00594389	0	0	0.005306166	0.146135527	0	0	0	0.040304297	0	0.028142589	0.073084845
Firmicutes;Clostridia;Peptococcales;Peptococcaceae;NA	0.024254184	0.01399874	0.003469692	0.021177467	0.01823287	0.011282543	0.061175865	0.026136958	0.011352671	0.048154093	0.010981167	0	0	0.011821728	0.0220022	0	0	0.130538565	0.10757315	0	0	0	0.044140366	0	0.008592173	0.022122262	0	0.049134013	0	0.008832622	0	0.015918497	0.021649708	0	0	0	0	0	0.018761726	0.006644077
Firmicutes;Clostridia;Peptostreptococcales-Tissierellales;Anaerovoracaceae;NA	0.008084728	0	0.006939384	0.021177467	0	0	0.016098912	0.052273915	0	0.005350455	0.005490584	0	0	0	0	0.004125583	0	0.078323139	0.04302926	0	0	0	0.022070183	0.027240534	0.064441294	0	0	0.012283503	0.065382786	0	0	0	0	0.052758075	0	0	0.015114112	0	0.004690432	0.006644077
Firmicutes;Clostridia;Peptostreptococcales-Tissierellales;Fusibacteraceae;Fusibacter	0.008084728	0	0.097151383	0.254129606	0	0.132569881	0.019318694	0.052273915	0.008514503	0.021401819	0	0	0	0.011821728	0	0.156772144	0	0.02237804	0	0.015159937	0	0	0.044140366	0	2.861193453	0.014748175	0	0.008189002	0.410128388	0	0	0.010612332	0	0.551028782	0.104755919	0	0.040304297	0.047869794	0	0.006644077
Firmicutes;Clostridia;Peptostreptococcales-Tissierellales;NA;NA	0.008084728	0	0.024287846	0.084709869	0	0.025385722	0.006439565	0.026136958	0.002838168	0	0	0	0	0.003940576	0	0.061883741	0	0.007459347	0	0.015159937	0	0	0.008828073	0.027240534	0.369463419	0	0	0	0.053495007	0	0	0.005306166	0.005412427	0.093792133	0	0	0	0	0	0
Firmicutes;NA;NA;NA;NA	0.032338912	0.227479527	0.027757538	0.084709869	0.040112314	0.01974445	0.119131947	0.078410873	0.03689618	0.021401819	0.137264591	0	0.044636215	0.015762304	0	0	0.13708489	0.048485753	0	0.015159937	0.152147111	0.031438067	0.044140366	0.054481068	0.06873738	0.199100361	0	0.094173525	0.017831669	0.214927131	0.101378751	0.127347978	0.113660966	0.023448033	0.083804735	0.134194414	0.015114112	0.07978299	0.042213884	0.026576307
Fusobacteriota;Fusobacteriia;Fusobacteriales;Fusobacteriaceae;Psychrilyobacter	0.113186191	0	0.13878769	0.232952139	0.328191664	0.231292133	0.112692382	0.522739153	0.15893739	0.074906367	0.005490584	0.166458593	0.007439369	0.043346337	0.154015402	0.119641899	0	0.891391914	0.731497418	0.050533124	0	0	0.088280733	0.245164805	0.953731151	0	0	0.016378004	0.291250594	0	0	0	0	0.228618325	0	0	0.030228223	0	0.12195122	0.013288154
Gemmatimonadota;BD2-11 terrestrial group;NA;NA;NA	0.04042364	0.003499685	0.159605843	0.084709869	0.094810925	0.169238146	0.106252817	0.44432828	0.096497701	0.433386838	0.021962335	0.332917187	0.066954322	0.524096623	0.440044004	0.78386072	0	0.287184843	0.344234079	0.26782556	0	1.720111381	0.220701832	0.245164805	0.300726039	0	2.341717259	0.163780043	0.457679505	0	1.317923763	0.132654144	0.054124269	0.205170291	0.16760947	0.121613688	0.423195123	0.255305569	0.342401501	0.431864992
Gemmatimonadota;Gemmatimonadetes;Gemmatimonadales;Gemmatimonadaceae;NA	0.024254184	0	0.235939072	0.169419737	0.083871203	0.070515894	0.051516517	0.209095661	0.051087018	0.139111825	0	0.124843945	0.059514953	0.260078023	0.462046205	0.82924213	0	0.070863792	0.236660929	0.358785184	0	1.167699632	0.185389539	0.245164805	0.189027796	0	1.56114484	0.126929534	0.481455064	0	2.433090024	0.148572641	0	0.257928366	0.377121307	0.197098046	0.146103078	0.159565981	0.089118199	0.126237459
Gemmatimonadota;PAUC43f marine benthic group;NA;NA;NA	0.105101463	0	0.482287221	0.169419737	0.175035554	0.344117564	0.428231052	0.627286984	0.150422887	0.508293205	0.098830506	0.957136912	0.104151168	0.732947157	0.572057206	1.328437642	0	1.544084738	0.645438898	0.899489615	0	1.495553759	1.487530347	0.435848543	0.403832109	0	0.346921075	0.892601237	1.378982406	0	1.723438767	0.244083625	0.092011258	0.685854974	0.356170124	0.041935754	0.382890826	0.159565981	0.450281426	0.292339379
Hydrogenedentes;Hydrogenedentia;Hydrogenedentiales;Hydrogenedensaceae;NA	0.024254184	0.003499685	0.086742306	0.042354934	0.021879444	0.090260345	0.009659347	0.104547831	0.025543509	0.085607277	0.032943502	0.083229297	0.007439369	0.047286913	0.0440044	0.140269813	0.006854244	0.044756079	0.06454389	0.141492748	0.002623226	0.529955987	0.06621055	0.054481068	0.206212141	0.014748175	0.954032958	0.077795521	0.249643367	0.029442073	1.723438767	0.31306378	0.037886989	0.10551615	0.146658286	0.142581565	0.085646632	0.223392373	0.098499062	0.106305229
Latescibacterota;Latescibacteria;Latescibacterales;Latescibacteraceae;Candidatus Latescibacter	0.016169456	0.04199622	0.003469692	0	0.080224629	0.039488901	0.115912164	0.078410873	0.019867174	0.064205457	0.027452918	0.041614648	0.014878738	0.051227489	0	0.028879079	0.034271222	0.096971505	0.02151463	0.055586437	0.060334199	0	0.176561465	0.081721602	0.012888259	0.036870437	0	0.07370102	0.041607228	0.035330487	0	0.217552796	0.081186404	0.017586025	0.377121307	0.494841902	0.055418409	0.271262167	0.075046904	0.046508538
Latescibacterota;Latescibacteria;Latescibacterales;Latescibacteraceae;NA	1.592691406	0.090991811	0.211651227	0.127064803	1.54250082	0.411812823	2.923562367	0.261369577	2.923312709	1.487426431	1.076154395	0.49937578	0.565392055	0.953619419	0.198019802	0.569330418	0.658007471	2.222885275	1.247848537	1.940471979	0.406600037	0.817389742	2.348267491	1.607191501	0.120290415	0.140107662	0.607111882	3.562215944	1.361150737	0.120712498	0.446066504	0.848986522	1.650790214	1.617914297	1.257071025	0.457099723	3.173963424	1.053135472	3.095684803	4.94983722
Latescibacterota;NA;NA;NA;NA	2.360740561	0.024497795	0.981922903	0.741211351	2.694818218	1.224155925	1.155901861	0.496602196	3.630016461	2.257891921	0.219623346	0.707449022	0.669543223	1.662923119	0.484048405	0.404307108	0.19877309	4.393555125	1.764199656	1.071302239	0.154770337	0.408694871	2.030456853	1.961318442	0.695965975	0.02949635	0.433651344	1.711501454	1.206609605	0.035330487	0.364963504	0.546535074	0.492530851	0.697578991	0.712340247	0.2390338	1.047911734	0.65422052	2.476547842	1.056408212
LCP-89;NA;NA;NA;NA	0.856981163	0.031497165	0.038166615	1.101228293	0.328191664	0.050771444	0.0547363	0.44432828	0.059601521	0.310326378	0.06039642	0.166458593	0.081833061	0.161563621	0.066006601	0.028879079	0.058261078	0.253617783	0.10757315	0.0404265	0.057710973	0	0.251600088	0.190683737	0.038664776	0.044244525	0	0.110551529	0.065382786	0.047107316	0	0.111429481	0.1407231	0.029310042	0.104755919	0.150968716	0.141065041	0.207435775	0.168855535	0.292339379
Margulisbacteria;NA;NA;NA;NA	0.016169456	0	0.013878769	0.021177467	0.01823287	0.01974445	0	0.026136958	0.005676335	0.042803638	0	0	0	0.031524609	0.0220022	0.008251165	0	0.029837386	0.02151463	0.010106625	0	0.040420372	0.035312293	0	0.051553035	0	0	0.012283503	0.041607228	0	0.060827251	0.031836995	0.005412427	0.023448033	0.020951184	0.033548604	0.005038037	0	0.023452158	0.006644077
Marinimicrobia (SAR406 clade);NA;NA;NA;NA	0.032338912	0.080492756	0.010409077	0	0.058345185	0	0.122351729	0	0.065277857	0	0.049415253	0	0.022318107	0	0	0.016502331	0.092532301	0.003729673	0	0.045479812	0.181002597	0.013473457	0.114764953	0	0.008592173	0.044244525	0	0.024567007	0.023775559	0.088326218	0.02027575	0.095510984	0.092011258	0.017586025	0.83804735	0.364841063	0.156179153	0.255305569	0.004690432	0.16610192
Modulibacteria;Moduliflexia;Moduliflexales;Moduliflexaceae;Candidatus Moduliflexus	0.008084728	0	0	0	0	0.002820636	0.025758259	0	0.002838168	0.005350455	0	0	0	0.003940576	0	0.008251165	0	0.007459347	0	0.055586437	0	0	0	0	0	0	0	0.004094501	0.035663338	0	0	0	0	0.023448033	0	0.004193575	0	0	0.023452158	0.006644077
Modulibacteria;Moduliflexia;Moduliflexales;Moduliflexaceae;NA	0.016169456	0	0.003469692	0	0.025526018	0.005641272	0.028978041	0.026136958	0.008514503	0.005350455	0	0	0.014878738	0.011821728	0	0.041255827	0	0.014918693	0	0.045479812	0	0	0.06621055	0.027240534	0	0	0	0.012283503	0.106990014	0	0	0	0.048711842	0.052758075	0	0	0.055418409	0	0.018761726	0.013288154
Myxococcota;bacteriap25;NA;NA;NA	0.016169456	0	0.034696922	0.042354934	0.003646574	0.022565086	0	0	0.011352671	0.053504548	0	0	0.014878738	0.035465185	0.066006601	0.148520979	0	0.014918693	0.06454389	0.02021325	0	1.208120004	0.044140366	0.108962136	0.055849121	0	1.56114484	0.008189002	0.112933904	0	1.743714517	0	0	0.029310042	0.041902367	0.020967877	0	0.015956598	0.042213884	0.006644077
Myxococcota;Myxococcia;Myxococcales;Myxococcaceae;Hyalangium	0.024254184	0	0.034696922	0.021177467	0.025526018	0.078977802	0	0.052273915	0.002838168	0.074906367	0	0.041614648	0	0.019702881	0.0220022	0.070134907	0	0.003729673	0.04302926	0.005053312	0	0.058384982	0.03972633	0.027240534	0.004296086	0	0.086730269	0.016378004	0.041607228	0	0.02027575	0.010612332	0	0.017586025	0.041902367	0.012580726	0.005038037	0	0.028142589	0.006644077
Myxococcota;Myxococcia;Myxococcales;Myxococcaceae;NA	0.008084728	0	0.010409077	0	0	0	0	0	0	0.01070091	0	0	0	0.019702881	0.0220022	0.020627914	0	0	0.02151463	0.010106625	0	0.040420372	0.004414037	0.027240534	0	0	0	0.008189002	0.017831669	0	0.060827251	0.005306166	0	0	0	0.004193575	0	0.015956598	0	0
Myxococcota;Myxococcia;Myxococcales;Myxococcaceae;P3OB-42	0.024254184	0	0.045105999	0	0.010939722	0.011282543	0.006439565	0.026136958	0	0.021401819	0	0	0	0.035465185	0.0220022	0.037130245	0	0.029837386	0	0.0404265	0	0.13024342	0.048554403	0	0.012888259	0	0.086730269	0.016378004	0.047551117	0	0.243309002	0.010612332	0	0.011724017	0.062853551	0.016774302	0.005038037	0.047869794	0.023452158	0
Myxococcota;NA;NA;NA;NA	0.032338912	0	0.13878769	0.042354934	0.087517777	0.160776239	0.051516517	0.130684788	0.039734348	0.139111825	0.010981167	0.041614648	0.014878738	0.098514403	0.154015402	0.132018648	0.010281367	0.100701179	0.279690189	0.065693062	0.010492904	0.170663792	0.114764953	0.13620267	0.03436869	0.007374087	0.086730269	0.07370102	0.095102235	0.005888415	0.121654501	0.047755492	0.005412427	0.041034058	0.020951184	0.025161453	0.010076074	0.015956598	0.098499062	0.013288154
Myxococcota;Polyangia;Haliangiales;Haliangiaceae;Haliangium	0.153609831	0	0.32615107	0.317662008	0.021879444	0.045130172	0.019318694	0.026136958	0.164613725	0.085607277	0	0.416146484	0.007439369	0.015762304	0.110011001	0.156772144	0	0.007459347	0.10757315	0.156652686	0	0.49851792	0.05296844	0.027240534	0.150363019	0	1.040763226	0.094173525	0.499286733	0	0.567721006	0.17510347	0.021649708	0.234480333	0.062853551	0.037742179	0.080608595	0.063826392	0.079737336	0.16610192
Myxococcota;Polyangia;MidBa8;NA;NA	0.064677824	0.00699937	0.277575379	0.063532402	0.156802684	0.304628663	0.025758259	0.156821746	0.031219844	0.337078652	0.016471751	0.416146484	0.029757477	0.236434567	0.462046205	0.107265151	0	0.294644189	0.387263339	0.055586437	0	0.004491152	0.238357978	0.13620267	0.051553035	0.007374087	0	0.204725054	0.160485021	0.011776829	0	0.021224663	0.021649708	0.117240166	0.020951184	0.037742179	0.03526626	0.031913196	0.112570356	0.046508538
Myxococcota;Polyangia;NA;NA;NA	0.008084728	0	0.027757538	0	0.007293148	0.05359208	0.012879129	0.026136958	0.019867174	0.026752274	0.005490584	0	0.007439369	0.039405761	0.110011001	0.053632576	0	0.018648366	0	0.055586437	0	0.134734573	0.01324211	0.027240534	0.055849121	0	0	0.012283503	0.029719448	0	0.101378751	0.021224663	0	0.005862008	0.020951184	0.008387151	0	0.015956598	0.023452158	0.006644077
Myxococcota;Polyangia;Polyangiales;Eel-36e1D6;NA	0.008084728	0	0.013878769	0	0.003646574	0.01974445	0	0	0.005676335	0.144462279	0	0	0	0.031524609	0	0.008251165	0	0	0	0.030319875	0	0.103296506	0.022070183	0.027240534	0.098809984	0	0	0	0.083214456	0	0.081103001	0.026530829	0	0.03517205	0.020951184	0.012580726	0.015114112	0	0.014071295	0.006644077
Myxococcota;Polyangia;Polyangiales;Sandaracinaceae;NA	0.121270919	0	0.860483675	0.656501482	0.382890275	1.128254309	0.569901475	1.071615264	0.332065618	1.268057785	0.049415253	2.039117769	0.066954322	0.933916539	1.100110011	0.957135195	0	0.839176488	1.893287435	0.869169741	0	0.848827809	1.187375855	1.87959684	0.541306869	0	0.693842151	0.802522213	1.254160723	0	0.912408759	0.111429481	0.173197662	0.562752799	0	0.004193575	0.297244194	0.015956598	0.938086304	0.245830842
Myxococcota;Polyangia;PS-B29;NA;NA	0.016169456	0	0	0	0.01823287	0.016923815	0	0	0.011352671	0.037453184	0	0	0.014878738	0.011821728	0	0.020627914	0	0	0	0.02021325	0	0	0.004414037	0.027240534	0	0	0	0.004094501	0.00594389	0	0	0.010612332	0	0.005862008	0	0.004193575	0.010076074	0	0.018761726	0.006644077
Myxococcota;Polyangia;UASB-TL25;NA;NA	0.048508368	0	0.06245446	0.042354934	0.127630092	0.104363524	0.009659347	0.104547831	0.141908384	0.139111825	0	0.083229297	0.052075584	0.149741892	0.330033003	0.107265151	0	0.044756079	0.236660929	0.050533124	0	0.044911524	0.06621055	0.108962136	0.004296086	0	0	0.040945011	0.106990014	0	0	0	0.016237281	0.029310042	0.020951184	0.008387151	0.020152149	0	0.098499062	0.006644077
Myxococcota;Polyangia;VHS-B3-70;NA;NA	0.072762552	0.003499685	0	0	0.076578055	0.025385722	0.048296735	0	0.028381677	0.069555912	0.005490584	0	0.022318107	0.122157859	0	0.024753496	0.041125467	0.074593466	0.02151463	0.060639749	0.036725165	0	0.163319356	0	0	0.007374087	0	0.229292061	0.011887779	0.002944207	0	0.17510347	0.016237281	0.03517205	0.125707102	0.150968716	0.075570558	0.127652784	0.042213884	0.132881536
NA;NA;NA;NA;NA	1.835233244	3.233708966	1.370528434	1.482422702	2.538015534	2.885510394	3.525661665	2.247778359	1.771016632	2.734082397	2.942952836	1.456512692	1.398601399	2.143673405	1.98019802	2.93741491	2.556633195	3.241086081	1.678141136	2.450856536	3.258046746	5.232192581	3.593025822	2.560610188	2.255445289	2.462945211	5.117085863	2.595913688	2.466714218	2.393640512	5.474452555	5.422901411	3.653388179	1.647224339	5.279698303	4.705191646	2.12605169	4.547630445	3.067542214	2.312138728
NB1-j;NA;NA;NA;NA	0.097016735	0	1.432982894	1.334180432	0.109397221	0.970298705	0.103033035	2.01254574	0.045410683	1.12894596	0.054905836	2.954640033	0.029757477	1.233400323	2.948294829	2.421717068	0	0.395345368	1.592082616	0.586184244	0	8.416419653	0.132421099	1.280305094	1.559479314	0	8.326105811	0.118740531	2.864954826	0	4.825628548	0.896742014	0.037886989	0.562752799	0.586633145	0.247420951	0.272054008	0.319131961	0.755159475	0.126237459
Nitrospinota;NA;NA;NA;NA	0.048508368	0.003499685	0.069393845	0.105887336	0.091164351	0.124107974	0.077274776	0.104547831	0.03689618	0.155163189	0.016471751	0.124843945	0.059514953	0.200969382	0.154015402	0.321795454	0.010281367	0.137997911	0.279690189	0.384051746	0.01311613	0.561394054	0.119178989	0.163443203	0.085921725	0	0.433651344	0.081890022	0.231811698	0.008832622	0.628548256	0.721638544	0.043299415	0.287238408	0.67043788	0.272582404	0.261977933	0.590394128	0.159474672	0.219254535
Nitrospirota;Nitrospiria;Nitrospirales;Nitrospiraceae;Nitrospira	0.024254184	0	0.111030152	0.29648454	0.03646574	0.174879418	0.025758259	0.392054365	0.002838168	0.326377742	0	0.49937578	0	0.350711274	0.858085809	0.449688519	0	0.164105624	0.602409639	0.096012936	0	1.095841193	0.044140366	0.272405339	0.330798642	0	1.474414571	0.024567007	0.326913932	0	1.054339011	0.021224663	0	0.0703441	0	0.012580726	0.025190186	0.015956598	0.201688555	0
Patescibacteria;ABY1;Candidatus Falkowbacteria;NA;NA	0.016169456	0.052495275	0	0.021177467	0.331838238	0.064874623	0.196406723	0	0.039734348	0.042803638	0.208642179	0	0.052075584	0.031524609	0	0.004125583	0.109667912	0.179024317	0.04302926	0.015159937	0.288554865	0	0.128007062	0.054481068	0.279245607	0.044244525	0	0.012283503	0.023775559	0.044163109	0	0.095510984	0.162372808	0.029310042	0.083804735	0.033548604	0.025190186	0.015956598	0.023452158	0
Patescibacteria;ABY1;Candidatus Kerfeldbacteria;NA;NA	0.016169456	0.038496535	0	0	0.288079349	0.01974445	0.186747376	0.026136958	0.070954192	0.112359551	0.065887004	0	0	0.14186074	0	0	0.068542445	0.220050724	0	0.070746374	0.141654206	0.004491152	0.344294858	0.435848543	0.030072604	0.022122262	0	0.057323015	0.017831669	0.026497865	0	0.005306166	0.07036155	0.023448033	0.083804735	0.041935754	0.030228223	0	0.239212008	0.046508538
Patescibacteria;ABY1;Candidatus Komeilibacteria;NA;NA	0.008084728	0.003499685	0	0	0.032819166	0.01974445	0.016098912	0.026136958	0.002838168	0.01070091	0	0	0	0.015762304	0	0	0.003427122	0.003729673	0.02151463	0.010106625	0.01311613	0.053893829	0.05296844	0	0.094513898	0	0	0.008189002	0.023775559	0.002944207	0.02027575	0.010612332	0	0.029310042	0.041902367	0.020967877	0.03526626	0	0	0.006644077
Patescibacteria;ABY1;Candidatus Kuenenbacteria;NA;NA	0.008084728	0	0	0	0.014586296	0.005641272	0.035417606	0	0.008514503	0.026752274	0.021962335	0	0.007439369	0.019702881	0	0	0.010281367	0.037296733	0	0.005053312	0	0.044911524	0.061796513	0	0.004296086	0	0	0.016378004	0.011887779	0	0	0.005306166	0.005412427	0.005862008	0.020951184	0.004193575	0.020152149	0.015956598	0.009380863	0.01993223
Patescibacteria;Berkelbacteria;NA;NA;NA	0.008084728	0.003499685	0	0	0.010939722	0	0.022538476	0	0.011352671	0.005350455	0.032943502	0	0.007439369	0.003940576	0	0	0.003427122	0.003729673	0.02151463	0	0.02623226	0	0.01324211	0	0	0.02949635	0	0.004094501	0	0.017665244	0	0	0.005412427	0	0	0.004193575	0.005038037	0.031913196	0	0
Patescibacteria;CPR2;NA;NA;NA	0.008084728	0	0.010409077	0.021177467	0.051052037	0.064874623	0.016098912	0	0.002838168	0.026752274	0	0	0	0.015762304	0	0	0.003427122	0.02237804	0.04302926	0.005053312	0.002623226	0	0.030898256	0	0	0	0	0.008189002	0	0	0	0	0	0	0	0	0	0	0.037523452	0
Patescibacteria;Dojkabacteria;NA;NA;NA	0.226372383	0.010499055	0.020818153	0.021177467	0.302665646	0.095901616	0.032197823	0	0.261111426	0.080256822	0.016471751	0.166458593	0.08927243	0.07093037	0.088008801	0.016502331	0.010281367	0.052215426	0.04302926	0.02021325	0.02623226	0.01796461	0.075038623	0.081721602	0.012888259	0.014748175	0	0.057323015	0	0.005888415	0	0	0.016237281	0.005862008	0	0	0.010076074	0	0.290806754	0.026576307
Patescibacteria;Gracilibacteria;Absconditabacteriales (SR1);NA;NA	0.016169456	0.00699937	0.003469692	0	0.01823287	0.022565086	0.009659347	0.052273915	0	0	0	0	0	0.003940576	0	0	0	0.003729673	0	0.005053312	0.01311613	0	0.008828073	0	0.004296086	0	0	0	0.00594389	0.014721036	0	0	0	0	0	0	0	0	0	0.006644077
Patescibacteria;Gracilibacteria;Candidatus Abawacabacteria;NA;NA	0.016169456	0	0.003469692	0	0.029172592	0.002820636	0.006439565	0.026136958	0	0.005350455	0	0	0.014878738	0	0	0.012376748	0	0.007459347	0	0.010106625	0	0.013473457	0.02648422	0	0.008592173	0	0	0	0.023775559	0.002944207	0	0	0	0	0	0	0.005038037	0	0.009380863	0
Patescibacteria;Gracilibacteria;Candidatus Peregrinibacteria;NA;NA	0.04042364	0	0.003469692	0	0.185975276	0.031026993	0.186747376	0.104547831	0.099335869	0.117710005	0.021962335	0.124843945	0.17110549	0.236434567	0.110011001	0.231032633	0.013708489	0.111890198	0.12908778	0.096012936	0.01311613	0.14820803	0.335466784	0.108962136	0.021480431	0.007374087	0.086730269	0.462678623	0.148597242	0	0	0.10081715	0.059536696	0.052758075	0.209511837	0.109032962	0.191445413	0.063826392	0.15478424	0.152813767
Patescibacteria;Gracilibacteria;NA;NA;NA	0.145525103	0.017498425	0.038166615	0.232952139	0.831418882	0.203085776	0.428231052	0.182958704	0.164613725	0.181915463	0.109811673	0.041614648	0.371968457	0.165504197	0.242024202	0.247534964	0.089105178	0.126808892	0.258175559	0.075799687	0.057710973	0.660199407	0.516442286	0.435848543	0.429608627	0.014748175	0.260190807	0.33984359	0.36852116	0.011776829	0.02027575	0.376737769	0.216497077	0.058620083	0.083804735	0.163549442	0.201521487	0.047869794	0.295497186	0.225898611
Patescibacteria;Kazania;NA;NA;NA	0.008084728	0.087492126	0	0	0.051052037	0	0.038637388	0	0.051087018	0.005350455	0.016471751	0	0.238059813	0.011821728	0	0.004125583	0.16792899	0	0	0	0.128538076	0	0.128007062	0	0	0.066366787	0	0.012283503	0	0.047107316	0	0.010612332	0.027062135	0	0	0	0.015114112	0.015956598	0.004690432	0.006644077
Patescibacteria;MD2896-B216;NA;NA;NA	0.008084728	0.003499685	0	0	0	0.002820636	0.009659347	0	0.002838168	0	0	0	0	0.003940576	0	0	0	0.003729673	0	0	0.002623226	0	0.008828073	0	0	0.007374087	0	0	0	0.002944207	0	0	0.016237281	0	0	0.012580726	0	0.031913196	0.004690432	0
Patescibacteria;Microgenomatia;Candidatus Beckwithbacteria;NA;NA	0.008084728	0.00699937	0	0	0.021879444	0	0.132011076	0	0.031219844	0	0.010981167	0	0.007439369	0.003940576	0	0	0.010281367	0.007459347	0	0	0.044594843	0	0.06621055	0	0	0.007374087	0	0.024567007	0	0.011776829	0	0.344900775	0.016237281	0	0.481877226	0.213872348	0.005038037	0.414871549	0	0.006644077
Patescibacteria;Microgenomatia;Candidatus Pacebacteria;NA;NA	0.097016735	0.01399874	0.024287846	0.021177467	0.313605368	0.135390517	0.125571511	0.026136958	0.161775558	0.12306046	0.032943502	0.041614648	0.029757477	0.043346337	0	0.053632576	0.065115323	0.145457258	0	0.197079185	0.110175494	0.008982305	0.150077246	0.108962136	0.055849121	0.022122262	0	0.081890022	0.077270566	0.026497865	0	0.10081715	0.048711842	0.099654142	0.104755919	0.020967877	0.277092045	0.031913196	0.12195122	0.232542688
Patescibacteria;Microgenomatia;Candidatus Roizmanbacteria;NA;NA	0.048508368	0	0.006939384	0	0.17138898	0.016923815	0.312318887	0.026136958	0.065277857	0.005350455	0.027452918	0.041614648	0.037196846	0.003940576	0	0	0	0.041026406	0.02151463	0	0	0	0.114764953	0.027240534	0	0	0	0.135118536	0	0	0	0	0.097423685	0	0	0.008387151	0.040304297	0	0.201688555	0.066440768
Patescibacteria;NA;NA;NA;NA	0.008084728	0.02099811	0	0	0.014586296	0.005641272	0.006439565	0	0.002838168	0	0.005490584	0	0.014878738	0	0	0.004125583	0.010281367	0.003729673	0	0.015159937	0.01311613	0	0	0	0.008592173	0.014748175	0	0.008189002	0.017831669	0.002944207	0	0	0.005412427	0	0	0	0	0	0	0
Patescibacteria;Parcubacteria;Candidatus Moranbacteria;NA;NA	0.177864015	0	0	0.042354934	0.918936659	0.014103179	0.157769335	0.026136958	0.008514503	0.080256822	0.032943502	0	0.007439369	0.650195059	0	0.016502331	0.006854244	0.96598538	0.08605852	0.02021325	0.049841295	0	0.617965129	0.844456551	0.051553035	0.007374087	0	0.020472505	0.035663338	0	0	0	0.016237281	0.005862008	0	0	0	0	0.356472795	0
Patescibacteria;Parcubacteria;Candidatus Yonathbacteria;NA;NA	0.024254184	0	0	0.063532402	0.051052037	0.016923815	0.012879129	0	0	0	0	0	0	0	0	0	0	0	0	0	0.002623226	0	0	0	0	0	0	0	0	0	0	0	0	0	0	0	0.005038037	0	0	0
Patescibacteria;Saccharimonadia;Saccharimonadales;NA;NA	0.008084728	0	0.09368169	0.105887336	0.120336943	0.256677855	0.093373688	0.182958704	0.034058012	0.13376137	0.016471751	0	0	0.102454979	0.0440044	0.004125583	0	0.320751902	0.215146299	0	0.002623226	0	0.503200177	0.272405339	0.025776518	0	0.086730269	0.131024035	0	0	0	0.015918497	0.021649708	0	0	0.008387151	0.010076074	0.015956598	0.164165103	0
PAUC34f;NA;NA;NA;NA	0.024254184	0	0.027757538	0	0.03646574	0.036668265	0.006439565	0	0.002838168	0.080256822	0	0	0	0.07093037	0.0220022	0.033004662	0.003427122	0.123079218	0.08605852	0.02021325	0.010492904	0.076349591	0.061796513	0.027240534	0.021480431	0	0.086730269	0.040945011	0.041607228	0.005888415	0.121654501	0.026530829	0.005412427	0.005862008	0	0.025161453	0	0.031913196	0.079737336	0
Planctomycetota;BD7-11;NA;NA;NA	0.008084728	0	0.072863537	0	0	0.025385722	0	0	0	0	0	0	0	0.011821728	0	0.012376748	0	0.014918693	0	0.005053312	0	0.107787658	0.01324211	0	0.055849121	0	0.173460538	0	0.017831669	0	0.304136253	0	0	0.011724017	0	0.016774302	0.005038037	0.015956598	0.018761726	0
Planctomycetota;Brocadiae;Brocadiales;NA;NA	0.008084728	0	0.006939384	0	0	0.022565086	0.016098912	0	0	0.016051364	0.010981167	0	0	0.023643457	0.0220022	0.024753496	0	0.014918693	0.02151463	0.010106625	0.005246452	0.022455762	0.02648422	0.027240534	0	0	0	0.016378004	0.017831669	0.008832622	0.02027575	0.079592486	0.005412427	0.017586025	0.083804735	0.050322905	0.010076074	0.047869794	0.032833021	0.006644077
Planctomycetota;NA;NA;NA;NA	0.105101463	0.052495275	0.072863537	0.042354934	0.18962185	0.27360167	0.164208899	0.130684788	0.014190838	0.107009096	0.010981167	0.041614648	0.029757477	0.327067817	0.176017602	0.21040472	0.027416978	0.305833209	0.236660929	0.090959624	0.11279872	0.211084164	0.331052748	0.299645873	0.10310607	0.088489049	0	0.184252549	0.148597242	0.091270425	0.202757502	0.435105593	0.102836112	0.0703441	0.356170124	0.494841902	0.065494483	0.303175363	0.150093809	0.086372998
Planctomycetota;OM190;NA;NA;NA	0.137440375	0	0.291454148	0.232952139	0.105750647	0.569768426	0.045076953	0.548876111	0.014190838	0.165864098	0	0.291302538	0.014878738	0.386176459	0.264026403	0.189776806	0	0.212591377	0.17211704	0.096012936	0	1.015000449	0.141249172	0.326886407	0.373759505	0	1.040763226	0.147402039	0.148597242	0.005888415	0.506893755	0.053061658	0	0.076206108	0.041902367	0.037742179	0.075570558	0.015956598	0.103189493	0.053152614
Planctomycetota;Phycisphaerae;CCM11a;NA;NA	0.016169456	0	0.06245446	0.063532402	0.091164351	0.298987392	0.566681692	0.078410873	0.110688539	0.283574104	0.18118926	0.041614648	0.156226752	0.421641644	0.110011001	0.763232807	0.0616882	0.305833209	0.12908778	0.576077619	0.018362582	0.579358663	0.300154491	0.163443203	0.141770847	0.007374087	0.607111882	0.253859067	0.56466952	0.002944207	1.601784266	0.260002122	0.292271054	0.257928366	0.67043788	0.796779334	0.584412313	0.558480932	0.248592871	0.471729453
Planctomycetota;Phycisphaerae;DG-20;NA;NA	0.016169456	0.010499055	0	0	0.029172592	0.01974445	0.003219782	0	0.005676335	0.005350455	0.005490584	0	0	0	0	0.028879079	0	0.02237804	0	0.0404265	0.007869678	0	0.02648422	0	0	0.014748175	0	0.004094501	0.011887779	0.052995731	0	0.5889844	0.010824854	0.011724017	0.230463021	0.834521513	0.030228223	0.749960109	0.014071295	0.01993223
Planctomycetota;Phycisphaerae;MSBL9;4572-13;NA	0.129355647	0	0.045105999	0.084709869	0.736607957	0.417454094	0.1094726	0.209095661	0.218538911	0.288924559	0.005490584	0.041614648	0.17110549	0.520156047	0.330033003	0.115516317	0.003427122	0.615396091	0.365748709	0.085906312	0	0	0.225115868	0.299645873	0.004296086	0	0	0.200630553	0.083214456	0	0	0.005306166	0.027062135	0.041034058	0	0	0.030228223	0	0.173545966	0.053152614
Planctomycetota;Phycisphaerae;MSBL9;NA;NA	0.008084728	0.003499685	0.006939384	0.063532402	0.025526018	0.045130172	0.022538476	0.026136958	0	0.037453184	0	0	0.029757477	0.066989794	0.0220022	0.086637238	0.010281367	0.044756079	0.04302926	0.025266562	0.005246452	0	0.110350916	0.027240534	0.064441294	0	0	0.045039512	0.023775559	0.002944207	0	0.206940465	0.010824854	0.005862008	0.125707102	0.100645811	0.025190186	0.047869794	0.042213884	0.006644077
Planctomycetota;Phycisphaerae;MSBL9;SG8-4;NA	0.177864015	0.328970393	0.183893689	0.338839475	0.539692958	0.925168533	1.355528366	0.705697857	0.12204121	0.604601391	0.301982101	0.24968789	0.78113376	1.528943532	0.682068207	2.339205413	1.017855307	1.566462778	0.494836489	1.035929051	0.619081346	0.062876134	1.355109247	0.953418687	0.936546806	0.280215323	0	1.085042788	1.402757965	0.276755484	0.141930251	8.129045951	0.719852782	0.814819157	8.652838885	10.84458609	1.455992745	5.999680868	0.590994371	1.255730516
Planctomycetota;Phycisphaerae;MSBL9;SM23-30;NA	0.064677824	0.01399874	0.03122723	0	0.156802684	0.098722252	0.138450641	0.026136958	0.048248851	0.101658641	0.06039642	0	0.141348014	0.130039012	0.132013201	0.350674533	0.020562733	0.22751007	0.06454389	0.197079185	0.01311613	0.125752268	0.322224674	0.190683737	0.051553035	0	0.086730269	0.090079024	0.213980029	0.029442073	0.02027575	0.382043935	0.048711842	0.128964183	0.50282841	0.314518158	0.216635599	0.414871549	0.300187617	0.325559763
Planctomycetota;Phycisphaerae;Phycisphaerales;AKAU3564 sediment group;NA	0.024254184	0.080492756	0.069393845	0.042354934	0.123983517	0.361041379	0.373494752	0.261369577	0.110688539	0.347779561	0.087849338	0.041614648	0.416604672	0.63837333	0.594059406	0.717851397	0.22961719	0.622855438	0.215146299	0.389105058	0.348889064	0.01796461	0.975502097	0.49032961	0.111698243	0.044244525	0	0.474962126	0.261531146	0.138377742	0.060827251	2.286957445	0.319333189	0.287238408	2.493190865	2.168078504	0.382890826	1.866921972	0.520637899	0.378712378
Planctomycetota;Phycisphaerae;Phycisphaerales;Phycisphaeraceae;SM1A02	0.008084728	0	0.017348461	0.042354934	0	0.01974445	0	0.052273915	0	0.026752274	0	0	0.007439369	0.031524609	0.0440044	0.033004662	0.003427122	0.018648366	0	0.005053312	0.005246452	0.058384982	0.022070183	0.054481068	0.060145208	0	0.086730269	0	0.011887779	0	0.101378751	0	0	0.005862008	0	0.004193575	0	0	0.028142589	0
Planctomycetota;Pla3 lineage;NA;NA;NA	0.27488075	0	0.055515076	0.211774672	0.113043795	0.115646067	0.061175865	0.078410873	0.005676335	0.058855003	0	0.083229297	0	0.149741892	0.088008801	0.107265151	0	0.380426675	0.12908778	0.045479812	0	0.48055331	0.242772015	0.081721602	0.085921725	0	0.173460538	0.319371085	0.112933904	0.002944207	0.162206002	0.148572641	0.059536696	0.058620083	0.020951184	0.205485197	0.015114112	0.031913196	0.159474672	0.006644077
Planctomycetota;Pla4 lineage;NA;NA;NA	0.113186191	0.003499685	0.267166302	0.14824227	0.200561572	0.84054946	0.080494559	0.130684788	0.042572515	0.208667737	0	0.041614648	0.014878738	0.394057611	0.330033003	0.107265151	0.017135611	0.492316873	0.12908778	0.106119561	0.010492904	0.31438067	0.423747517	0.326886407	0.081625639	0	0.78057242	0.163780043	0.130765573	0.005888415	0.101378751	0.180409636	0.010824854	0.082068117	0.041902367	0.155162291	0.105798781	0.191479177	0.140712946	0.046508538
Planctomycetota;Planctomycetes;NA;NA;NA	0.097016735	0.02099811	0.020818153	0.084709869	0.131276666	0.059233351	0.057956082	0	0.008514503	0.021401819	0.016471751	0	0.022318107	0.051227489	0.066006601	0.049506993	0.013708489	0.074593466	0.02151463	0.025266562	0.081320007	0.035929219	0.06621055	0.027240534	0.038664776	0.014748175	0	0.03685051	0.047551117	0.026497865	0.223033252	0.031836995	0.005412427	0.023448033	0.020951184	0.041935754	0.010076074	0	0.028142589	0
Planctomycetota;Planctomycetes;Pirellulales;Pirellulaceae;NA	0.024254184	0.003499685	0.17001492	0.063532402	0.091164351	0.682593857	0.028978041	0.156821746	0.014190838	0.160513644	0.005490584	0.166458593	0.007439369	0.279780904	0.176017602	0.18152564	0.010281367	0.320751902	0.258175559	0.02021325	0.018362582	0.242522231	0.180975502	0.245164805	0.167547364	0	0	0.065512017	0.136709463	0.002944207	0.101378751	0.233471294	0.016237281	0.03517205	0.146658286	0.260001677	0.030228223	0.159565981	0.145403377	0.01993223
Planctomycetota;Planctomycetes;Pirellulales;Pirellulaceae;Pir4 lineage	0.008084728	0.01399874	0.187363381	0.254129606	0.040112314	0.750289115	0.045076953	0.235232619	0.005676335	0.080256822	0.005490584	0.124843945	0.022318107	0.14186074	0.088008801	0.239283799	0.017135611	0.384156348	0.430292599	0.146546061	0.044594843	0.273960298	0.158905319	0.217924271	0.2191004	0.022122262	0	0.07370102	0.231811698	0.029442073	0.081103001	0.387350101	0.048711842	0.064482092	0.398072491	0.381615365	0.070532521	0.49465454	0.126641651	0.053152614
Planctomycetota;Planctomycetes;Pirellulales;Pirellulaceae;Rhodopirellula	0.016169456	0	0.097151383	0.105887336	0.051052037	0.423095366	0.003219782	0.235232619	0	0.117710005	0.005490584	0	0	0.287662056	0.330033003	0.041255827	0	0.093241832	0.15060241	0.025266562	0	0.139225725	0.075038623	0.108962136	0.085921725	0	0	0.020472505	0.029719448	0	0.060827251	0.042449326	0	0	0.020951184	0.033548604	0.010076074	0.095739588	0.089118199	0.006644077
Planctomycetota;Planctomycetes;Pirellulales;Pirellulaceae;Thermostilla	0.072762552	0.052495275	0.076333229	0.042354934	0.123983517	0.736185936	0.112692382	0.209095661	0.022705341	0.107009096	0.016471751	0.083229297	0.022318107	0.374354731	0.088008801	0.177400058	0.010281367	0.350589288	0.15060241	0.116226186	0.091812912	0.224557621	0.282498345	0.13620267	0.176139537	0.02949635	0	0.159685542	0.166428911	0.100103047	0.121654501	0.27592062	0.043299415	0.064482092	0.209511837	0.28516313	0.050380372	0.127652784	0.196998124	0.066440768
Planctomycetota;Planctomycetes;Planctomycetales;NA;NA	0.008084728	0	0.052045384	0.084709869	0	0.110004795	0.009659347	0.026136958	0	0.016051364	0	0	0	0.043346337	0.0220022	0.107265151	0	0.029837386	0.02151463	0.050533124	0	0.260486841	0.004414037	0	0.214804313	0	0.086730269	0.012283503	0.065382786	0	0.202757502	0.026530829	0.005412427	0.029310042	0.020951184	0.025161453	0.020152149	0.015956598	0	0.006644077
Planctomycetota;vadinHA49;NA;NA;NA	0.04042364	0.024497795	0.23246938	0.29648454	0.120336943	0.538741432	0.154549552	0.548876111	0.011352671	0.219368646	0.010981167	0	0.007439369	0.457106829	0.198019802	0.160897727	0	0.354318962	0.322719449	0.121279499	0.010492904	0.341327585	0.291326418	0.299645873	0.154659106	0.014748175	0.260190807	0.135118536	0.172372801	0.005888415	0.121654501	0.238777459	0.064949123	0.0703441	0.50282841	0.394196092	0.065494483	0.287218765	0.117260788	0.086372998
Proteobacteria;Alphaproteobacteria;Defluviicoccales;Defluviicoccaceae;Defluviicoccus	0.258711294	0	0.492696298	0.783566285	0.15315611	0.499252532	0.086934123	0.653423941	0.039734348	0.743713216	0.005490584	0.665834374	0.052075584	1.004846909	1.95819582	0.037130245	0	0.958526033	1.484509466	0.010106625	0	0.004491152	0.322224674	1.443748297	0.004296086	0	0.086730269	0.352127093	0.023775559	0	0	0	0.016237281	0.041034058	0	0	0	0	0.830206379	0
Proteobacteria;Alphaproteobacteria;Kiloniellales;Kiloniellaceae;NA	0.008084728	0	0.052045384	0.084709869	0.003646574	0.016923815	0.032197823	0.156821746	0.002838168	0.032102729	0	0.208073242	0	0.043346337	0.176017602	0.676595569	0	0.018648366	0.02151463	0.136439436	0	2.708164915	0.057382476	0.108962136	0.472569489	0	2.081526453	0.384883102	0.849976224	0	2.656123277	0.610209063	0.027062135	0.199308283	0.460926042	0.180323744	0.115874855	0.414871549	0.014071295	0.01993223
Proteobacteria;Alphaproteobacteria;NA;NA;NA	0.064677824	0	0.159605843	0.465904278	0.054698611	0.265139763	0.048296735	0.496602196	0.017029006	0.25682183	0.021962335	0.49937578	0.022318107	0.437403948	0.814081408	0.907628202	0.010281367	0.350589288	0.451807229	0.176865936	0.007869678	3.03152789	0.194217612	0.435848543	0.597155991	0.007374087	1.647875108	0.278426074	0.469567285	0.002944207	2.189781022	0.323676112	0.016237281	0.193446275	0.314267756	0.205485197	0.090684669	0.159565981	0.342401501	0.033220384
Proteobacteria;Alphaproteobacteria;Parvibaculales;Parvibaculaceae;Pyruvatibacter	0.016169456	0	0.055515076	0.042354934	0.01823287	0.084619073	0.009659347	0.156821746	0.005676335	0.080256822	0	0.041614648	0.007439369	0.126098436	0.088008801	0.04538141	0	0.108160525	0.10757315	0.02021325	0	0.14820803	0.022070183	0.054481068	0.017184345	0	0.173460538	0.028661508	0.035663338	0	0.081103001	0.084898652	0	0.017586025	0.020951184	0.037742179	0.015114112	0.031913196	0.126641651	0.006644077
Proteobacteria;Alphaproteobacteria;Rhizobiales;Methyloligellaceae;Methyloceanibacter	0.016169456	0	0.027757538	0	0.014586296	0.031026993	0.006439565	0	0.002838168	0.026752274	0	0	0.007439369	0.023643457	0.0440044	0.016502331	0	0.029837386	0.02151463	0.030319875	0	0.008982305	0.004414037	0.027240534	0.012888259	0	0	0.016378004	0.059438897	0	0	0.031836995	0	0.005862008	0.104755919	0.033548604	0.010076074	0	0.014071295	0.013288154
Proteobacteria;Alphaproteobacteria;Rhizobiales;Methyloligellaceae;Methyloligella	0.008084728	0	0.010409077	0	0.003646574	0.002820636	0	0	0	0	0	0	0	0.003940576	0	0.041255827	0	0.007459347	0	0.035373187	0	0.143716878	0	0	0.025776518	0	0.086730269	0	0.029719448	0	0.02027575	0.13796031	0	0.017586025	0.083804735	0.159355867	0.005038037	0.143609382	0.004690432	0.006644077
Proteobacteria;Alphaproteobacteria;Rhizobiales;Rhizobiaceae;Pseudahrensia	0.008084728	0	0.003469692	0.042354934	0.003646574	0.002820636	0.003219782	0	0.005676335	0.01070091	0.005490584	0	0	0	0	0.004125583	0	0.014918693	0	0.015159937	0	0.004491152	0.008828073	0	0.042960863	0	0	0.004094501	0.017831669	0	0	0.122041813	0	0.005862008	0.062853551	0.033548604	0.010076074	0	0	0
Proteobacteria;Alphaproteobacteria;Rhodobacterales;Rhodobacteraceae;Limibaculum	0.008084728	0	0.03122723	0.127064803	0	0.005641272	0.032197823	0.209095661	0.002838168	0.021401819	0	0.208073242	0	0.023643457	0.330033003	0.222781468	0	0.003729673	0.08605852	0.131386124	0	0.116769963	0.004414037	0.027240534	0.124586502	0	0	0.008189002	0.17831669	0	0	0.159184973	0.005412427	0.093792133	0.104755919	0.062903632	0.105798781	0.143609382	0.028142589	0.039864461
Proteobacteria;Alphaproteobacteria;Rhodobacterales;Rhodobacteraceae;Marinosulfonomonas	0.016169456	0	0.020818153	0.190597205	0.010939722	0	0.180307811	0.026136958	0.034058012	0.042803638	0.043924669	0.124843945	0.014878738	0.066989794	0	0.119641899	0	0.01118902	0	0.348678559	0	0	0.044140366	0	0.021480431	0.007374087	0.086730269	0.212914056	0.095102235	0	0	0.079592486	0.043299415	0.087930125	0	0.033548604	1.173862663	0.031913196	0.065666041	0.697628065
Proteobacteria;Alphaproteobacteria;Rhodobacterales;Rhodobacteraceae;NA	0.016169456	0	0.097151383	0.338839475	0.010939722	0.028206358	0.212505635	0.104547831	0.031219844	0.13376137	0.038434086	0.457761132	0.007439369	0.153682468	0.176017602	0.152646561	0.003427122	0.037296733	0.02151463	0.459851433	0.002623226	0.058384982	0.057382476	0.081721602	0.421016454	0	0.086730269	0.438111616	0.166428911	0	0	0.270614454	0.059536696	0.222756316	0.691389063	0.075484358	1.89430198	0.159565981	0.046904315	1.003255598
Proteobacteria;Alphaproteobacteria;Rhodobacterales;Rhodobacteraceae;Oceanicella	0.008084728	0	0.010409077	0.063532402	0	0.008461907	0	0	0	0	0	0.041614648	0	0.007881152	0.066006601	0	0	0	0.02151463	0	0	0	0	0	0	0	0	0	0	0	0	0	0	0	0	0	0	0	0	0
Proteobacteria;Alphaproteobacteria;Rickettsiales;Mitochondria;NA	0.008084728	0.010499055	0.048575691	0.063532402	0.040112314	0.059233351	0.035417606	0.026136958	0.014190838	0.016051364	0	0	0.007439369	0.066989794	0	0.04538141	0.003427122	0.041026406	0.04302926	0.0404265	0.02623226	0.071858439	0.030898256	0.054481068	0.7818877	0.007374087	0.086730269	0.004094501	0.029719448	0.044163109	0.0405515	0.074286321	0.26520892	0.029310042	0.020951184	0.054516481	0.040304297	0.031913196	0.065666041	0.006644077
Proteobacteria;Alphaproteobacteria;Rickettsiales;Rickettsiaceae;NA	0.008084728	0	0	0	0.003646574	0.005641272	0	0	0	0	0	0.041614648	0	0.015762304	0	0	0	0.007459347	0	0	0	0.026946915	0	0	0.021480431	0	0	0	0	0	0	0.005306166	0	0	0	0.004193575	0.005038037	0	0.009380863	0
Proteobacteria;Alphaproteobacteria;Tistrellales;Geminicoccaceae;NA	0.008084728	0	0	0	0.010939722	0.01974445	0	0.052273915	0	0.026752274	0	0.041614648	0	0.051227489	0.0440044	0.012376748	0	0.018648366	0.06454389	0.010106625	0	0.013473457	0.004414037	0.027240534	0.03436869	0	0	0	0.083214456	0	0	0	0	0	0	0	0	0	0.028142589	0
Proteobacteria;Gammaproteobacteria;AT-s16;NA;NA	0.088932007	0	0.003469692	0.021177467	0.215147869	0.005641272	0.218945199	0.026136958	0.320712948	0.021401819	0	0.041614648	0.014878738	0.015762304	0	0.004125583	0	0.048485753	0.02151463	0.096012936	0	0	0.097108806	0	0	0	0	0.094173525	0.023775559	0	0	0	0.010824854	0.111378158	0	0	0.226711673	0	0.009380863	0.192678227
Proteobacteria;Gammaproteobacteria;AT-s2-59;NA;NA	0.008084728	0	0.343499532	0.254129606	0.014586296	0.121287338	0.048296735	0.679560899	0.008514503	0.117710005	0.021962335	0.291302538	0	0.106395555	0.330033003	0.462065267	0	0.02237804	0.15060241	0.070746374	0	1.877301716	0.110350916	0.13620267	0.511234266	0	1.387684302	0.03685051	0.37446505	0	0.567721006	0.068980155	0.005412427	0.181722258	0.083804735	0.025161453	0.115874855	0.095739588	0.220450281	0.066440768
Proteobacteria;Gammaproteobacteria;B2M28;NA;NA	0.792303339	0	2.255299955	1.397712834	2.337453962	4.290187008	1.555154872	3.397804496	1.231764773	3.370786517	0.104321089	2.78818144	0.096711799	1.706269457	1.430143014	2.046289038	0	3.718484261	4.496557659	7.216130173	0	0.008982305	2.299713088	3.622991011	0.579971646	0	0	1.854808992	5.165240133	0	0.304136253	0.010612332	0.26520892	4.396506243	0	0	3.833946295	0	2.021575985	1.773968507
Proteobacteria;Gammaproteobacteria;BD7-8;NA;NA	0.056593096	0	0.936816904	1.778907243	0.021879444	0.648746227	0.012879129	1.542080502	0.002838168	0.872124131	0	0.957136912	0	1.426488553	4.730473047	0.144395396	0	0.287184843	1.656626506	0.060639749	0	0.089823049	0.017656147	0.898937619	0.158955192	0	0.260190807	0.012283503	0.071326676	0	0	0	0.010824854	0.03517205	0	0.004193575	0.005038037	0	0.342401501	0
Proteobacteria;Gammaproteobacteria;Beggiatoales;Beggiatoaceae;Candidatus Thiophysa	0.024254184	0.00699937	0.034696922	0.042354934	0.065638333	0.078977802	0.019318694	0.182958704	0.059601521	0.01070091	0	0	0.17110549	0.063049218	0.066006601	0.123767482	0.013708489	0.029837386	0.02151463	0.070746374	0.010492904	0.134734573	0.022070183	0.13620267	0.128882588	0	0	0.032756009	0.029719448	0.002944207	0.02027575	0.084898652	0.016237281	0.023448033	0.020951184	0.071290783	0.025190186	0.031913196	0.173545966	0.01993223
Proteobacteria;Gammaproteobacteria;Beggiatoales;Beggiatoaceae;NA	0.008084728	0	0.013878769	0.042354934	0.014586296	0.031026993	0.022538476	0.052273915	0.014190838	0.01070091	0	0	0.066954322	0.035465185	0.0440044	0.020627914	0.006854244	0.03356706	0	0.010106625	0.018362582	0.031438067	0.017656147	0.081721602	0.047256949	0	0	0.008189002	0.017831669	0	0.02027575	0.047755492	0	0.011724017	0	0.037742179	0.020152149	0.015956598	0.06097561	0
Proteobacteria;Gammaproteobacteria;Burkholderiales;Nitrosomonadaceae;Nitrosomonas	0.016169456	0	0.471878144	0.487081745	0.003646574	0.115646067	0.016098912	0.44432828	0.005676335	0.192616372	0.005490584	1.040366209	0.007439369	0.220672262	1.078107811	0.115516317	0	0.02237804	0.258175559	0.02021325	0	0.175154945	0.008828073	0.190683737	0.111698243	0	0.607111882	0.020472505	0.136709463	0	0.0405515	0.047755492	0.010824854	0.03517205	0.041902367	0.008387151	0.010076074	0.015956598	0.103189493	0.013288154
Proteobacteria;Gammaproteobacteria;Burkholderiales;Nitrosomonadaceae;P3OB-51	0.024254184	0	0.586377988	0.529436679	0	0.160776239	0.093373688	0.810245687	0.008514503	0.272873194	0.016471751	0.707449022	0.007439369	0.299483785	1.386138614	0.490944346	0	0.018648366	0.494836489	0.111172874	0	1.104823498	0.004414037	0.245164805	0.296429952	0	1.127493495	0.03685051	0.338801712	0	0.202757502	0.180409636	0.005412427	0.076206108	0.062853551	0.075484358	0.055418409	0.095739588	0.220450281	0.026576307
Proteobacteria;Gammaproteobacteria;Chromatiales;Sedimenticolaceae;Candidatus Thiodiazotropha	0.008084728	0	0.027757538	0	0.040112314	0.050771444	0.025758259	0.026136958	0.017029006	0.01070091	0.010981167	0	0	0.011821728	0	0.016502331	0	0.029837386	0	0.181919248	0	0	0.004414037	0	0.012888259	0	0	0.008189002	0.106990014	0	0	0	0.005412427	0.128964183	0	0	0.413119049	0	0	0.152813767
Proteobacteria;Gammaproteobacteria;Chromatiales;Sedimenticolaceae;Sedimenticola	0.056593096	0	0.013878769	0	0.116690369	0.067695259	0.012879129	0.026136958	0.03689618	0.042803638	0	0	0	0.031524609	0.0440044	0	0	0.029837386	0.08605852	0.010106625	0	0.013473457	0.035312293	0.081721602	0.008592173	0	0	0.032756009	0.011887779	0	0	0	0.010824854	0.005862008	0.041902367	0.025161453	0	0	0.042213884	0.006644077
Proteobacteria;Gammaproteobacteria;Coxiellales;Coxiellaceae;Coxiella	0.04042364	0	0.013878769	0.105887336	0.03646574	0.011282543	0.009659347	0.078410873	0.011352671	0.032102729	0.005490584	0.041614648	0.022318107	0.027584033	0.088008801	0.086637238	0.003427122	0.007459347	0.08605852	0.106119561	0.002623226	0.211084164	0	0.027240534	0.060145208	0	0.173460538	0.040945011	0.154541132	0.002944207	0.101378751	0.164491139	0.016237281	0.146550208	0.083804735	0.109032962	0.020152149	0.255305569	0.042213884	0.046508538
Proteobacteria;Gammaproteobacteria;EC3;NA;NA	0.016169456	0	0.020818153	0	0.007293148	0.008461907	0.003219782	0.026136958	0	0.032102729	0	0.041614648	0	0.015762304	0.088008801	0.049506993	0	0.003729673	0.02151463	0.045479812	0	0.094314201	0.004414037	0	0.042960863	0	0.173460538	0.008189002	0.071326676	0	0.060827251	0.063673989	0	0.052758075	0.062853551	0.075484358	0.025190186	0.127652784	0.009380863	0.01993223
Proteobacteria;Gammaproteobacteria;Ectothiorhodospirales;Ectothiorhodospiraceae;Ectothiorhodosinus	0.024254184	0	0.225529995	0.254129606	0.145862962	0.42027473	0.1094726	0.33978045	0.065277857	0.235420011	0.010981167	0.083229297	0.014878738	0.252196871	0.396039604	0.466190849	0	0.21632105	0.322719449	0.49522462	0	0.970088925	0.145663209	0.217924271	0.274949521	0	0.260190807	0.057323015	0.309082263	0	0.324412003	0.047755492	0.021649708	0.187584266	0.020951184	0.037742179	0.16121719	0.047869794	0.262664165	0.073084845
Proteobacteria;Gammaproteobacteria;Ectothiorhodospirales;Ectothiorhodospiraceae;NA	0.024254184	0	0.052045384	0	0.03646574	0.047950808	0.025758259	0.078410873	0.019867174	0.021401819	0.010981167	0	0.022318107	0.082752098	0.110011001	0.008251165	0	0.055945099	0.08605852	0.010106625	0	0	0.097108806	0	0	0	0	0.07370102	0	0	0	0	0	0	0	0	0.040304297	0	0.037523452	0.059796691
Proteobacteria;Gammaproteobacteria;Ectothiorhodospirales;Ectothiorhodospiraceae;Thiogranum	0.194033471	0	0.183893689	0.169419737	0.68555592	0.408992187	0.592439951	0.261369577	0.479650338	0.518994114	0.126283424	0.291302538	0.639785746	1.162469953	1.188118812	0.033004662	0	1.708190363	0.946643718	0.060639749	0.002623226	0	1.40366365	0.49032961	0.017184345	0	0	1.261106334	0.041607228	0	0	0	0.205672223	0.058620083	0	0	0.030228223	0	0.318949343	0.013288154
Proteobacteria;Gammaproteobacteria;Ectothiorhodospirales;Thioalkalispiraceae;Thiohalophilus	0.080847279	0	0.024287846	0.105887336	0.204208146	0.022565086	0.392813446	0.026136958	0.133393881	0.080256822	0.021962335	0	0.044636215	0.153682468	0.110011001	0.13614423	0	0.055945099	0.12908778	0.606397494	0.002623226	0	0.075038623	0.027240534	0.012888259	0	0	0.908979241	0.095102235	0	0	0	0.151547954	0.298962425	0.020951184	0	1.153710514	0	0.042213884	0.597966912
Proteobacteria;Gammaproteobacteria;Enterobacterales;Colwelliaceae;Colwellia	0.008084728	0	0.142257382	0.042354934	0	0.002820636	0	0	0	0.005350455	0	0	0	0	0	0.004125583	0	0	0	0	0	0.004491152	0.004414037	0	0.090217812	0	0.086730269	0	0	0	0	0.005306166	0	0	0	0	0	0	0	0
Proteobacteria;Gammaproteobacteria;Enterobacterales;Enterobacteriaceae;Escherichia-Shigella	0.008084728	0	0	0	0	0	0	0	0	0	0	0	0	0	0	0	0	0	0	0	0	0	0	0	0	0	0	0	0	0	0	0.010612332	0	0	0	0	0	0	0	0
Proteobacteria;Gammaproteobacteria;Enterobacterales;Kangiellaceae;NA	0.04042364	0	0.395544915	0.254129606	0.105750647	0.163596875	0.009659347	0.261369577	0.025543509	0.230069556	0	0.083229297	0.014878738	0.413760492	0.594059406	0.412558274	0	0.041026406	0.494836489	0.121279499	0	0.368274499	0.008828073	0.217924271	0.197619968	0	1.040763226	0.028661508	0.309082263	0	0.02027575	0.206940465	0	0.058620083	0.020951184	0.025161453	0.025190186	0.111696186	0.112570356	0.01993223
Proteobacteria;Gammaproteobacteria;Enterobacterales;Psychromonadaceae;NA	0.008084728	0	0.010409077	0	0	0.008461907	0	0	0.005676335	0	0	0	0	0	0	0	0	0	0	0	0	0	0	0	0	0	0	0	0	0	0	0	0	0	0	0	0	0	0	0
Proteobacteria;Gammaproteobacteria;Enterobacterales;Psychromonadaceae;Psychromonas	0.008084728	0	0.020818153	0.084709869	0	0.014103179	0	0.078410873	0	0	0	0	0	0	0	0.008251165	0	0	0	0	0	0	0.004414037	0	0.081625639	0	0	0.004094501	0.00594389	0	0	0.005306166	0	0.005862008	0	0.004193575	0.010076074	0	0.004690432	0
Proteobacteria;Gammaproteobacteria;Ga0077536;NA;NA	0.008084728	0	0.058984768	0.084709869	0.003646574	0.039488901	0	0.130684788	0	0.032102729	0	0.124843945	0.007439369	0.07093037	0.176017602	0.04538141	0	0.007459347	0.10757315	0.005053312	0	0.085331896	0	0.054481068	0.025776518	0	0.173460538	0	0.011887779	0	0.081103001	0	0	0.017586025	0	0	0.010076074	0	0.051594747	0
Proteobacteria;Gammaproteobacteria;Gammaproteobacteria Incertae Sedis;Unknown Family;Endothiovibrio	0.016169456	0	0.104090767	0	0.043758889	0.118466702	0.057956082	0.209095661	0.039734348	0.085607277	0.016471751	0.166458593	0	0.181266501	0.176017602	0.033004662	0	0.082052812	0.12908778	0.015159937	0	0.004491152	0.035312293	0.027240534	0	0	0	0.065512017	0.011887779	0	0	0.005306166	0.010824854	0.011724017	0.272365389	0.004193575	0.015114112	0	0.079737336	0.006644077
Proteobacteria;Gammaproteobacteria;Gammaproteobacteria Incertae Sedis;Unknown Family;NA	1.042929905	0.003499685	4.704902675	2.604828463	3.088648215	3.421431191	1.110824908	3.998954522	2.046318897	3.718566078	0.082358755	4.036620891	1.234935277	6.643811325	7.216721672	3.07355914	0	3.56929733	5.034423408	2.364950225	0.002623226	1.176681937	2.299713088	3.023699265	1.49503802	0	1.734605377	2.857961757	2.936281503	0.002944207	1.074614761	0.201634299	0.184022516	1.424468023	0.314267756	0.083871509	1.959796463	0.127652784	2.528142589	0.97667929
Proteobacteria;Gammaproteobacteria;Gammaproteobacteria Incertae Sedis;Unknown Family;Sulfuriflexus	0.04042364	0	0.048575691	0.084709869	0.160449258	0.076157166	0.254362805	0.104547831	0.107850372	0.112359551	0.010981167	0	0.059514953	0.130039012	0.0440044	0.115516317	0	0.156646278	0.10757315	0.298145434	0	0.008982305	0.132421099	0.054481068	0.004296086	0	0.086730269	0.384883102	0.047551117	0	0.060827251	0	0.032474562	0.134826191	0.041902367	0.004193575	0.443347272	0	0.098499062	0.239186765
Proteobacteria;Gammaproteobacteria;Methylococcales;Methylococcaceae;Methyloterricola	0.024254184	0	0.041636307	0.042354934	0.069284907	0.064874623	0.032197823	0	0.034058012	0.080256822	0	0	0.007439369	0.043346337	0.132013201	0.086637238	0	0.044756079	0.06454389	0.050533124	0.002623226	0.058384982	0.017656147	0.054481068	0.03436869	0	0.086730269	0.004094501	0.065382786	0	0.060827251	0.010612332	0.010824854	0.017586025	0	0	0.030228223	0	0.037523452	0.006644077
Proteobacteria;Gammaproteobacteria;Methylococcales;Methylococcaceae;NA	0.008084728	0	0.027757538	0.021177467	0.025526018	0.042309537	0.006439565	0	0.011352671	0.042803638	0	0	0.007439369	0.039405761	0	0.037130245	0	0.018648366	0	0.025266562	0	0.035929219	0.022070183	0	0.012888259	0	0	0.008189002	0.035663338	0	0.02027575	0.010612332	0	0.011724017	0	0.004193575	0.015114112	0	0.009380863	0.006644077
Proteobacteria;Gammaproteobacteria;Methylococcales;Methylomonadaceae;Marine Methylotrophic Group 2	0.452744765	0	0.981922903	1.355357899	0.878824345	1.142357487	0.09659347	1.568217459	0.632911392	1.021936865	0.010981167	0.957136912	0.037196846	0.42558222	0.682068207	0.041255827	0	0.570640012	0.774526678	0.055586437	0	0	0.105936879	0.926178153	0.008592173	0	0	0.135118536	0.023775559	0	0	0	0.021649708	0.046896067	0	0	0.040304297	0	0.295497186	0.013288154
Proteobacteria;Gammaproteobacteria;Methylococcales;Methylomonadaceae;Methyloprofundus	0.444660037	0	3.469692238	2.477763659	0.218794443	1.965983133	0.057956082	1.123889179	0.133393881	0.690208668	0.005490584	2.122347066	0.014878738	0.185207077	0.682068207	0	0	0.175294644	0.903614458	0	0	0	0.079452659	0.653772814	0	0	0	0.061417516	0	0	0	0	0.005412427	0	0	0	0	0	0.12195122	0
Proteobacteria;Gammaproteobacteria;Methylococcales;Methylomonadaceae;Methylosoma	0.04042364	0	0.114499844	0.14824227	0.160449258	0.315911206	0.038637388	0.209095661	0.113526707	0.240770465	0.010981167	0.124843945	0.037196846	0.074870946	0.110011001	0.012376748	0	0.137997911	0.10757315	0.030319875	0	0	0.06621055	0.027240534	0.012888259	0	0	0.045039512	0.029719448	0	0	0	0.021649708	0.011724017	0.020951184	0	0.070532521	0	0.075046904	0.059796691
Proteobacteria;Gammaproteobacteria;Methylococcales;Methylomonadaceae;Methylosphaera	0.080847279	0	0.208181534	0.14824227	0.240673887	0.499252532	0.038637388	0.209095661	0.102174036	0.278223649	0	0.124843945	0.044636215	0.102454979	0.088008801	0.169148892	0	0.156646278	0.12908778	0.181919248	0	0	0.030898256	0.108962136	0.038664776	0	0	0.081890022	0.065382786	0	0	0	0.005412427	0.10551615	0	0.004193575	0.120912892	0	0.06097561	0.059796691
Proteobacteria;Gammaproteobacteria;Methylococcales;Methylomonadaceae;Milano-WF1B-42	0.016169456	0	0.301863225	0.211774672	0.054698611	0.54720334	0.012879129	0.235232619	0.031219844	0.203317282	0.005490584	0.166458593	0.014878738	0.059108642	0.0220022	0	0	0.041026406	0.10757315	0	0	0	0.022070183	0.027240534	0	0	0	0.008189002	0.00594389	0	0	0	0	0	0	0	0	0	0.018761726	0
Proteobacteria;Gammaproteobacteria;Methylococcales;Methylomonadaceae;NA	0.250626566	0	0.818847368	0.804743753	0.543339533	0.998505063	0.193186941	0.627286984	0.530737356	0.63670412	0.027452918	0.832292967	0.252938551	0.35465185	0.330033003	0.309418705	0	0.372967328	0.559380379	0.469958058	0	0.004491152	0.185389539	0.435848543	0.042960863	0	0	0.286615076	0.118877794	0	0	0.005306166	0.054124269	0.199308283	0.041902367	0	0.528993904	0	0.220450281	0.372068301
Proteobacteria;Gammaproteobacteria;Methylococcales;Methylomonadaceae;pItb-vmat-59	0.04042364	0	0.176954304	0.169419737	0.032819166	0.338476293	0.15132977	0.365917407	0.105012204	0.321027287	0.104321089	0.624219725	0.037196846	0.102454979	0.220022002	0.028879079	0	0.290914516	0.15060241	0.065693062	0	0	0.185389539	0.217924271	0.042960863	0	0	0.147402039	0.071326676	0	0	0	0.059536696	0.052758075	0	0	0.045342335	0	0.159474672	0.033220384
Proteobacteria;Gammaproteobacteria;Methylococcales;NA;NA	0.121270919	0	0.090211998	0.042354934	0.273493053	0.394889008	0.119131947	0.209095661	0.238406085	0.224719101	0.027452918	0.166458593	0.185984229	0.189147653	0.220022002	0.169148892	0	0.193943011	0.236660929	0.378998433	0	0.071858439	0.132421099	0.081721602	0.047256949	0.007374087	0	0.290709577	0.118877794	0	0	0.021224663	0.032474562	0.152412216	0.020951184	0.020967877	0.408081012	0	0.145403377	0.318915687
Proteobacteria;Gammaproteobacteria;Milano-WF1B-44;NA;NA	1.802894333	0.01399874	2.421845182	0.444726811	4.441527185	4.403012439	0.341296928	0.78410873	2.083215076	2.990904227	0.076868171	0.457761132	3.355155483	3.991803602	2.838283828	0.132018648	0	2.181858869	2.818416523	0.530597807	0.002623226	0	1.800926948	2.179242713	0.017184345	0	0	0.880317733	0.112933904	0	0	0	0.200259796	0.187584266	0.083804735	0	0.408081012	0	1.674484053	0.285695303
Proteobacteria;Gammaproteobacteria;NA;NA;NA	1.285471744	0.003499685	3.736858541	2.498941127	3.828902746	5.917693848	2.331122416	4.600104548	2.480558551	4.109149278	0.186679844	3.245942572	2.626097307	4.251881625	4.752475248	4.653657329	0.020562733	3.599134716	4.733218589	6.099348123	0.01311613	7.720291027	2.449790333	4.603650232	2.92133866	0.02949635	5.37727667	2.395283135	4.071564432	0.008832622	3.284671533	1.1779688	0.340982897	3.013072279	0.565681961	0.553551958	4.660184392	0.797829903	3.818011257	2.591189954
Proteobacteria;Gammaproteobacteria;Nitrococcales;NA;NA	0.008084728	0	0.038166615	0	0.003646574	0.028206358	0	0.026136958	0	0.01070091	0	0	0	0	0.088008801	0.004125583	0	0.014918693	0.04302926	0.010106625	0	0	0.008828073	0	0	0	0	0	0.00594389	0	0.02027575	0	0	0.005862008	0	0	0.005038037	0	0.014071295	0.006644077
Proteobacteria;Gammaproteobacteria;Nitrococcales;Nitrococcales Incertae Sedis;Natronocella	0.072762552	0	0.364317685	0.105887336	0.072931481	0.231292133	0.070835212	0.078410873	0.051087018	0.117710005	0.021962335	0.083229297	0.029757477	0.185207077	0.176017602	0.099013986	0	0.223780397	0.215146299	0.060639749	0	0.233539926	0.06621055	0.381367475	0.047256949	0.007374087	0.173460538	0.053228514	0.130765573	0	0.202757502	0.015918497	0.021649708	0.052758075	0.020951184	0.004193575	0.055418409	0.031913196	0.103189493	0.01993223
Proteobacteria;Gammaproteobacteria;Nitrosococcales;Methylophagaceae;Marine Methylotrophic Group 3	0.072762552	0	0.475347837	0.741211351	0.021879444	0.282063577	0.025758259	0.313643492	0.017029006	0.203317282	0	0.624219725	0	0.043346337	0.066006601	0.008251165	0	0.018648366	0.10757315	0.015159937	0	0	0.017656147	0.054481068	0.008592173	0	0	0.049134013	0	0	0	0	0	0.011724017	0.209511837	0.004193575	0.010076074	0	0.023452158	0.013288154
Proteobacteria;Gammaproteobacteria;Nitrosococcales;Methylophagaceae;NA	0.008084728	0	0.03122723	0.063532402	0.010939722	0.025385722	0.003219782	0.026136958	0.051087018	0.021401819	0.005490584	0.041614648	0	0	0	0	0	0	0.02151463	0	0	0	0.008828073	0	0	0	0	0.008189002	0	0	0	0	0	0	0	0	0	0	0	0
Proteobacteria;Gammaproteobacteria;pItb-vmat-80;NA;NA	0.056593096	0	0.041636307	0.275307073	0.087517777	0.183341325	0.019318694	0.44432828	0.022705341	0.160513644	0	0.208073242	0	0.063049218	0.242024202	0.041255827	0	0.02237804	0.516351119	0.060639749	0	0.004491152	0.004414037	0.381367475	0.008592173	0	0	0.008189002	0.065382786	0	0	0	0	0.064482092	0	0	0.005038037	0.015956598	0.098499062	0.006644077
Proteobacteria;Gammaproteobacteria;Pseudomonadales;Halieaceae;Chromatocurvus	0.008084728	0	0.045105999	0.042354934	0.003646574	0.07333653	0.003219782	0.104547831	0	0.090957731	0	0.166458593	0	0.019702881	0.088008801	0	0	0.007459347	0.06454389	0.005053312	0	0.13024342	0.004414037	0.081721602	0.120290415	0	0.086730269	0.008189002	0.00594389	0	0	0	0	0	0	0.004193575	0	0.015956598	0.023452158	0
Proteobacteria;Gammaproteobacteria;Pseudomonadales;Halieaceae;Halioglobus	0.008084728	0	0.072863537	0.084709869	0	0.022565086	0.006439565	0	0	0.026752274	0	0.083229297	0	0.007881152	0	0	0	0	0.06454389	0	0	0.067367286	0.01324211	0.054481068	0.309318211	0	0.173460538	0	0.00594389	0	0	0	0.005412427	0	0	0	0	0	0.009380863	0
Proteobacteria;Gammaproteobacteria;Pseudomonadales;Halieaceae;Marimicrobium	0.04042364	0	0.562090143	0.952986023	0.149509536	0.753109751	0.077274776	1.385258756	0.031219844	0.968432317	0.021962335	2.163961715	0.014878738	0.433463372	0.880088009	0.082511655	0	0.283455169	1.699655766	0.075799687	0	0.224557621	0.53851247	0.708253882	0.601452077	0	0.433651344	0.147402039	0.148597242	0	0.02027575	0.005306166	0	0.064482092	0	0.004193575	0.040304297	0	0.347091932	0
Proteobacteria;Gammaproteobacteria;Pseudomonadales;NA;NA	0.008084728	0	0.156136151	0.127064803	0.010939722	0.081798437	0.019318694	0.156821746	0.008514503	0.085607277	0	0.166458593	0.007439369	0.055168066	0.154015402	0.206279137	0	0.018648366	0.06454389	0.0404265	0	0.224557621	0.017656147	0.108962136	0.28783778	0	0.260190807	0.020472505	0.053495007	0	0.101378751	0.021224663	0.005412427	0.011724017	0	0.016774302	0.010076074	0	0.051594747	0.01993223
Proteobacteria;Gammaproteobacteria;Pseudomonadales;Saccharospirillaceae;Spongiispira	0.008084728	0	0.003469692	0	0.01823287	0.005641272	0.006439565	0	0.002838168	0.005350455	0	0	0.014878738	0.007881152	0.0220022	0.008251165	0	0.007459347	0	0	0	0.013473457	0	0.027240534	0.021480431	0	0	0.008189002	0	0	0	0	0	0	0	0	0.010076074	0	0.004690432	0
Proteobacteria;Gammaproteobacteria;Steroidobacterales;Woeseiaceae;Woeseia	0.121270919	0	0.777211061	1.12240576	0.222441017	0.377965193	0.128791294	1.907997909	0.099335869	0.508293205	0	0.998751561	0.037196846	0.49651259	1.518151815	1.163414332	0	0.134268238	1.312392427	0.990449239	0	3.727656517	0.154491282	0.599291746	1.061133308	0	3.209019948	0.171969046	1.622681883	0	3.467153285	0.169797304	0.016237281	0.791371124	0.33521894	0.025161453	0.649906796	0.239348971	0.487804878	0.511593914
Proteobacteria;Gammaproteobacteria;Thiohalorhabdales;Thiohalorhabdaceae;NA	0.008084728	0	0.225529995	0.232952139	0.007293148	0.047950808	0.003219782	0.261369577	0.008514503	0.053504548	0	0.041614648	0	0.055168066	0.176017602	0.024753496	0	0.074593466	0.365748709	0.015159937	0	0.723075541	0.061796513	0.354126941	0.635820767	0	1.127493495	0.016378004	0.071326676	0	0.02027575	0.010612332	0.010824854	0.005862008	0	0.008387151	0.015114112	0	0.131332083	0.006644077
Proteobacteria;Gammaproteobacteria;Thiomicrospirales;Thiomicrospiraceae;endosymbionts	0.776133883	0.00699937	0.669650602	0.592969081	2.063960909	1.82777198	0.808165368	0.836382645	0.42856332	1.13964687	0.021962335	0.624219725	0.081833061	0.634432754	0.396039604	0.144395396	0	0.883932568	1.161790017	1.152155238	0	0	0.825424851	1.307545628	0.382351678	0	0	0.605986161	0.237755587	0	0	0	0.059536696	0.457236649	0.020951184	0	0.866542395	0.031913196	0.459662289	0.411932762
Proteobacteria;Gammaproteobacteria;Thiotrichales;Thiotrichaceae;Cocleimonas	0.016169456	0	0	0	0	0.002820636	0	0	0	0	0	0	0	0	0	0	0	0	0	0	0	0	0.004414037	0	0.004296086	0	0	0	0	0	0	0	0	0	0	0	0	0	0.004690432	0
Proteobacteria;Gammaproteobacteria;Thiotrichales;Thiotrichaceae;NA	1.439081575	0	0.426772145	0.338839475	2.527075812	0.538741432	0.87900058	0.392054365	4.299824034	1.26270733	0.142755175	0.49937578	4.381788424	1.580171021	0.836083608	1.774000578	0	0.876473221	0.408777969	3.158320279	0	0.008982305	0.657691459	0.735494416	0.180435623	0	0	2.86615076	1.206609605	0	0.0405515	0	0.259796493	1.975496805	0	0	6.609904781	0	0.637898687	4.278785463
Proteobacteria;Gammaproteobacteria;UBA10353 marine group;NA;NA	0.008084728	0	0.017348461	0.042354934	0	0.016923815	0	0.026136958	0.017029006	0.005350455	0.005490584	0.041614648	0.007439369	0.019702881	0	0.004125583	0	0.003729673	0	0.005053312	0	0.058384982	0.048554403	0	0.025776518	0	0.260190807	0.053228514	0	0	0	0	0	0	0	0	0	0	0	0
Proteobacteria;NA;NA;NA;NA	0.024254184	0.00699937	0.020818153	0.042354934	0.03646574	0.084619073	0.025758259	0.052273915	0.011352671	0.032102729	0.005490584	0	0.014878738	0.07093037	0.0440044	0.041255827	0.017135611	0.03356706	0	0.02021325	0.005246452	0.071858439	0.02648422	0	0.03436869	0	0.173460538	0.012283503	0.011887779	0.011776829	0.060827251	0.021224663	0.027062135	0.017586025	0.020951184	0.016774302	0.015114112	0.047869794	0.014071295	0
SAR324 clade(Marine group B);NA;NA;NA;NA	0.016169456	0	0.055515076	0.105887336	0.025526018	0.07333653	0.025758259	0.104547831	0.03689618	0.101658641	0	0.124843945	0.014878738	0.126098436	0.220022002	0.198027971	0	0.067134119	0.12908778	0.010106625	0.002623226	0.682655169	0.03972633	0.027240534	0.472569489	0	1.908065915	0.020472505	0.124821683	0	5.920519059	0.281226786	0.021649708	0.052758075	0.439974859	0.079677933	0.020152149	0.143609382	0.042213884	0.01993223
Schekmanbacteria;NA;NA;NA;NA	0.008084728	0	0.017348461	0.021177467	0.003646574	0.036668265	0.012879129	0.026136958	0	0.230069556	0	0.083229297	0	0.504393742	0.088008801	0.400181526	0	0.309562882	0.02151463	0.490171307	0	0	0.083866696	0.027240534	0.030072604	0	0.173460538	0.020472505	0.457679505	0	0.02027575	0.010612332	0.005412427	0.416202591	0.083804735	0.020967877	0.332510454	0.047869794	0.159474672	0.139525613
Spirochaetota;Leptospirae;Leptospirales;Leptospiraceae;RBG-16-49-21	0.032338912	0	0	0.042354934	0.014586296	0.005641272	0.003219782	0	0	0.01070091	0.016471751	0	0	0	0	0.008251165	0	0	0	0	0	0	0.017656147	0.027240534	0.012888259	0	0	0.012283503	0	0	0	0.010612332	0.005412427	0.005862008	0	0	0	0	0.004690432	0.006644077
Spirochaetota;MVP-15;NA;NA;NA	0.008084728	0	0.003469692	0	0	0	0	0	0	0	0	0	0	0	0	0	0	0	0	0	0	0	0	0	0	0	0	0.004094501	0	0	0	0	0	0	0	0	0	0	0	0
Spirochaetota;Spirochaetia;Spirochaetales;Spirochaetaceae;GWE2-31-10	0.064677824	0	0.010409077	0.127064803	0.007293148	0.025385722	0.003219782	0.026136958	0.019867174	0.042803638	0.032943502	0.041614648	0.022318107	0.023643457	0.0220022	0	0	0.029837386	0	0.010106625	0	0	0.030898256	0	0	0	0	0.004094501	0.011887779	0	0	0.015918497	0.059536696	0.023448033	0.020951184	0.004193575	0	0.031913196	0.037523452	0
Spirochaetota;Spirochaetia;Spirochaetales;Spirochaetaceae;NA	0.097016735	0.00699937	0.017348461	0.021177467	0.051052037	0.022565086	0.025758259	0.104547831	0.014190838	0.037453184	0.032943502	0.041614648	0.044636215	0.019702881	0.0220022	0.008251165	0.037698345	0.059674772	0.02151463	0.010106625	0.039348391	0.008982305	0.088280733	0.027240534	0.158955192	0.007374087	0	0.032756009	0.023775559	0.005888415	0	0.228165128	0.021649708	0.011724017	0.460926042	0.264195253	0.045342335	0.159565981	0.070356473	0
Spirochaetota;Spirochaetia;Spirochaetales;Spirochaetaceae;Sediminispirochaeta	0.153609831	0.003499685	0.020818153	0.254129606	0.331838238	0.050771444	0.157769335	0.156821746	0.303683942	0.240770465	0.049415253	0.041614648	0.029757477	0.118217283	0.066006601	0.074260489	0.044552589	0.23869909	0.10757315	0.096012936	0.01311613	0	0.450231737	0.108962136	1.490741934	0	0	0.212914056	0.106990014	0.005888415	0	0.435105593	0.097423685	0.111378158	0.398072491	0.113226537	0.115874855	0.223392373	0.234521576	0.073084845
Spirochaetota;Spirochaetia;Spirochaetales;Spirochaetaceae;Spirochaeta	0.064677824	0.031497165	0	0	0.087517777	0.01974445	0.444329963	0	0.19583357	0.048154093	0.488661945	0	0.17110549	0.015762304	0	0.024753496	0.126803523	0.074593466	0.04302926	0.101066249	0.12591485	0.004491152	0.326638711	0.13620267	0	0.044244525	0	0.49134013	0.083214456	0.091270425	0	1.777565531	0.427581728	0.076206108	2.178923109	1.224524029	0.287168119	1.611616403	0.065666041	0.179390074
Spirochaetota;Spirochaetia;Spirochaetales;Spirochaetaceae;Spirochaeta 2	0.323389118	0	0.312272301	0.571791614	0.692849068	0.803881195	0.363835405	0.33978045	0.666969405	1.032637774	0.329435019	0.374531835	0.119029906	0.49651259	0.198019802	0.099013986	0.126803523	1.066686558	0.473321859	0.096012936	0.062957425	0.022455762	0.825424851	0.653772814	2.186707909	0.007374087	0	0.438111616	0.249643367	0.005888415	0	0.217552796	0.292271054	0.146550208	0.125707102	0.14677514	0.040304297	0.063826392	0.614446529	0.033220384
Sumerlaeota;Sumerlaeia;Sumerlaeales;Sumerlaeaceae;Sumerlaea	0.048508368	0.003499685	0.048575691	0	0.029172592	0.118466702	0.019318694	0.052273915	0.019867174	0.096308186	0.032943502	0.083229297	0.007439369	0.055168066	0.066006601	0.231032633	0.020562733	0.063404446	0.04302926	0.060639749	0.002623226	0.193119554	0.030898256	0.108962136	0.141770847	0.007374087	0.346921075	0.061417516	0.297194484	0.044163109	0.628548256	0.891435848	0.037886989	0.169998241	0.649486696	0.650004194	0.020152149	0.893569491	0.098499062	0.033220384
Sva0485;NA;NA;NA;NA	0.210202927	0.031497165	0.523923528	0.063532402	0.20785472	0.324373114	0.264022152	0.130684788	0.221377079	0.465489567	0.032943502	0.208073242	0.245499182	0.799936951	0.462046205	0.507446677	0.071969567	1.085334925	0.645438898	0.439638183	0.052464521	0	0.494372103	0.354126941	0.042960863	0.044244525	0	0.687876182	0.56466952	0.052995731	0.02027575	1.52817574	0.184022516	0.375168533	0.691389063	0.759037155	0.443347272	1.021222275	0.562851782	0.511593914
Verrucomicrobiota;Chlamydiae;LD1-PA32;NA;NA	0.008084728	0.02799748	0.003469692	0	0.010939722	0.011282543	0.016098912	0	0	0	0.010981167	0	0	0.015762304	0	0	0.020562733	0.007459347	0	0.02021325	0.023609034	0	0.05296844	0.054481068	0	0.014748175	0	0.008189002	0	0.026497865	0.02027575	0.387350101	0.027062135	0.023448033	0.16760947	0.184517319	0.070532521	0.287218765	0.004690432	0.013288154
Verrucomicrobiota;Kiritimatiellae;Kiritimatiellales;Kiritimatiellaceae;NA	0.008084728	0	0.017348461	0	0	0.039488901	0	0	0.002838168	0.032102729	0	0	0	0.019702881	0	0.028879079	0	0.003729673	0	0.010106625	0	0	0	0	0.047256949	0	0	0	0.011887779	0	0	0	0	0.005862008	0	0	0	0	0.009380863	0
Verrucomicrobiota;Kiritimatiellae;Kiritimatiellales;Kiritimatiellaceae;R76-B128	0.226372383	0	0.673120294	0.550614147	0.138569814	0.719262122	0.045076953	0.209095661	0.051087018	0.51364366	0	0.416146484	0.022318107	0.484690862	0.440044004	0.932381699	0	0.223780397	0.258175559	0.126332811	0	0.013473457	0.092694769	0.217924271	1.078317653	0	0.086730269	0.045039512	0.273418925	0	0	0.031836995	0.005412427	0.492408699	0.020951184	0.016774302	0.030228223	0.015956598	0.136022514	0.059796691
Verrucomicrobiota;Kiritimatiellae;WCHB1-41;NA;NA	0.153609831	0.076993071	0.395544915	0.338839475	0.047405463	0.152314332	0.051516517	0.156821746	0.019867174	0.058855003	0.109811673	0.124843945	0.022318107	0.110336131	0.198019802	0.049506993	0.010281367	0.048485753	0.10757315	0.0404265	0.031478713	0.044911524	0.083866696	0.054481068	0.25346909	0	0.086730269	0.098268026	0.041607228	0.008832622	0	0.127347978	0.086598831	0.076206108	0.104755919	0.09225866	0.005038037	0	0.06097561	0
Verrucomicrobiota;Lentisphaeria;Oligosphaerales;Lenti-02;NA	0.008084728	0	0.006939384	0.063532402	0.025526018	0.047950808	0.006439565	0	0.005676335	0.048154093	0	0	0.007439369	0.027584033	0	0.020627914	0	0.02237804	0	0.005053312	0	0	0.01324211	0	0	0	0	0.012283503	0.017831669	0.002944207	0	0	0	0	0	0.008387151	0.010076074	0	0.037523452	0
Verrucomicrobiota;Lentisphaeria;Oligosphaerales;NA;NA	0.008084728	0	0.006939384	0	0.007293148	0.067695259	0.003219782	0.078410873	0.005676335	0.032102729	0	0.041614648	0	0.027584033	0.088008801	0	0	0	0	0.005053312	0	0	0	0.027240534	0.021480431	0	0.086730269	0.004094501	0	0	0	0	0	0	0.041902367	0.004193575	0	0.015956598	0.014071295	0
Verrucomicrobiota;Lentisphaeria;Oligosphaerales;Oligosphaeraceae;NA	0.016169456	0	0	0	0.010939722	0.042309537	0.009659347	0	0.002838168	0.01070091	0	0	0	0.015762304	0	0.008251165	0	0.003729673	0	0	0	0	0.022070183	0.027240534	0.004296086	0	0	0.008189002	0.00594389	0.002944207	0	0	0.005412427	0	0.020951184	0.004193575	0	0	0.009380863	0
Verrucomicrobiota;Lentisphaeria;P.palmC41;NA;NA	0.04042364	0	0.121439228	0.084709869	0.127630092	0.141031789	0.04185717	0.182958704	0.306522109	0.032102729	0.016471751	0.083229297	0.074393691	0.082752098	0.176017602	0.189776806	0	0.03356706	0.08605852	0.045479812	0.005246452	0	0.022070183	0.081721602	0.330798642	0	0	0.049134013	0.077270566	0	0	0.005306166	0.021649708	0.041034058	0.041902367	0.004193575	0.03526626	0.031913196	0.103189493	0
Verrucomicrobiota;Lentisphaeria;SS1-B-02-17;NA;NA	0.04042364	0	0.020818153	0.042354934	0	0.036668265	0.019318694	0	0	0	0	0	0	0	0	0.004125583	0	0	0	0	0	0	0	0	0.141770847	0	0	0.016378004	0.00594389	0	0	0.010612332	0.005412427	0	0	0.067097207	0	0	0	0
Verrucomicrobiota;Lentisphaeria;Victivallales;Arctic95B-14;NA	0.008084728	0	0.017348461	0	0	0	0	0	0	0	0	0	0	0	0	0.004125583	0	0	0	0	0	0.013473457	0	0	0.021480431	0	0	0	0	0	0.060827251	0	0	0	0	0	0	0	0	0
Verrucomicrobiota;Lentisphaeria;Victivallales;BD2-3;NA	0.056593096	0	0.072863537	0.063532402	0.058345185	0.183341325	0.016098912	0.104547831	0.008514503	0.096308186	0	0.083229297	0.014878738	0.14186074	0.220022002	0.016502331	0	0.029837386	0.04302926	0.02021325	0	0	0.06621055	0.081721602	0.038664776	0	0	0.020472505	0.011887779	0.002944207	0	0	0	0.03517205	0	0.008387151	0	0	0.051594747	0
Verrucomicrobiota;Lentisphaeria;Victivallales;NA;NA	0.016169456	0	0.013878769	0	0.014586296	0.028206358	0.003219782	0.052273915	0.002838168	0.01070091	0	0	0.007439369	0.055168066	0	0	0	0.085782485	0.02151463	0.005053312	0.002623226	0	0.017656147	0.054481068	0.012888259	0	0	0.020472505	0	0	0	0.005306166	0	0.005862008	0	0.004193575	0	0	0.028142589	0
Verrucomicrobiota;NA;NA;NA;NA	0.008084728	0.010499055	0.017348461	0.042354934	0.010939722	0.070515894	0.012879129	0	0.005676335	0.021401819	0.005490584	0	0.007439369	0.011821728	0.0220022	0.016502331	0.010281367	0.003729673	0.02151463	0	0.010492904	0.022455762	0.022070183	0.054481068	0.030072604	0	0.086730269	0	0.017831669	0.002944207	0.060827251	0.021224663	0.005412427	0.005862008	0.062853551	0.041935754	0.005038037	0.047869794	0.023452158	0
Verrucomicrobiota;Omnitrophia;NA;NA;NA	0.016169456	0	0.010409077	0.021177467	0.01823287	0.039488901	0	0.026136958	0.008514503	0.032102729	0.005490584	0	0	0.031524609	0	0.037130245	0	0.044756079	0.04302926	0.045479812	0.005246452	0.031438067	0.02648422	0.081721602	0.008592173	0	0.086730269	0.012283503	0.035663338	0	0.02027575	0.005306166	0.005412427	0.029310042	0	0.012580726	0.005038037	0.047869794	0.028142589	0.006644077
Verrucomicrobiota;Omnitrophia;Omnitrophales;koll11;NA	0.04042364	0	0.194302765	0.084709869	0.15315611	0.58669224	0.057956082	0.365917407	0.048248851	0.51364366	0.065887004	0.124843945	0.037196846	0.42558222	0.286028603	0.317669871	0.047979711	0.149186931	0.215146299	0.090959624	0	0.696128627	0.207459722	0.190683737	0.120290415	0	0.260190807	0.045039512	0.18426058	0	1.115166261	0.03714316	0.059536696	0.0703441	0.041902367	0.050322905	0.065494483	0	0.342401501	0.059796691
Verrucomicrobiota;Omnitrophia;Omnitrophales;Omnitrophaceae;Candidatus Omnitrophus	0.088932007	0.391964723	0.208181534	0.232952139	0.20785472	0.707979579	0.370274969	0.365917407	0.065277857	0.545746388	0.560039532	0.124843945	0.26037792	0.291602632	0.198019802	0.235158216	0.668288838	0.410264061	0.451807229	0.389105058	0.548254243	0.916195096	0.635621276	0.544810678	0.073033467	0.287589411	1.127493495	0.155591041	0.332857822	0.220815545	1.682887267	2.032261488	1.185321498	0.304824433	1.634192332	2.096787721	0.166255227	1.595659805	0.445590994	0.079728922
Verrucomicrobiota;Verrucomicrobiae;Pedosphaerales;Pedosphaeraceae;RS25G	0.008084728	0	0	0	0	0	0	0	0	0.005350455	0	0	0	0	0	0	0	0	0	0	0	0	0	0	0	0	0	0	0	0	0	0	0	0	0	0	0	0	0	0
WOR-1;NA;NA;NA;NA	0.064677824	0.03499685	0	0	0.03646574	0.002820636	0.022538476	0	0.019867174	0.016051364	0	0	0.007439369	0.007881152	0	0.061883741	0.010281367	0.01118902	0.02151463	0.111172874	0.01311613	0	0	0	0	0.014748175	0	0.012283503	0.106990014	0.023553658	0	0.387350101	0.021649708	0.046896067	0.33521894	0.566132685	0.166255227	0.49465454	0.009380863	0.212610458
WS1;NA;NA;NA;NA	0.048508368	0.052495275	0	0	0.014586296	0	0.061175865	0	0.062439689	0.016051364	0.065887004	0	0.037196846	0.003940576	0	0.004125583	0.041125467	0.003729673	0.02151463	0.010106625	0.073450329	0	0.06621055	0	0.004296086	0.051618612	0	0.081890022	0.00594389	0.167819815	0	0.058367823	0.097423685	0.005862008	0.125707102	0.159355867	0.025190186	0.191479177	0.032833021	0.006644077
WS2;NA;NA;NA;NA	0.177864015	0.465458109	0.013878769	0	0.273493053	0.022565086	0.299439758	0.052273915	0.261111426	0.149812734	0.131774008	0.041614648	0.446362148	0.055168066	0.0440044	0.024753496	0.589465026	0.085782485	0.10757315	0.106119561	0.466934236	0	0.331052748	0	0.030072604	0.43507116	0	0.397166605	0.065382786	0.238480789	0	0.159184973	0.248971639	0.041034058	0.125707102	0.125807263	0.16121719	0.143609382	0.145403377	0.132881536
Zixibacteria;NA;NA;NA;NA	0.371897486	0.069993701	0.041636307	0.105887336	0.368303978	0.169238146	1.242835984	0.130684788	0.689674746	0.374531835	2.300554549	0.166458593	1.242374647	0.267959176	0.198019802	0.30116754	1.651872922	0.268536476	0.279690189	0.631664056	0.970593636	0.098805353	1.571397043	0.517570144	0.047256949	0.125359487	0	2.653236703	0.38040894	0.094214633	0.324412003	2.175527963	2.4518294	0.398616566	2.262727844	3.136794431	0.765781651	2.824317855	0.333020638	0.750780679
Actinobacteriota;Coriobacteriia;FS118-23B-02;NA;NA	0	0.031497165	0	0	0	0	0	0	0	0	0	0	0	0	0	0	0	0	0	0	0.007869678	0	0	0	0	0	0	0	0	0.026497865	0	0	0	0	0	0.012580726	0	0	0	0
Actinobacteriota;Coriobacteriia;OPB41;NA;NA	0	0.00699937	0.003469692	0	0.010939722	0.033847629	0.006439565	0	0.002838168	0.016051364	0	0	0	0.007881152	0	0	0	0.041026406	0	0.010106625	0	0	0.02648422	0.027240534	0	0	0	0.008189002	0.00594389	0.002944207	0	0	0	0.011724017	0	0	0	0	0.023452158	0
Actinobacteriota;RBG-16-55-12;NA;NA;NA	0	0.017498425	0	0	0	0	0	0	0	0	0	0	0	0	0	0	0	0.003729673	0	0	0.007869678	0	0	0	0	0.007374087	0	0.004094501	0	0.011776829	0	0.015918497	0.010824854	0	0.020951184	0.012580726	0	0	0.004690432	0
Aerophobota;Aerophobia;Aerophobales;NA;NA	0	0.01399874	0	0	0	0	0.006439565	0	0	0	0	0	0	0	0	0	0	0	0	0.005053312	0.005246452	0	0.004414037	0	0	0	0	0	0	0.008832622	0	0.031836995	0	0	0.062853551	0.226453074	0.015114112	0.207435775	0	0.033220384
Bacteroidota;Bacteroidia;Flavobacteriales;NS7 marine group;NA	0	0.003499685	0	0	0	0	0	0	0	0	0	0	0	0	0	0.012376748	0	0	0	0.005053312	0	0	0	0	0.008592173	0	0	0	0	0	0	0	0	0.011724017	0	0	0	0	0	0
Bacteroidota;Bacteroidia;Sphingobacteriales;Z4MB62;NA	0	0.017498425	0	0	0	0	0	0	0.002838168	0	0.005490584	0	0	0.003940576	0	0	0.006854244	0	0	0	0.018362582	0	0.004414037	0	0.008592173	0.007374087	0	0	0	0.020609451	0	0	0.005412427	0	0.020951184	0.004193575	0	0	0.009380863	0
Bacteroidota;Kryptonia;Kryptoniales;Kryptoniaceae;Candidatus Thermokryptus	0	0.003499685	0	0	0	0	0	0	0	0	0	0	0.007439369	0	0	0	0.003427122	0	0	0	0.005246452	0	0	0	0	0	0	0	0	0	0	0	0	0	0	0	0	0	0	0
Bacteroidota;Kryptonia;Kryptoniales;Kryptoniaceae;NA	0	0.01399874	0	0	0	0	0	0	0	0	0	0	0	0	0	0	0.003427122	0	0	0	0.007869678	0.013473457	0	0	0.004296086	0	0	0	0	0.005888415	0	0	0	0	0	0	0	0	0	0
BHI80-139;NA;NA;NA;NA	0	0.269475747	0	0	0	0	0.009659347	0	0.005676335	0	0.06039642	0	0.044636215	0	0	0	0.065115323	0.007459347	0	0	0.136407754	0	0	0	0	0.199100361	0	0.004094501	0	0.111879876	0	0.848986522	0.059536696	0	0.50282841	0.771617881	0.040304297	0.845699697	0	0.006644077
Caldisericota;Caldisericia;Caldisericales;Caldisericaceae;Caldisericum	0	0.164485196	0	0	0	0	0	0	0	0	0.032943502	0	0	0	0	0	0.174783235	0	0	0	0.99420267	0	0	0	0	0.368704373	0	0	0	0.303253349	0	0	0.043299415	0	0	0	0	0	0	0
Campylobacterota;Desulfurellia;Desulfurellales;Desulfurellaceae;Desulfurella	0	0.087492126	0	0	0	0	0	0	0	0	0.005490584	0	0.007439369	0	0	0	0.161074746	0	0	0	0.131161302	0	0	0	0	0.022122262	0	0	0	0.011776829	0	0	0.005412427	0	0	0	0	0	0	0
Chloroflexi;Dehalococcoidia;185B01;NA;NA	0	0.01399874	0	0	0	0	0	0	0	0	0	0	0	0.003940576	0	0	0	0	0	0	0.005246452	0	0	0	0	0	0	0.008189002	0.00594389	0.002944207	0	0	0	0	0	0.134194414	0	0.015956598	0	0
Chloroflexi;Dehalococcoidia;DscP2;NA;NA	0	0.157485826	0	0	0	0	0.016098912	0	0	0	0.005490584	0	0	0	0	0.008251165	0	0	0	0.010106625	0.070827103	0	0.004414037	0	0	0.02949635	0	0	0.00594389	0.06477256	0	0.153878807	0.021649708	0	0.439974859	0.771617881	0.060456446	0.255305569	0.009380863	0.053152614
Chloroflexi;Dehalococcoidia;ER-E4-17;NA;NA	0	0.017498425	0	0	0	0	0.006439565	0	0	0	0	0	0	0	0	0	0	0.003729673	0	0	0.023609034	0	0.008828073	0	0	0	0	0.004094501	0	0.008832622	0	0.058367823	0.005412427	0.005862008	0.020951184	0.184517319	0.020152149	0.031913196	0	0.01993223
Chloroflexi;Dehalococcoidia;FW22;NA;NA	0	0.031497165	0	0	0	0	0.016098912	0	0	0	0	0	0	0.003940576	0	0	0.003427122	0.003729673	0	0.005053312	0.018362582	0	0.017656147	0	0	0	0	0.020472505	0.00594389	0.002944207	0	0.159184973	0.027062135	0.011724017	0.230463021	0.553551958	0.045342335	0.319131961	0	0.079728922
Chloroflexi;Dehalococcoidia;GIF9;AB-539-J10;SCGC-AB-539-J10	0	0.024497795	0	0	0	0	0.006439565	0	0	0	0	0	0	0	0	0	0	0	0	0	0.020985808	0	0	0	0	0.007374087	0	0	0	0.014721036	0	0.015918497	0.005412427	0	0.16760947	0.251614527	0	0.175522579	0	0.039864461
Chloroflexi;Dehalococcoidia;GIF9;NA;NA	0	0.04899559	0	0	0	0	0.006439565	0	0	0	0.010981167	0	0.014878738	0	0	0	0.006854244	0.003729673	0	0	0.055087747	0	0	0	0	0.014748175	0	0.004094501	0	0.029442073	0	0.010612332	0.043299415	0.011724017	0.041902367	0.067097207	0.03526626	0.095739588	0.004690432	0.026576307
Chloroflexi;Dehalococcoidia;H3.93;NA;NA	0	0.02099811	0	0	0	0	0.006439565	0	0	0	0	0	0	0	0	0	0	0	0	0	0.010492904	0	0	0	0	0.007374087	0	0	0	0.002944207	0	0.015918497	0	0	0.062853551	0.280969555	0.015114112	0.111696186	0	0
Chloroflexi;Dehalococcoidia;JdFR-54;NA;NA	0	0.003499685	0	0	0	0	0.003219782	0	0	0.005350455	0	0	0	0	0	0	0	0	0	0	0.002623226	0	0.004414037	0	0	0.007374087	0	0	0	0.002944207	0	0.005306166	0	0.005862008	0	0.012580726	0.005038037	0	0	0
Chloroflexi;Dehalococcoidia;MSBL5;NA;NA	0	0.083992441	0	0	0.007293148	0.002820636	0.086934123	0	0.002838168	0.005350455	0.043924669	0	0	0.007881152	0	0	0.006854244	0.014918693	0	0.025266562	0.060334199	0	0.286912381	0	0	0.02949635	0	0.135118536	0	0.052995731	0	0.233471294	0.081186404	0.023448033	0.146658286	0.427744695	0.151141115	0.255305569	0.018761726	0.14616969
Chloroflexi;Dehalococcoidia;Napoli-4B-65;NA;NA	0	0.132988031	0	0	0	0	0.035417606	0	0	0	0	0	0	0	0	0	0.003427122	0	0	0.010106625	0.018362582	0	0	0	0	0.022122262	0	0.008189002	0	0.03238628	0	0.042449326	0.016237281	0.005862008	0.104755919	0.276775979	0.010076074	0.159565981	0	0.01993223
Chloroflexi;Dehalococcoidia;Sh765B-AG-111;NA;NA	0	0.045495905	0	0	0	0	0.006439565	0	0	0	0.005490584	0	0	0	0	0	0.003427122	0	0	0.005053312	0.065580651	0	0	0	0	0.007374087	0	0	0	0.044163109	0	0.111429481	0.016237281	0	0.251414205	0.205485197	0.010076074	0.127652784	0	0.026576307
CK-2C2-2;NA;NA;NA;NA	0	0.04199622	0	0	0.087517777	0	0.144890205	0	0.014190838	0	0.851040466	0	0.052075584	0.007881152	0	0.004125583	0.150793379	0	0	0	0.257076152	0	0.06621055	0	0	0.02949635	0	0.061417516	0	0.058884145	0	0.047755492	0.270621347	0	0.146658286	0.121613688	0.010076074	0.095739588	0.009380863	0
Cloacimonadota;Cloacimonadia;Cloacimonadales;NA;NA	0	0.02099811	0	0	0.003646574	0	0.038637388	0	0.002838168	0	0.010981167	0	0.007439369	0	0	0	0.044552589	0	0	0	0.02623226	0	0.008828073	0	0	0.007374087	0	0.03685051	0	0.014721036	0	0.005306166	0.07036155	0	0	0	0	0	0	0
Cloacimonadota;Cloacimonadia;Cloacimonadales;NK-L14;NA	0	0.171484566	0	0.021177467	0.021879444	0	0.209285852	0	0.022705341	0	0.28551035	0.041614648	0.148787383	0	0	0	0.322149491	0.007459347	0	0	0.275438735	0	0.048554403	0	0	0.162229924	0	0.03685051	0	0.217871338	0	0.010612332	0.519592985	0	0	0.083871509	0.005038037	0.031913196	0.014071295	0
Cloacimonadota;Cloacimonadia;MSBL2;NA;NA	0	0.181983621	0	0	0	0	0.006439565	0	0	0	0.010981167	0	0	0	0	0	0.058261078	0	0	0	0.181002597	0	0	0	0	0.140107662	0	0	0	0.105991462	0	0	0.005412427	0	0	0.004193575	0	0	0	0
Cyanobacteria;Cyanobacteriia;Cyanobacteriales;NA;NA	0	0.003499685	0	0.021177467	0	0.005641272	0	0	0	0	0	0	0	0	0	0	0	0	0	0	0	0.004491152	0	0	0	0	0	0.004094501	0	0	0	0	0	0	0	0	0	0	0.009380863	0
Desantisbacteria;NA;NA;NA;NA	0	0.03499685	0	0	0	0	0.003219782	0	0	0	0.005490584	0	0	0	0	0	0	0	0	0	0.010492904	0	0.004414037	0	0	0.036870437	0	0.004094501	0	0.135433535	0	0.015918497	0.010824854	0	0	0.008387151	0	0	0.004690432	0
Desulfobacterota;Desulfovibrionia;Desulfovibrionales;Desulfonauticaceae;NA	0	0.003499685	0	0	0	0	0	0	0	0.005350455	0	0	0	0	0	0.008251165	0	0	0	0	0	0.004491152	0	0	0	0	0	0.008189002	0	0	0.02027575	0	0	0	0	0	0	0	0	0
Desulfobacterota;Thermodesulfobacteria;Thermodesulfobacteriales;Thermodesulfobacteriaceae;Thermosulfuriphilus	0	0.00699937	0	0	0.007293148	0	0	0	0	0	0	0	0	0	0	0.004125583	0	0	0	0	0	0	0	0	0.004296086	0	0	0	0.00594389	0	0.02027575	0	0	0	0	0	0	0	0	0
Elusimicrobiota;Elusimicrobia;FCPU453;NA;NA	0	0.003499685	0	0	0	0	0.012879129	0	0	0	0	0	0	0.003940576	0	0.008251165	0	0	0	0	0	0.044911524	0	0	0	0.007374087	0	0	0.00594389	0.002944207	0.0405515	0.015918497	0	0	0.020951184	0.025161453	0	0.047869794	0	0
Fibrobacterota;Chitinivibrionia;NA;NA;NA	0	0.02099811	0	0	0	0	0.025758259	0	0.011352671	0	0.159226926	0	0.081833061	0	0	0	0.154220501	0	0	0	0.044594843	0	0	0	0	0.044244525	0	0.020472505	0	0.023553658	0	0.153878807	0.113660966	0	0.083804735	0.19290447	0.025190186	0.398914951	0	0.01993223
Firmicutes;Clostridia;Lachnospirales;Lachnospiraceae;NA	0	0.003499685	0.017348461	0.021177467	0	0.005641272	0	0	0	0	0	0.041614648	0	0.003940576	0.0220022	0.004125583	0	0.007459347	0	0	0	0	0	0.054481068	0.090217812	0	0	0	0.00594389	0	0	0	0	0.023448033	0	0	0.005038037	0	0.009380863	0
Firmicutes;Clostridia;Peptostreptococcales-Tissierellales;GoM-GC232-4463-Bac1;NA	0	0.045495905	0	0.127064803	0	0	0	0	0	0	0	0	0	0	0	0	0	0	0	0	0	0	0.004414037	0	0	0.007374087	0	0	0	0.073605182	0	0	0.010824854	0	0	0	0	0	0.009380863	0
Firmicutes;Desulfotomaculia;Ammonifexales;NA;NA	0	0.003499685	0.003469692	0	0	0.002820636	0	0	0	0.005350455	0	0	0	0.003940576	0.0220022	0	0.003427122	0.003729673	0	0.010106625	0	0.008982305	0.004414037	0	0	0.007374087	0	0.012283503	0.011887779	0.002944207	0	0.005306166	0	0	0	0.016774302	0	0	0	0.013288154
Firmicutes;Moorellia;Calderihabitantales;Calderihabitantaceae;Calderihabitans	0	0.00699937	0	0	0	0	0.003219782	0	0	0	0	0	0	0	0	0	0.003427122	0	0	0.005053312	0.015739356	0	0	0	0	0.007374087	0	0	0	0.002944207	0	0	0.005412427	0	0	0	0	0	0	0
Firmicutes;Moorellia;Calderihabitantales;Calderihabitantaceae;NA	0	0.157485826	0.003469692	0	0.003646574	0.002820636	0.070835212	0	0.002838168	0	0.093339922	0	0.044636215	0	0	0	0.071969567	0.01118902	0	0	0.107552268	0	0.008828073	0	0	0.147481749	0	0.028661508	0	0.147210364	0	0	0.07036155	0	0	0.050322905	0	0.015956598	0.004690432	0.006644077
Gemmatimonadota;MD2902-B12;NA;NA;NA	0	0.010499055	0.003469692	0	0.014586296	0.005641272	0.006439565	0	0.002838168	0.01070091	0.005490584	0	0	0.015762304	0	0.008251165	0	0.01118902	0	0	0	0	0.044140366	0	0	0.007374087	0	0.012283503	0.00594389	0.002944207	0	0.111429481	0.005412427	0	0.16760947	0.230646649	0.005038037	0.207435775	0.014071295	0.006644077
MAT-CR-M4-B07;NA;NA;NA;NA	0	0.00699937	0	0	0	0	0.003219782	0	0	0.005350455	0	0	0	0.003940576	0	0	0.013708489	0.003729673	0	0	0	0	0.004414037	0	0	0	0	0	0	0.005888415	0	0	0	0	0	0	0	0	0	0
Methylomirabilota;Methylomirabilia;Methylomirabilales;Methylomirabilaceae;MIZ14	0	0.003499685	0.003469692	0	0	0.005641272	0.003219782	0	0.002838168	0	0	0	0	0	0	0	0	0	0	0.005053312	0.002623226	0.008982305	0	0	0.004296086	0	0	0	0	0	0	0	0	0	0	0	0	0	0	0
NKB15;NA;NA;NA;NA	0	0.024497795	0	0	0.003646574	0	0.038637388	0	0.017029006	0	0.005490584	0	0.007439369	0.003940576	0	0.008251165	0	0	0	0	0.002623226	0	0.004414037	0	0.004296086	0.014748175	0	0.032756009	0	0	0	0	0	0.023448033	0.020951184	0	0.015114112	0	0.009380863	0.006644077
Patescibacteria;ABY1;Candidatus Magasanikbacteria;NA;NA	0	0.003499685	0.003469692	0	0.032819166	0.028206358	0.04185717	0.026136958	0.017029006	0.032102729	0	0	0	0.019702881	0.0220022	0	0.017135611	0.01118902	0	0.045479812	0.034101939	0.031438067	0.03972633	0.027240534	0.004296086	0	0	0.032756009	0.00594389	0	0	0.015918497	0.010824854	0	0.020951184	0.008387151	0.040304297	0	0.032833021	0.046508538
Patescibacteria;ABY1;NA;NA;NA	0	0.003499685	0	0	0.003646574	0	0.012879129	0	0.005676335	0.01070091	0	0	0	0.003940576	0	0	0.017135611	0.01118902	0	0.010106625	0.015739356	0	0.008828073	0	0	0	0	0.004094501	0.00594389	0	0	0.005306166	0.010824854	0	0.020951184	0.004193575	0.010076074	0	0.004690432	0.006644077
Patescibacteria;Microgenomatia;Candidatus Shapirobacteria;NA;NA	0	0.003499685	0	0	0	0	0.009659347	0	0	0	0.010981167	0	0	0.003940576	0	0.004125583	0	0	0	0	0	0	0.022070183	0	0	0	0	0	0	0.002944207	0	0	0.021649708	0	0	0	0.005038037	0	0.004690432	0
Patescibacteria;Microgenomatia;Candidatus Woesebacteria;NA;NA	0	0.02099811	0	0	0.03646574	0.01974445	0.099813253	0	0.042572515	0.021401819	0.043924669	0	0	0.011821728	0	0.070134907	0.047979711	0.067134119	0	0.242558997	0.097059364	0	0.097108806	0.027240534	0.008592173	0.044244525	0	0.11464603	0.148597242	0.055939938	0.02027575	0.498779582	0.048711842	0.041034058	1.068510371	1.149039671	0.176331301	1.053135472	0.09380863	0.099661152
Patescibacteria;Microgenomatia;NA;NA;NA	0	0.038496535	0.003469692	0.021177467	0.003646574	0.011282543	0.170648464	0	0.011352671	0.016051364	0.115302257	0	0.014878738	0.007881152	0	0.004125583	0.020562733	0.007459347	0.02151463	0.015159937	0.065580651	0	0.057382476	0.054481068	0	0.014748175	0	0.028661508	0.011887779	0	0	0.249389791	0.113660966	0.011724017	0.16760947	0.121613688	0.025190186	0.127652784	0.051594747	0.013288154
Patescibacteria;Parcubacteria;Candidatus Campbellbacteria;NA;NA	0	0.003499685	0	0	0	0	0	0.026136958	0	0	0	0	0	0	0	0.004125583	0	0	0	0	0	0	0.004414037	0	0.008592173	0	0	0	0.00594389	0	0	0.005306166	0	0	0	0	0	0	0.009380863	0
Patescibacteria;Parcubacteria;Candidatus Nealsonbacteria;NA;NA	0	0.003499685	0	0	0	0	0.019318694	0	0	0	0.005490584	0	0	0	0	0	0.010281367	0	0	0	0.02623226	0	0.004414037	0	0	0.022122262	0	0.004094501	0	0.002944207	0	0.010612332	0.016237281	0	0.041902367	0.033548604	0	0.015956598	0.004690432	0
Patescibacteria;Parcubacteria;Candidatus Portnoybacteria;NA;NA	0	0.010499055	0	0	0	0	0.003219782	0	0	0	0	0	0	0	0	0	0.003427122	0.003729673	0	0.005053312	0.015739356	0.013473457	0	0	0	0	0	0	0	0.002944207	0	0.084898652	0	0	0.020951184	0.121613688	0.03526626	0.063826392	0	0.006644077
Patescibacteria;Parcubacteria;Candidatus Yanofskybacteria;NA;NA	0	0.003499685	0	0	0	0	0	0.026136958	0	0	0	0	0	0	0	0.004125583	0	0	0	0	0	0.01796461	0	0	0.008592173	0	0	0.004094501	0.011887779	0.002944207	0	0.015918497	0	0	0.041902367	0.050322905	0	0.015956598	0	0
Patescibacteria;Parcubacteria;CG1-02-42-13;NA;NA	0	0.059494645	0	0	0.029172592	0	0.009659347	0	0.002838168	0	0.005490584	0	0	0	0	0	0.068542445	0.003729673	0	0	0.385614228	0	0.004414037	0.027240534	0	0.044244525	0	0	0	0.023553658	0	0	0.016237281	0	0	0	0	0	0	0
Patescibacteria;Parcubacteria;NA;NA;NA	0	0.05599496	0	0	0.01823287	0.016923815	0.099813253	0	0.017029006	0.005350455	0.027452918	0	0.014878738	0.003940576	0	0.004125583	0.023989856	0.018648366	0	0.025266562	0.128538076	0.031438067	0.05296844	0.027240534	0.008592173	0.022122262	0	0.008189002	0.017831669	0.035330487	0	0.063673989	0.07036155	0	0.544730777	0.465486874	0.025190186	0.015956598	0	0.006644077
Patescibacteria;WWE3;NA;NA;NA	0	0.003499685	0	0	0	0	0.003219782	0	0.002838168	0	0.005490584	0	0	0	0	0.004125583	0	0.018648366	0	0	0.002623226	0	0.017656147	0.027240534	0.004296086	0	0	0.004094501	0	0.005888415	0	0.132654144	0.005412427	0.005862008	0.188560654	0.251614527	0.005038037	0.143609382	0	0
Planctomycetota;Phycisphaerae;B103G10;NA;NA	0	0.003499685	0.024287846	0	0.043758889	0.062053987	0.048296735	0.052273915	0	0.042803638	0.010981167	0.041614648	0.007439369	0.031524609	0.088008801	0.193902389	0	0.037296733	0.06454389	0.111172874	0.007869678	0.112278811	0.070624586	0	0.012888259	0.007374087	0.260190807	0.032756009	0.083214456	0.002944207	0.283860503	0.063673989	0.027062135	0.03517205	0.083804735	0.163549442	0.075570558	0.07978299	0.042213884	0.053152614
Planctomycetota;Phycisphaerae;Phycisphaerales;Phycisphaeraceae;Z195MB87	0	0.010499055	0	0	0.007293148	0.002820636	0	0	0	0.01070091	0.005490584	0	0.007439369	0	0	0.024753496	0.003427122	0.018648366	0	0.005053312	0.002623226	0.01796461	0.017656147	0.027240534	0	0	0	0.008189002	0.047551117	0	0.02027575	0.021224663	0	0.011724017	0.020951184	0.033548604	0.005038037	0.031913196	0.018761726	0
Planctomycetota;Phycisphaerae;Pla1 lineage;NA;NA	0	0.00699937	0.048575691	0	0.076578055	0.135390517	0.093373688	0.052273915	0.014190838	0.112359551	0.010981167	0.041614648	0.022318107	0.177325925	0.066006601	0.18152564	0	0.137997911	0.10757315	0.232452373	0	0.049402677	0.198631649	0.027240534	0.008592173	0	0	0.143307538	0.136709463	0.005888415	0.141930251	0.196328133	0	0.117240166	0.230463021	0.222259498	0.201521487	0.207435775	0.15478424	0.272407149
Planctomycetota;SPG12-343-353-B69;NA;NA;NA	0	0.003499685	0.006939384	0	0.01823287	0.062053987	0.112692382	0.026136958	0.017029006	0.037453184	0.032943502	0	0.022318107	0.133979588	0.132013201	0.292916374	0.003427122	0.070863792	0.08605852	0.20718581	0.023609034	0	0.070624586	0.272405339	0	0.014748175	0	0.061417516	0.154541132	0.002944207	0	0.408574764	0.021649708	0.128964183	0.83804735	1.157426822	0.16121719	0.702090314	0.046904315	0.152813767
Proteobacteria;Gammaproteobacteria;Enterobacterales;Morganellaceae;Candidatus Kleidoceria	0	0.003499685	0.013878769	0	0.003646574	0.008461907	0.003219782	0	0.002838168	0	0.005490584	0	0.007439369	0	0	0.004125583	0	0.003729673	0	0.010106625	0.005246452	0	0	0	0.017184345	0.007374087	0	0.004094501	0.00594389	0	0	0.010612332	0	0.005862008	0	0	0.005038037	0	0	0.013288154
Spirochaetota;Spirochaetia;Spirochaetales;Spirochaetaceae;Sphaerochaeta	0	0.02099811	0	0	0.003646574	0	0	0	0.002838168	0	0	0	0	0	0	0	0.006854244	0.003729673	0	0	0.018362582	0	0	0	0	0	0	0	0	0.002944207	0	0	0	0	0	0	0	0	0	0
TA06;NA;NA;NA;NA	0	0.482956534	0	0	0.003646574	0	0.296219976	0	0.005676335	0	0.296491517	0	0.014878738	0	0	0	0.065115323	0	0	0.015159937	0.553500695	0	0.004414037	0	0	0.176978099	0	0.020472505	0	0.515236273	0	0.122041813	0.384282312	0	0.377121307	0.37742179	0.095722706	0.319131961	0	0.31227161
Verrucomicrobiota;Chlamydiae;NA;NA;NA	0	0.003499685	0.003469692	0.021177467	0	0	0.003219782	0	0	0	0	0	0	0	0	0	0	0.007459347	0	0	0	0	0	0	0	0	0	0.004094501	0.011887779	0.005888415	0	0.005306166	0	0	0.020951184	0.04612933	0	0	0.004690432	0.006644077
Verrucomicrobiota;Omnitrophia;Omnitrophales;NA;NA	0	0.00699937	0.013878769	0.021177467	0	0.042309537	0.006439565	0	0	0.016051364	0.005490584	0	0	0.031524609	0.0220022	0.008251165	0.003427122	0.003729673	0	0	0.01311613	0.143716878	0	0	0.008592173	0.007374087	0.086730269	0	0.00594389	0.008832622	0.121654501	0.026530829	0.005412427	0	0.020951184	0.004193575	0	0.015956598	0.009380863	0
10bav-F6;NA;NA;NA;NA	0	0	0.003469692	0	0	0	0.006439565	0	0.002838168	0	0	0	0	0.003940576	0	0.024753496	0	0.003729673	0	0.015159937	0	0	0	0.027240534	0	0	0	0	0.029719448	0	0	0.143266476	0	0.03517205	0.251414205	0.159355867	0.025190186	0.07978299	0.014071295	0.01993223
Acidobacteriota;Acidobacteriae;NA;NA;NA	0	0	0.003469692	0	0	0	0.003219782	0	0	0	0	0	0	0	0	0.004125583	0	0	0	0	0	0.004491152	0	0	0.004296086	0	0.086730269	0	0	0	0.0405515	0	0	0	0	0.004193575	0	0	0	0.006644077
Acidobacteriota;Acidobacteriae;PAUC26f;NA;NA	0	0	0.038166615	0.021177467	0	0.028206358	0.003219782	0.026136958	0	0	0	0	0	0.003940576	0	0.008251165	0	0.007459347	0.02151463	0	0	0.094314201	0	0.027240534	0.055849121	0	0	0	0.017831669	0	0.101378751	0.026530829	0	0	0	0	0.005038037	0	0.004690432	0
Acidobacteriota;Acidobacteriae;TSBb06;NA;NA	0	0	0.003469692	0	0	0.005641272	0	0	0	0	0	0	0	0	0	0.004125583	0	0	0	0	0	0	0	0	0	0	0	0	0.00594389	0	0	0.042449326	0	0	0	0.004193575	0	0	0	0
Acidobacteriota;Holophagae;Acanthopleuribacterales;Acanthopleuribacteraceae;Acanthopleuribacter	0	0	0.006939384	0.021177467	0	0	0.006439565	0	0	0	0	0	0	0.003940576	0	0	0	0	0	0	0	0.004491152	0.022070183	0	0.008592173	0	0	0.008189002	0	0	0	0	0	0	0	0.004193575	0.005038037	0	0	0
Acidobacteriota;Holophagae;Subgroup 7;NA;NA	0	0	0.010409077	0.021177467	0	0.011282543	0.003219782	0.052273915	0	0	0	0.208073242	0	0.007881152	0.0440044	0.049506993	0	0	0.02151463	0.035373187	0	0.143716878	0	0	0.042960863	0	0	0	0.053495007	0	0.081103001	0	0.010824854	0.023448033	0	0	0.010076074	0	0	0
Acidobacteriota;Subgroup 26;NA;NA;NA	0	0	0.013878769	0	0.003646574	0.022565086	0.022538476	0.078410873	0.002838168	0.037453184	0	0	0	0.047286913	0.0220022	0.012376748	0	0.02237804	0	0.010106625	0	0.161681487	0.01324211	0	0.064441294	0	0.173460538	0.012283503	0.047551117	0	0.060827251	0.058367823	0.005412427	0	0.083804735	0.029355028	0.005038037	0.031913196	0.009380863	0
Acidobacteriota;Thermoanaerobaculia;Thermoanaerobaculales;Thermoanaerobaculaceae;NA	0	0	0.006939384	0.021177467	0.010939722	0.005641272	0	0	0.002838168	0	0	0	0	0.003940576	0	0.020627914	0	0.007459347	0	0.005053312	0	0.026946915	0.008828073	0	0.008592173	0	0	0	0	0	0	0	0	0.011724017	0	0	0	0	0	0.006644077
Acidobacteriota;Thermoanaerobaculia;Thermoanaerobaculales;Thermoanaerobaculaceae;TPD-58	0	0	0.003469692	0	0.003646574	0.025385722	0.006439565	0.026136958	0	0.021401819	0	0	0	0.027584033	0	0	0	0.014918693	0.02151463	0	0	0	0.01324211	0	0	0	0	0.008189002	0	0	0	0	0	0	0	0	0	0	0.042213884	0
Acidobacteriota;Vicinamibacteria;Subgroup 17;NA;NA	0	0	0.045105999	0.042354934	0	0.005641272	0.006439565	0	0	0.01070091	0	0.124843945	0	0.011821728	0.0440044	0.049506993	0	0.026107713	0.02151463	0.121279499	0	0.152699183	0	0.027240534	0.098809984	0	0.260190807	0.008189002	0.237755587	0	0.141930251	0.122041813	0	0.111378158	0.125707102	0.025161453	0.025190186	0.031913196	0.046904315	0
Acidobacteriota;Vicinamibacteria;Subgroup 9;NA;NA	0	0	0.020818153	0.021177467	0	0.028206358	0.022538476	0.026136958	0	0.037453184	0	0.166458593	0	0.011821728	0	0.078386072	0	0.044756079	0.04302926	0.101066249	0	0.520973682	0.022070183	0.027240534	0.124586502	0	0.173460538	0.012283503	0.166428911	0	0.405515004	0.323676112	0.010824854	0.058620083	0.230463021	0.058710056	0.055418409	0.191479177	0.009380863	0.053152614
Actinobacteriota;Acidimicrobiia;Microtrichales;Ilumatobacteraceae;NA	0	0	0.003469692	0	0.010939722	0.028206358	0.003219782	0	0.002838168	0.005350455	0	0	0	0	0	0	0	0.003729673	0.04302926	0	0	0	0.004414037	0	0.008592173	0	0	0	0	0	0	0	0	0	0	0	0	0	0.023452158	0
Actinobacteriota;Acidimicrobiia;Microtrichales;Microtrichaceae;IMCC26207	0	0	0.006939384	0	0.003646574	0.022565086	0.003219782	0.052273915	0	0.01070091	0	0	0	0	0	0	0	0.01118902	0.06454389	0.010106625	0	0	0.004414037	0	0.004296086	0	0	0.004094501	0	0	0	0	0	0	0	0	0	0	0.023452158	0.006644077
Actinobacteriota;Acidimicrobiia;Microtrichales;Microtrichaceae;Sva0996 marine group	0	0	0.003469692	0	0	0.002820636	0	0	0	0	0	0	0	0	0	0	0	0.007459347	0	0	0	0.161681487	0	0	0.098809984	0	0	0.004094501	0.017831669	0	0.0405515	0.005306166	0	0	0.041902367	0.004193575	0.005038037	0	0.004690432	0
Actinobacteriota;Acidimicrobiia;Microtrichales;NA;NA	0	0	0.006939384	0	0.003646574	0.016923815	0.009659347	0.052273915	0	0.016051364	0	0.083229297	0	0.015762304	0	0	0	0.02237804	0.02151463	0	0	0.008982305	0.02648422	0.054481068	0.004296086	0	0	0	0.00594389	0	0	0	0	0.011724017	0.020951184	0.012580726	0	0.015956598	0.023452158	0
Actinobacteriota;Actinobacteria;Micrococcales;Cellulomonadaceae;Tropicihabitans	0	0	0.003469692	0	0	0	0	0	0	0	0	0	0	0	0	0	0	0	0	0	0	0	0	0	0	0	0	0	0	0	0	0	0	0	0	0	0	0	0	0
Actinobacteriota;Actinobacteria;Micrococcales;Microbacteriaceae;Luethyella	0	0	0.003469692	0	0	0	0	0	0	0	0	0	0	0	0	0	0	0	0	0	0	0	0	0	0	0	0	0	0	0	0	0	0	0	0	0	0	0	0	0
Actinobacteriota;Actinobacteria;Micrococcales;Microbacteriaceae;NA	0	0	0.010409077	0	0.003646574	0.022565086	0	0	0	0	0	0	0	0	0	0	0	0.003729673	0	0	0	0	0	0	0	0	0	0	0	0	0	0	0	0	0	0	0	0	0.004690432	0
Actinobacteriota;Actinobacteria;Micrococcales;NA;NA	0	0	0.052045384	0.063532402	0.025526018	0.155134967	0.016098912	0.026136958	0.011352671	0.026752274	0	0.041614648	0.007439369	0.011821728	0.066006601	0.012376748	0	0.026107713	0.04302926	0.005053312	0	0.031438067	0.030898256	0.054481068	0.021480431	0	0	0.012283503	0.00594389	0	0	0.015918497	0.010824854	0.005862008	0.104755919	0.008387151	0.010076074	0.015956598	0.12195122	0
Actinobacteriota;NA;NA;NA;NA	0	0	0.041636307	0.021177467	0.014586296	0.160776239	0.019318694	0.052273915	0.008514503	0.064205457	0.005490584	0	0	0.031524609	0.0440044	0.016502331	0	0.044756079	0.04302926	0.02021325	0.005246452	0.062876134	0.022070183	0.054481068	0.038664776	0	0	0.004094501	0.00594389	0.002944207	0	0.015918497	0	0.011724017	0	0.012580726	0.015114112	0.031913196	0.12195122	0.013288154
Actinobacteriota;Thermoleophilia;Solirubrobacterales;67-14;NA	0	0	0.003469692	0	0	0.002820636	0	0	0	0.005350455	0	0	0	0.003940576	0	0	0	0.01118902	0	0	0	0.026946915	0.004414037	0.081721602	0	0	0	0.008189002	0.011887779	0	0	0	0	0.005862008	0	0.008387151	0.005038037	0.015956598	0.009380863	0.006644077
Bacteroidota;Bacteroidia;Bacteroidales;Marinifilaceae;NA	0	0	0.006939384	0	0	0.011282543	0	0.078410873	0	0	0	0	0	0	0	0.008251165	0	0.007459347	0	0	0	0	0	0	0.648709026	0	0	0	0.00594389	0	0	0.005306166	0.005412427	0.011724017	0	0	0	0	0	0.006644077
Bacteroidota;Bacteroidia;Bacteroidales;Marinilabiliaceae;Labilibacter	0	0	0.006939384	0	0	0.002820636	0	0	0	0	0	0	0	0	0	0	0	0	0	0	0	0	0	0	0.051553035	0	0	0	0	0	0	0	0	0	0	0	0	0	0	0
Bacteroidota;Bacteroidia;Chitinophagales;Chitinophagaceae;Crenotalea	0	0	0.03122723	0	0	0.008461907	0	0.026136958	0.002838168	0.005350455	0	0	0	0.003940576	0	0.008251165	0	0	0	0.005053312	0	0.035929219	0	0	0.012888259	0	0.086730269	0	0.011887779	0	0	0.021224663	0	0.011724017	0	0.016774302	0	0.031913196	0	0
Bacteroidota;Bacteroidia;Chitinophagales;Saprospiraceae;Lewinella	0	0	0.003469692	0	0	0	0	0	0	0	0	0	0	0	0	0	0	0	0	0	0	0	0	0	0.133178674	0	0	0	0	0	0	0	0	0	0	0	0	0	0	0
Bacteroidota;Bacteroidia;Chitinophagales;Saprospiraceae;Portibacter	0	0	0.03122723	0.021177467	0.007293148	0.008461907	0	0.026136958	0	0.005350455	0	0.041614648	0	0.023643457	0	0.012376748	0	0	0.04302926	0	0	0.026946915	0	0	0.030072604	0	0.086730269	0	0.011887779	0	0	0	0	0.005862008	0	0	0	0	0	0
Bacteroidota;Bacteroidia;Cytophagales;Bernardetiaceae;Garritya	0	0	0.003469692	0	0	0	0	0	0	0	0	0	0	0	0	0	0	0	0	0	0	0	0	0	0	0	0	0	0	0	0	0	0	0	0	0	0	0	0	0
Bacteroidota;Bacteroidia;Cytophagales;Cyclobacteriaceae;Fabibacter	0	0	0.003469692	0	0	0	0	0	0	0	0	0	0	0	0	0	0	0	0	0	0	0	0	0	0.004296086	0	0	0	0	0	0	0	0	0	0	0	0	0	0	0
Bacteroidota;Bacteroidia;Cytophagales;Cyclobacteriaceae;Marinoscillum	0	0	0.003469692	0	0	0	0	0	0	0	0	0	0	0	0	0	0	0	0	0	0	0	0	0	0	0	0	0	0	0	0	0	0	0	0	0	0	0	0	0
Bacteroidota;Bacteroidia;Cytophagales;Cyclobacteriaceae;Mongoliibacter	0	0	0.006939384	0	0.003646574	0.011282543	0.006439565	0.026136958	0.002838168	0.016051364	0	0	0	0	0	0	0	0	0	0.015159937	0	0.049402677	0	0	0.008592173	0	0.086730269	0.004094501	0.00594389	0	0.0405515	0	0	0	0	0	0	0.015956598	0	0.013288154
Bacteroidota;Bacteroidia;Cytophagales;Cyclobacteriaceae;Reichenbachiella	0	0	0.020818153	0	0	0	0	0.026136958	0	0	0	0	0	0	0	0	0	0	0	0	0	0.040420372	0	0	0	0	0.086730269	0	0	0	0	0	0	0	0	0	0	0	0	0
Bacteroidota;Bacteroidia;Cytophagales;NA;NA	0	0	0.006939384	0	0	0.014103179	0	0	0	0.005350455	0	0	0	0	0	0	0	0	0	0	0	0	0	0	0	0	0	0	0	0	0	0	0	0	0	0.004193575	0	0	0	0
Bacteroidota;Bacteroidia;Flavobacteriales;Crocinitomicaceae;Salinirepens	0	0	0.006939384	0.042354934	0	0	0	0	0	0	0	0	0	0	0	0	0	0	0	0	0	0.026946915	0	0	0.030072604	0	0	0	0	0	0	0	0	0	0	0.004193575	0	0	0	0
Bacteroidota;Bacteroidia;Flavobacteriales;Cryomorphaceae;Cryomorpha	0	0	0.006939384	0.021177467	0	0	0	0	0	0	0	0	0	0	0	0	0	0	0	0	0	0	0	0	0.64441294	0	0	0	0	0	0	0	0	0	0	0	0	0	0	0
Bacteroidota;Bacteroidia;Flavobacteriales;Cryomorphaceae;Luteibaculum	0	0	0.23246938	0.021177467	0	0.01974445	0	0	0	0.021401819	0	0	0	0	0	0	0	0	0.02151463	0	0	0.004491152	0	0	0	0	0	0	0	0	0	0	0	0	0	0	0	0	0	0
Bacteroidota;Bacteroidia;Flavobacteriales;Cryomorphaceae;Owenweeksia	0	0	0.010409077	0	0	0	0	0	0.002838168	0.005350455	0	0	0	0	0	0	0	0	0	0	0	0	0	0	0.021480431	0	0	0	0	0	0	0	0	0	0	0	0	0	0	0
Bacteroidota;Bacteroidia;Flavobacteriales;Flavobacteriaceae;Arenitalea	0	0	0.017348461	0.042354934	0	0.002820636	0.003219782	0.026136958	0	0	0	0	0.007439369	0	0	0.004125583	0	0	0	0.005053312	0	0.008982305	0	0	0.180435623	0	0	0	0.011887779	0	0	0	0	0	0	0	0.005038037	0	0.004690432	0
Bacteroidota;Bacteroidia;Flavobacteriales;Flavobacteriaceae;Aureicoccus	0	0	0.003469692	0	0	0.008461907	0.003219782	0	0	0	0	0	0	0	0	0	0	0	0	0	0	0	0.004414037	0	0.004296086	0	0	0	0	0	0	0	0	0	0	0	0	0	0	0
Bacteroidota;Bacteroidia;Flavobacteriales;Flavobacteriaceae;Flavirhabdus	0	0	0.020818153	0.042354934	0	0	0	0.026136958	0	0	0	0	0	0	0	0	0	0	0	0	0	0	0.004414037	0	0.872105512	0	0	0	0	0	0	0	0	0	0	0	0	0	0	0
Bacteroidota;Bacteroidia;Flavobacteriales;Flavobacteriaceae;Ichthyenterobacterium	0	0	0.003469692	0.042354934	0	0	0.006439565	0	0	0	0	0	0	0	0	0	0	0	0	0	0	0.004491152	0.017656147	0	0.433904713	0	0	0	0	0	0	0.005306166	0	0	0	0.004193575	0	0	0	0
Bacteroidota;Bacteroidia;Flavobacteriales;Flavobacteriaceae;Lutimonas	0	0	0.03122723	0	0	0.002820636	0.006439565	0	0.002838168	0	0	0.041614648	0	0	0	0.004125583	0	0	0	0.005053312	0	0	0.02648422	0	0.378055591	0	0	0.028661508	0	0	0	0	0	0.005862008	0	0	0.015114112	0	0	0.006644077
Bacteroidota;Bacteroidia;Flavobacteriales;Flavobacteriaceae;Ochrovirga	0	0	0.027757538	0.021177467	0	0.002820636	0.003219782	0	0	0.005350455	0	0.083229297	0	0	0	0.004125583	0	0	0	0	0	0.008982305	0.004414037	0	0.094513898	0	0	0	0.00594389	0	0	0	0	0.023448033	0	0	0.025190186	0	0	0.006644077
Bacteroidota;Bacteroidia;Flavobacteriales;Flavobacteriaceae;Sufflavibacter	0	0	0.003469692	0	0.007293148	0.031026993	0.009659347	0	0	0.016051364	0	0	0	0.007881152	0	0	0	0.003729673	0	0	0	0	0.004414037	0	0.012888259	0	0	0	0	0	0	0	0	0	0	0	0	0	0	0
Bacteroidota;Bacteroidia;Flavobacteriales;Flavobacteriaceae;Ulvibacter	0	0	0.020818153	0	0	0	0	0	0	0	0	0	0	0	0	0	0	0.003729673	0	0	0	0.008982305	0	0	0.528418611	0	0.086730269	0	0.00594389	0	0	0	0	0	0	0	0	0	0	0
Bacteroidota;Bacteroidia;Flavobacteriales;NS9 marine group;NA	0	0	0.024287846	0	0	0	0	0	0	0	0	0	0	0	0	0	0	0	0	0	0	0.071858439	0	0	0.262061262	0	0	0	0	0	0	0.015918497	0	0	0	0	0.005038037	0.015956598	0.004690432	0
Bacteroidota;Bacteroidia;Flavobacteriales;Schleiferiaceae;Schleiferia	0	0	0.003469692	0.021177467	0	0	0	0.026136958	0	0	0	0	0	0	0	0	0	0	0	0	0	0	0	0	0.107402157	0	0.086730269	0	0	0	0.02027575	0	0	0	0	0	0	0	0	0
Bacteroidota;Bacteroidia;Sphingobacteriales;AKYH767;NA	0	0	0.076333229	0.042354934	0	0.005641272	0	0.026136958	0	0	0	0.041614648	0	0	0	0	0	0	0.02151463	0	0	0.004491152	0	0	0.008592173	0	0	0	0	0	0	0	0	0	0	0	0	0	0	0
Bacteroidota;Bacteroidia;Sphingobacteriales;FFCH9454;NA	0	0	0.003469692	0	0	0	0	0	0	0	0	0	0	0	0	0	0	0	0	0	0	0	0	0	0.008592173	0	0.173460538	0	0	0	0	0	0	0	0	0	0	0	0	0
Bacteroidota;Bacteroidia;Sphingobacteriales;NS11-12 marine group;NA	0	0	0.020818153	0.084709869	0	0	0	0.026136958	0	0	0	0	0	0	0	0	0	0	0	0	0	0.004491152	0	0	0.004296086	0	0	0	0	0	0	0	0	0	0	0	0	0	0	0
Bacteroidota;Bacteroidia;Sphingobacteriales;S15-21;NA	0	0	0.090211998	0.021177467	0	0.002820636	0	0	0	0.005350455	0	0.041614648	0	0	0.0440044	0	0	0	0	0	0	0.013473457	0	0	0	0	0	0	0	0	0	0	0	0	0	0	0	0	0	0
Bacteroidota;Ignavibacteria;Ignavibacteriales;UA-50;NA	0	0	0.003469692	0	0	0	0	0	0.002838168	0	0	0	0	0	0	0	0	0	0	0.005053312	0	0	0	0.027240534	0	0	0	0	0.00594389	0	0	0.005306166	0	0.005862008	0	0	0.015114112	0	0	0
Bdellovibrionota;Bdellovibrionia;Bdellovibrionales;Bdellovibrionaceae;Bdellovibrio	0	0	0.034696922	0	0.010939722	0.011282543	0.006439565	0.026136958	0	0	0	0	0	0.003940576	0.0440044	0.004125583	0	0.003729673	0	0	0	0	0.004414037	0.027240534	0.008592173	0	0	0.012283503	0	0	0.02027575	0	0	0.005862008	0	0	0	0	0	0.006644077
Bdellovibrionota;Oligoflexia;NA;NA;NA	0	0	0.003469692	0	0	0	0	0	0	0.005350455	0	0	0	0	0	0	0	0	0	0	0	0	0	0	0	0	0	0	0.00594389	0	0	0	0	0	0	0	0	0	0	0
Bdellovibrionota;Oligoflexia;Oligoflexales;Oligoflexaceae;NA	0	0	0.013878769	0	0.01823287	0.014103179	0	0.026136958	0	0.021401819	0	0	0	0.019702881	0.0220022	0	0	0.026107713	0.02151463	0.005053312	0	0.022455762	0.022070183	0	0.025776518	0	0.086730269	0.004094501	0.00594389	0	0.0405515	0.015918497	0	0	0	0.004193575	0	0	0.004690432	0
Bdellovibrionota;Oligoflexia;Silvanigrellales;Silvanigrellaceae;Silvanigrella	0	0	0.003469692	0	0.003646574	0	0	0	0	0	0	0	0	0.003940576	0.0220022	0	0	0.003729673	0	0	0	0	0.004414037	0	0.004296086	0	0	0	0	0	0	0.010612332	0	0	0	0	0	0	0	0
Campylobacterota;Campylobacteria;Campylobacterales;CH8-1-BAC;NA	0	0	0.024287846	0.042354934	0.007293148	0	0.019318694	0	0.005676335	0	0	0	0	0	0	0.008251165	0	0	0	0.025266562	0	0	0.004414037	0	0.146066933	0	0	0.004094501	0.011887779	0	0	0	0	0.017586025	0	0	0.020152149	0	0	0.013288154
Campylobacterota;Campylobacteria;Campylobacterales;Sulfurospirillaceae;Sulfurospirillum	0	0	0.274105687	0.105887336	0	0.002820636	0	0.078410873	0	0	0	0	0	0	0.0220022	0	0	0	0	0	0	0	0.004414037	0	0.038664776	0	0	0	0	0	0	0	0	0	0	0	0	0	0	0
Chloroflexi;Anaerolineae;SJA-15;NA;NA	0	0	0.003469692	0	0	0.005641272	0.003219782	0	0	0.005350455	0	0	0	0	0	0	0	0.007459347	0	0.005053312	0	0	0.008828073	0	0	0	0	0	0	0	0	0	0	0	0	0	0	0	0.004690432	0
Chloroflexi;Dehalococcoidia;SAR202 clade;NA;NA	0	0	0.003469692	0	0	0.002820636	0	0	0	0	0.005490584	0	0	0	0	0.004125583	0	0.007459347	0	0	0	0.619779035	0	0.027240534	0.042960863	0	0.433651344	0	0.011887779	0	0.344687753	0.026530829	0	0.017586025	0	0.062903632	0.005038037	0.015956598	0	0.006644077
Chloroflexi;KD4-96;NA;NA;NA	0	0	0.003469692	0	0	0.008461907	0.003219782	0	0	0	0	0.041614648	0	0.003940576	0	0.004125583	0	0.003729673	0	0.005053312	0	0.013473457	0.004414037	0	0.038664776	0	0	0	0.041607228	0	0	0.005306166	0	0.005862008	0	0	0	0.015956598	0.014071295	0
Chloroflexi;Ktedonobacteria;NA;NA;NA	0	0	0.003469692	0	0	0.008461907	0.003219782	0	0	0	0	0	0	0	0	0.004125583	0	0	0.02151463	0	0.002623226	0	0.008828073	0	0	0	0	0	0	0.002944207	0	0	0	0	0.020951184	0	0	0	0	0
Cyanobacteria;NA;NA;NA;NA	0	0	0.003469692	0.042354934	0	0	0.003219782	0	0	0	0	0	0	0	0	0	0	0	0	0	0	0	0.004414037	0	0.004296086	0	0	0	0	0	0	0	0	0	0	0	0	0	0	0
Dadabacteria;Dadabacteriia;Dadabacteriales;NA;NA	0	0	0.038166615	0.063532402	0.01823287	0.031026993	0.038637388	0.130684788	0	0.021401819	0.005490584	0.166458593	0	0.051227489	0.264026403	0.363051281	0	0.01118902	0.06454389	0.131386124	0	1.836881344	0.008828073	0.13620267	0.326502556	0	0.520381613	0.012283503	0.261531146	0	0.851581509	0.116735647	0.010824854	0.03517205	0.062853551	0.062903632	0.045342335	0.063826392	0.037523452	0.01993223
Deferrisomatota;Defferrisomatia;Defferrisomatales;Defferrisomataceae;Deferrisoma	0	0	0.058984768	0.021177467	0	0.064874623	0.009659347	0.052273915	0	0.016051364	0	0.041614648	0	0.011821728	0.0220022	0.053632576	0	0.01118902	0.02151463	0.045479812	0	0	0.01324211	0	0.180435623	0	0	0.03685051	0.047551117	0	0	0.010612332	0	0.052758075	0	0	0.120912892	0	0.004690432	0.006644077
Dependentiae;Babeliae;Babeliales;Babeliaceae;Candidatus Babela	0	0	0.003469692	0	0.003646574	0.011282543	0.003219782	0	0	0.005350455	0.010981167	0	0	0.011821728	0	0	0	0.003729673	0	0.005053312	0.002623226	0.004491152	0	0	0	0	0	0.008189002	0	0	0	0	0	0	0.020951184	0	0	0	0	0
Dependentiae;Babeliae;Babeliales;UBA12409;NA	0	0	0.010409077	0.021177467	0.003646574	0.014103179	0.022538476	0.026136958	0	0.01070091	0	0.041614648	0	0	0.0220022	0.004125583	0	0.003729673	0	0.010106625	0	0.008982305	0.01324211	0.054481068	0	0	0	0.004094501	0	0	0	0.010612332	0	0.011724017	0.041902367	0.016774302	0	0.015956598	0.018761726	0
Desulfobacterota;Desulfarculia;Desulfarculales;Desulfarculaceae;Dethiosulfatarculus	0	0	0.003469692	0	0.003646574	0.005641272	0.006439565	0	0.002838168	0	0	0	0.007439369	0.003940576	0	0	0.003427122	0.014918693	0	0.010106625	0	0.01796461	0.008828073	0.027240534	0.017184345	0	0	0.004094501	0.00594389	0.008832622	0.02027575	0.053061658	0	0.011724017	0	0.050322905	0.010076074	0.015956598	0.009380863	0.013288154
Desulfobacterota;Desulfobacteria;Desulfobacterales;Desulfobacteraceae;Candidatus Desulfamplus	0	0	0.010409077	0.084709869	0	0.002820636	0	0	0	0	0	0	0	0	0	0.012376748	0	0.007459347	0	0	0	0	0	0	0.115994329	0	0	0	0.00594389	0	0	0	0	0	0	0	0	0	0	0
Desulfobacterota;Desulfobacteria;Desulfobacterales;Desulfobacteraceae;Desulfobacter	0	0	0.003469692	0	0	0	0	0	0	0	0	0	0	0	0	0	0	0	0	0	0	0	0	0	0	0	0	0	0.00594389	0	0	0	0	0.005862008	0	0	0	0	0	0
Desulfobacterota;Desulfobacteria;Desulfobacterales;Desulfobacteraceae;Desulfobacula	0	0	0.045105999	0	0.003646574	0.014103179	0	0.026136958	0.005676335	0	0	0.041614648	0	0.011821728	0	0.04538141	0	0	0	0	0	0	0.004414037	0	0.223396486	0	0	0	0.00594389	0	0	0	0	0.052758075	0.125707102	0.008387151	0	0.031913196	0	0
Desulfobacterota;Desulfobacteria;Desulfobacterales;Desulfolunaceae;Desulfofaba	0	0	0.242878457	0	0	0	0	0	0	0	0	0	0	0	0	0.066009324	0	0	0	0	0	0	0	0	0.10310607	0	0	0	0.011887779	0	0	0	0	0.046896067	0	0	0	0	0	0
Desulfobacterota;Desulfobacteria;Desulfobacterales;Desulfolunaceae;NA	0	0	0.010409077	0	0	0.022565086	0	0	0	0	0	0	0.007439369	0.035465185	0.0220022	0.066009324	0	0.003729673	0	0.005053312	0	0	0	0	1.013876359	0	0	0.004094501	0.00594389	0	0	0	0	0.03517205	0	0.004193575	0.010076074	0	0	0
Desulfobacterota;Desulfobulbia;Desulfobulbales;Desulfocapsaceae;Desulfopila	0	0	0.020818153	0	0	0	0	0	0	0	0	0	0	0	0	0.012376748	0	0	0	0	0	0	0	0	0.210508227	0	0	0	0	0	0	0.010612332	0	0.029310042	0.041902367	0.033548604	0	0.015956598	0	0
Desulfobacterota;Desulfobulbia;Desulfobulbales;Desulfocapsaceae;Desulforhopalus	0	0	0.034696922	0	0	0	0	0	0	0	0	0	0	0	0	0.004125583	0	0	0.02151463	0	0	0	0	0	0.455385144	0	0	0	0	0	0	0	0	0	0	0	0	0	0	0
Desulfobacterota;Desulfobulbia;Desulfobulbales;Desulfocapsaceae;Desulfotalea	0	0	0.017348461	0	0	0	0	0	0	0	0	0	0	0	0	0	0	0	0	0	0	0	0.004414037	0	0.111698243	0	0	0	0	0	0	0	0	0.005862008	0	0	0	0	0	0
Desulfobacterota;Desulfobulbia;Desulfobulbales;Desulfocapsaceae;NA	0	0	0.09368169	0.021177467	0.021879444	0.045130172	0.028978041	0	0	0.042803638	0	0.041614648	0	0	0.0220022	0.061883741	0	0.03356706	0.06454389	0.065693062	0	0	0.008828073	0.081721602	1.71413842	0	0	0.028661508	0.154541132	0	0	0.026530829	0	0.058620083	0.104755919	0.004193575	0.030228223	0	0.004690432	0.013288154
Desulfobacterota;Desulfuromonadia;Desulfuromonadales;Desulfuromonadaceae;Desulfuromonas	0	0	0.114499844	0.190597205	0	0.028206358	0.003219782	0.156821746	0.002838168	0.032102729	0.005490584	0.166458593	0	0.051227489	0	0.193902389	0	0.003729673	0.04302926	0.025266562	0	0.008982305	0	0	0.704558148	0	0.086730269	0.008189002	0.148597242	0	0	0.010612332	0	0.0703441	0	0.004193575	0.010076074	0	0.023452158	0
Desulfobacterota;Desulfuromonadia;Desulfuromonadales;Desulfuromonadaceae;NA	0	0	0.010409077	0	0.003646574	0.005641272	0.003219782	0	0	0	0	0	0	0.003940576	0	0.016502331	0	0	0	0	0	0	0	0	0.03436869	0	0	0	0.00594389	0	0	0	0	0	0	0	0.005038037	0	0	0
Desulfobacterota;Desulfuromonadia;Desulfuromonadales;Geopsychrobacteraceae;Geopsychrobacter	0	0	0.041636307	0	0	0.008461907	0	0.078410873	0	0	0	0	0	0	0	0.037130245	0	0	0	0	0	0.022455762	0	0	0.468273403	0	0	0	0.017831669	0	0	0	0	0.046896067	0	0	0	0	0	0
Desulfobacterota;Desulfuromonadia;Desulfuromonadales;Geothermobacteraceae;Geothermobacter	0	0	0.03122723	0	0	0.014103179	0	0	0	0	0	0	0	0.015762304	0	0.041255827	0	0	0	0	0	0	0	0	0.270653435	0	0	0	0.017831669	0	0	0.026530829	0	0	0	0.004193575	0	0.015956598	0	0
Desulfobacterota;Desulfuromonadia;Desulfuromonadales;NA;NA	0	0	0.13878769	0.127064803	0.01823287	0.078977802	0	0.078410873	0.011352671	0.058855003	0.005490584	0.041614648	0.014878738	0.118217283	0.198019802	0.330046619	0	0.041026406	0.02151463	0.050533124	0	0.067367286	0.01324211	0.054481068	0.622932508	0	0	0.024567007	0.142653352	0	0	0.015918497	0	0.058620083	0.020951184	0.020967877	0.030228223	0.015956598	0.032833021	0.01993223
Desulfobacterota;Desulfuromonadia;NA;NA;NA	0	0	0.024287846	0.021177467	0.014586296	0.033847629	0.003219782	0.026136958	0.002838168	0.016051364	0	0	0	0.027584033	0.0440044	0.074260489	0	0.007459347	0.04302926	0.010106625	0	0	0.01324211	0.027240534	0.115994329	0	0	0	0.017831669	0	0	0	0	0.011724017	0	0	0.015114112	0	0.009380863	0.013288154
DTB120;NA;NA;NA;NA	0	0	0.003469692	0	0	0	0	0.026136958	0	0	0	0	0	0	0	0.383679195	0	0	0	0.065693062	0	0	0	0	0.077329553	0	0	0	0.172372801	0	0.121654501	0.005306166	0	0.076206108	0.104755919	0.004193575	0.025190186	0.063826392	0	0.013288154
Elusimicrobiota;Lineage IIa;NA;NA;NA	0	0	0.006939384	0	0	0.002820636	0	0	0	0	0	0	0	0	0.0220022	0	0	0	0.02151463	0	0	0.008982305	0	0	0	0	0	0	0	0	0	0	0	0	0	0	0	0	0.004690432	0
Fibrobacterota;Chitinivibrionia;Chitinivibrionales;Chitinivibrionaceae;possible genus 03	0	0	0.055515076	0.021177467	0	0.002820636	0	0	0	0	0	0	0.007439369	0	0	0.198027971	0	0	0	0.010106625	0	0	0	0	0.936546806	0	0	0	0.035663338	0	0	0	0	0.644820916	0	0	0	0	0	0
Fibrobacterota;Fibrobacteria;Fibrobacterales;B122;NA	0	0	0.003469692	0.021177467	0	0.008461907	0	0.026136958	0	0.005350455	0	0	0	0	0.0220022	0	0	0	0.02151463	0	0	0	0	0	0	0	0	0	0.00594389	0	0	0	0	0	0	0	0	0	0	0
Fibrobacterota;Fibrobacteria;Fibrobacterales;Fibrobacteraceae;NA	0	0	0.006939384	0	0	0	0	0	0	0	0	0	0	0	0	0	0	0	0	0	0	0.01796461	0	0	0.017184345	0	0	0	0	0	0	0.010612332	0	0.005862008	0.020951184	0.008387151	0.005038037	0.015956598	0	0
Fibrobacterota;Fibrobacteria;Fibrobacterales;MAT-CR-H6-H10;NA	0	0	0.003469692	0	0.014586296	0.002820636	0.009659347	0	0.008514503	0.026752274	0	0	0.007439369	0.003940576	0	0	0	0.093241832	0.02151463	0.075799687	0	0	0.03972633	0	0	0	0	0.061417516	0.00594389	0	0	0.010612332	0	0.017586025	0	0.008387151	0.010076074	0.015956598	0.004690432	0
Firmicutes;Bacilli;Entomoplasmatales;Entomoplasmatales Incertae Sedis;Candidatus Hepatoplasma	0	0	0.003469692	0	0	0.002820636	0	0	0	0	0	0	0	0	0	0	0	0	0	0	0	0	0	0	0.004296086	0	0	0	0	0	0	0	0	0	0	0	0	0	0.004690432	0
Firmicutes;Bacilli;Izemoplasmatales;NA;NA	0	0	0.020818153	0	0	0	0	0	0	0	0	0	0	0	0	0	0	0	0	0	0	0	0	0	0.055849121	0	0	0	0	0	0	0	0	0.005862008	0	0	0	0	0	0
Firmicutes;Bacilli;Lactobacillales;Carnobacteriaceae;NA	0	0	0.003469692	0	0	0	0	0	0	0	0	0	0	0	0	0	0	0	0	0	0	0	0	0	0	0	0	0	0	0	0	0	0	0	0	0	0	0	0	0
Firmicutes;Bacilli;Lactobacillales;NA;NA	0	0	0.003469692	0	0	0	0	0	0	0	0	0	0	0	0	0	0	0	0	0.005053312	0	0.004491152	0.004414037	0.027240534	0.051553035	0	0	0	0.00594389	0	0	0	0	0.005862008	0	0	0.005038037	0	0	0.006644077
Firmicutes;Bacilli;RF39;NA;NA	0	0	0.003469692	0	0	0	0	0	0	0	0	0	0	0	0	0	0	0	0	0	0	0	0.004414037	0	0	0	0	0	0	0	0	0	0	0	0	0	0	0	0	0
Firmicutes;Clostridia;Clostridiales;Clostridiaceae;Clostridium sensu stricto 17	0	0	0.003469692	0	0	0.002820636	0.003219782	0	0	0	0	0	0	0	0	0.004125583	0	0.003729673	0	0	0	0	0	0	0.004296086	0	0	0	0	0	0	0.005306166	0	0	0	0	0	0	0	0
Firmicutes;Clostridia;Lachnospirales;Defluviitaleaceae;Defluviitaleaceae UCG-011	0	0	0.003469692	0	0	0	0	0	0	0	0	0	0	0	0	0	0	0	0	0	0	0	0	0	0	0	0	0	0	0	0	0	0	0	0	0	0	0	0	0
Firmicutes;Clostridia;Lachnospirales;Lachnospiraceae;Parasporobacterium	0	0	0.003469692	0	0	0	0	0	0	0	0	0.041614648	0	0	0	0	0	0	0	0	0	0	0	0.027240534	0.008592173	0	0	0	0.011887779	0	0	0	0	0	0	0	0	0	0	0
MBNT15;NA;NA;NA;NA	0	0	0.020818153	0.042354934	0	0	0	0.026136958	0	0.005350455	0	0.166458593	0	0.007881152	0	0.094888403	0	0	0.08605852	0.030319875	0	0.179646097	0.004414037	0.027240534	0.047256949	0	0.086730269	0.008189002	0.065382786	0	0.162206002	0.026530829	0	0.017586025	0	0.016774302	0	0.031913196	0.014071295	0.026576307
Methylomirabilota;Methylomirabilia;Methylomirabilales;Methylomirabilaceae;wb1-A12	0	0	0.003469692	0	0	0	0	0	0	0	0	0.041614648	0	0.007881152	0	0.008251165	0	0	0	0.005053312	0	2.851881793	0	0	0.030072604	0	3.382480486	0	0.035663338	0	11.51662612	0.334288443	0	0	0.398072491	0.134194414	0	0.606350726	0	0
Myxococcota;Polyangia;Blfdi19;NA;NA	0	0	0.013878769	0.042354934	0	0.002820636	0.006439565	0	0	0.016051364	0	0.083229297	0	0	0.088008801	0.041255827	0	0	0.02151463	0.010106625	0	0.058384982	0.004414037	0.027240534	0.004296086	0	0.086730269	0	0.029719448	0	0.02027575	0.021224663	0	0.017586025	0	0.004193575	0	0	0.009380863	0
Myxococcota;Polyangia;Nannocystales;Nannocystaceae;NA	0	0	0.024287846	0	0	0.008461907	0	0.026136958	0	0	0	0.041614648	0	0.007881152	0	0	0	0	0	0	0	0.121261116	0	0	0.004296086	0	0	0	0	0	0.060827251	0	0	0	0	0.004193575	0	0	0	0
Myxococcota;Polyangia;Nannocystales;Nannocystaceae;Nannocystis	0	0	0.003469692	0	0	0	0	0	0	0	0	0	0	0	0	0.004125583	0	0	0	0	0	0.008982305	0	0	0.004296086	0	0	0	0	0	0	0	0	0	0	0	0	0	0	0
Myxococcota;Polyangia;Polyangiales;Amb-16S-1034;NA	0	0	0.003469692	0	0	0	0	0	0	0	0	0	0	0	0	0	0	0	0	0	0	0	0	0	0	0	0	0	0	0	0	0	0	0	0	0	0	0	0	0
Myxococcota;Polyangia;Polyangiales;Sandaracinaceae;Sandaracinus	0	0	0.013878769	0	0	0.011282543	0	0	0	0	0	0	0	0	0.0440044	0	0	0	0	0.005053312	0	0.035929219	0.004414037	0	0.030072604	0	0.173460538	0.004094501	0.00594389	0	0	0.005306166	0	0.011724017	0	0	0	0	0	0
Nitrospinota;Nitrospinia;Nitrospinales;Nitrospinaceae;NA	0	0	0.041636307	0.021177467	0	0.016923815	0.003219782	0.078410873	0	0.042803638	0	0	0	0.035465185	0.0440044	0.053632576	0	0	0.04302926	0	0	0.390730261	0.004414037	0.054481068	0.021480431	0	0.346921075	0.004094501	0.011887779	0	1.196269262	0	0	0	0	0.020967877	0	0	0	0
Nitrospinota;Nitrospinia;Nitrospinales;Nitrospinaceae;Nitrospina	0	0	0.069393845	0.063532402	0.003646574	0.045130172	0.003219782	0.104547831	0	0.085607277	0	0.083229297	0	0.118217283	0.264026403	0.284665209	0	0.018648366	0.12908778	0.0404265	0	0.727566694	0.004414037	0.13620267	0.171843451	0	0.954032958	0.008189002	0.17831669	0	1.399026764	0.005306166	0.005412427	0.03517205	0.020951184	0.008387151	0.015114112	0	0.032833021	0.013288154
Nitrospinota;P9X2b3D02;NA;NA;NA	0	0	0.041636307	0	0.003646574	0.050771444	0	0	0.011352671	0.080256822	0	0.041614648	0	0.051227489	0.0440044	0.028879079	0	0.037296733	0.04302926	0.02021325	0	0.035929219	0.004414037	0.054481068	0.004296086	0	0.086730269	0.004094501	0.035663338	0	0.223033252	0	0	0.041034058	0.020951184	0.012580726	0.025190186	0.015956598	0.009380863	0.006644077
Nitrospirota;Thermodesulfovibrionia;NA;NA;NA	0	0	0.104090767	0.127064803	0	0.087439709	0.006439565	0.209095661	0	0.107009096	0	0.24968789	0	0.118217283	0.462046205	1.258302735	0	0.01118902	0.12908778	0.192025873	0	0	0	0.108962136	0.06873738	0	0	0.004094501	0.879695673	0	0	0.297145283	0	0.287238408	1.508485229	0.222259498	0.045342335	1.116961864	0.032833021	0.026576307
Patescibacteria;Gracilibacteria;Candidatus Peribacteria;NA;NA	0	0	0.024287846	0	0.007293148	0.050771444	0.022538476	0	0	0.01070091	0	0	0	0.035465185	0.0220022	0.066009324	0.003427122	0.063404446	0	0.010106625	0.020985808	0.413186024	0.105936879	0.054481068	0.064441294	0.007374087	0.433651344	0.040945011	0.035663338	0.002944207	0.304136253	0.068980155	0.005412427	0.011724017	0.104755919	0.050322905	0.020152149	0.07978299	0.023452158	0
Patescibacteria;Gracilibacteria;JGI 0000069-P22;NA;NA	0	0	0.03122723	0.084709869	0	0.011282543	0	0.026136958	0.002838168	0	0	0	0.007439369	0.011821728	0	0.008251165	0	0	0	0	0	0	0.017656147	0	0.133178674	0	0	0	0	0	0	0	0	0	0	0	0	0	0	0.006644077
Patescibacteria;Microgenomatia;Candidatus Levybacteria;NA;NA	0	0	0.003469692	0	0.007293148	0.022565086	0	0	0.002838168	0	0	0	0	0	0	0.004125583	0	0.003729673	0	0.005053312	0	0.008982305	0	0	0.012888259	0	0	0	0.00594389	0	0	0.005306166	0	0	0	0	0	0	0.004690432	0
Patescibacteria;Saccharimonadia;Saccharimonadales;Saccharimonadaceae;GTL1	0	0	0.017348461	0	0.003646574	0.081798437	0.032197823	0.026136958	0.008514503	0.032102729	0.005490584	0	0	0.007881152	0.0220022	0	0	0.074593466	0	0	0	0	0.092694769	0	0.004296086	0	0	0.032756009	0	0	0	0.010612332	0.005412427	0	0	0.004193575	0	0	0.046904315	0.006644077
Planctomycetota;028H05-P-BN-P5;NA;NA;NA	0	0	0.006939384	0	0	0	0	0	0	0	0	0	0	0	0	0	0	0	0	0	0	0	0	0	0	0	0.086730269	0	0	0	0	0	0	0	0	0	0	0	0	0
Planctomycetota;Brocadiae;Brocadiales;Scalinduaceae;Candidatus Scalindua	0	0	0.010409077	0.021177467	0	0.011282543	0	0.052273915	0	0	0	0	0	0.003940576	0	0.04538141	0	0	0	0	0	0	0	0	0.021480431	0	0	0	0.029719448	0	0.689375507	0.005306166	0	0.029310042	0	0.004193575	0	0	0	0
Planctomycetota;Phycisphaerae;Amsterdam-1B-07;NA;NA	0	0	0.003469692	0	0	0.002820636	0.003219782	0.026136958	0	0.01070091	0	0	0	0.003940576	0	0.037130245	0	0.003729673	0	0.065693062	0	0.026946915	0.004414037	0	0.008592173	0	0	0	0.059438897	0	0.101378751	0	0	0.046896067	0	0.004193575	0.115874855	0.015956598	0.004690432	0.093017075
Planctomycetota;Phycisphaerae;C86;NA;NA	0	0	0.010409077	0.042354934	0	0.002820636	0.006439565	0	0	0	0	0.041614648	0	0	0.0440044	0.099013986	0	0	0.02151463	0	0	0.511991377	0	0	0.064441294	0	0.433651344	0	0.124821683	0	1.196269262	0.005306166	0	0.017586025	0.020951184	0.008387151	0	0	0	0
Planctomycetota;Phycisphaerae;mle1-8;NA;NA	0	0	0.003469692	0	0	0.008461907	0.009659347	0	0	0.005350455	0.038434086	0	0.022318107	0.003940576	0	0.04538141	0.010281367	0	0.02151463	0.045479812	0.002623226	0.026946915	0.017656147	0	0.017184345	0	0	0.020472505	0.023775559	0	0.121654501	0.095510984	0.027062135	0.017586025	0.230463021	0.180323744	0.070532521	0.239348971	0.009380863	0.053152614
Planctomycetota;Phycisphaerae;MSBL9;L21-RPul-D3;NA	0	0	0.003469692	0.042354934	0.01823287	0.101542888	0.003219782	0	0.005676335	0.074906367	0	0	0	0.161563621	0.0220022	0.086637238	0	0.03356706	0.04302926	0.065693062	0	0.008982305	0.035312293	0.054481068	0.004296086	0	0	0.012283503	0.035663338	0	0.385239254	0.652658389	0	0.046896067	0.607584329	0.163549442	0.030228223	0.319131961	0.051594747	0.013288154
Planctomycetota;Phycisphaerae;MSBL9;ST-NAGAB-D1;NA	0	0	0.006939384	0	0	0.002820636	0	0	0	0.01070091	0	0	0	0.011821728	0.0220022	0.004125583	0	0.003729673	0	0	0	0	0.022070183	0	0.017184345	0	0	0.004094501	0.00594389	0	0	0	0	0	0	0	0	0	0.004690432	0
Planctomycetota;Phycisphaerae;NA;NA;NA	0	0	0.006939384	0	0.003646574	0.01974445	0.035417606	0	0.005676335	0.005350455	0.005490584	0	0	0.043346337	0	0.082511655	0.003427122	0.02237804	0	0.035373187	0.005246452	0.031438067	0.05296844	0.027240534	0.008592173	0.014748175	0	0.012283503	0.029719448	0	0.0405515	0.084898652	0.010824854	0.041034058	0.083804735	0.041935754	0.010076074	0.063826392	0.018761726	0.039864461
Planctomycetota;Phycisphaerae;Phycisphaerales;Phycisphaeraceae;I-8	0	0	0.010409077	0	0	0.005641272	0	0.026136958	0	0.005350455	0.005490584	0	0	0	0	0	0.006854244	0	0	0	0.002623226	0	0	0	0	0	0	0.008189002	0	0	0	0	0	0	0	0	0	0	0	0
Planctomycetota;Phycisphaerae;Phycisphaerales;Phycisphaeraceae;NA	0	0	0.055515076	0	0.043758889	0.098722252	0.028978041	0.052273915	0.017029006	0.058855003	0.032943502	0.124843945	0.044636215	0.082752098	0.066006601	0.169148892	0.017135611	0.041026406	0	0.121279499	0.007869678	0.152699183	0.05296844	0.054481068	0.10310607	0	0.260190807	0.049134013	0.083214456	0	0.182481752	0.047755492	0.027062135	0.041034058	0.125707102	0.020967877	0.095722706	0.095739588	0.065666041	0.01993223
Planctomycetota;Phycisphaerae;Phycisphaerales;Phycisphaeraceae;Urania-1B-19 marine sediment group	0	0	0.079802921	0.14824227	0.003646574	0.124107974	0.003219782	0.156821746	0	0.064205457	0	0.041614648	0	0.078811522	0.110011001	0.18152564	0	0.014918693	0.12908778	0.025266562	0	0.952124315	0.01324211	0.027240534	0.171843451	0	1.127493495	0.032756009	0.18426058	0	1.399026764	0.053061658	0.005412427	0.03517205	0	0.029355028	0.030228223	0.031913196	0.023452158	0.01993223
Planctomycetota;Phycisphaerae;S-70;NA;NA	0	0	0.003469692	0	0	0	0	0	0.002838168	0	0	0	0	0	0.0220022	0.119641899	0	0	0	0.005053312	0	0.098805353	0	0	0	0	0.173460538	0	0.053495007	0	0.486618005	0.053061658	0	0.017586025	0.230463021	0.071290783	0.015114112	0.095739588	0	0.013288154
Planctomycetota;Planctomycetes;Pirellulales;Pirellulaceae;Blastopirellula	0	0	0.024287846	0.042354934	0.007293148	0.07333653	0.006439565	0.026136958	0	0.005350455	0.005490584	0	0	0.047286913	0.0220022	0.004125583	0	0.026107713	0.02151463	0.005053312	0	0.067367286	0.030898256	0.027240534	0.090217812	0	0.086730269	0.024567007	0.011887779	0	0	0.03714316	0.010824854	0	0.041902367	0.016774302	0.010076074	0	0.023452158	0
Planctomycetota;Planctomycetes;Pirellulales;Pirellulaceae;Bythopirellula	0	0	0.038166615	0	0.003646574	0.059233351	0.022538476	0.026136958	0.002838168	0.005350455	0.005490584	0.041614648	0	0.031524609	0	0.053632576	0	0.048485753	0	0.005053312	0	0.143716878	0.01324211	0.027240534	0.094513898	0	0	0.016378004	0.023775559	0	0.0405515	0.148572641	0.005412427	0.017586025	0.230463021	0.117420112	0.025190186	0.047869794	0.009380863	0
Planctomycetota;Planctomycetes;Pirellulales;Pirellulaceae;Pirellula	0	0	0.003469692	0	0.003646574	0.01974445	0	0	0	0	0	0	0	0	0	0	0	0.014918693	0	0	0	0	0.008828073	0.027240534	0	0	0	0	0	0	0	0	0	0	0	0	0	0	0	0
Planctomycetota;Planctomycetes;Pirellulales;Pirellulaceae;Rubripirellula	0	0	0.055515076	0	0.01823287	0.129749245	0.012879129	0.078410873	0	0.016051364	0	0	0.007439369	0.047286913	0	0.020627914	0	0.048485753	0	0.010106625	0	0.013473457	0.02648422	0.081721602	0.03436869	0	0	0.008189002	0.00594389	0	0	0.047755492	0.005412427	0.005862008	0.020951184	0.008387151	0	0	0.028142589	0
Planctomycetota;Planctomycetes;Planctomycetales;Gimesiaceae;NA	0	0	0.048575691	0.042354934	0	0.087439709	0.006439565	0.078410873	0.002838168	0.042803638	0.005490584	0	0	0.023643457	0.0440044	0.111390734	0	0.007459347	0.10757315	0.035373187	0	0.080840744	0.004414037	0	0.120290415	0	0.086730269	0	0.089158345	0	0.101378751	0.053061658	0.005412427	0.023448033	0	0.020967877	0	0	0.014071295	0
Planctomycetota;Planctomycetes;Planctomycetales;Rubinisphaeraceae;Fuerstia	0	0	0.013878769	0	0	0.028206358	0	0	0	0	0	0.041614648	0	0.003940576	0	0	0	0	0	0	0	0.004491152	0.004414037	0	0.038664776	0	0	0	0	0	0	0	0	0	0	0	0	0	0	0
Planctomycetota;Planctomycetes;Planctomycetales;Rubinisphaeraceae;NA	0	0	0.03122723	0	0.003646574	0.047950808	0	0.026136958	0	0	0	0.083229297	0	0.011821728	0.0440044	0	0	0.007459347	0.04302926	0	0	0	0	0.027240534	0.008592173	0	0	0	0	0	0	0	0.005412427	0	0	0.004193575	0	0	0.004690432	0
Planctomycetota;Planctomycetes;Planctomycetales;Rubinisphaeraceae;Planctomicrobium	0	0	0.003469692	0.021177467	0	0.008461907	0	0	0.002838168	0	0	0	0	0.011821728	0	0	0	0.003729673	0	0	0	0	0.01324211	0	0.008592173	0	0.086730269	0.012283503	0.011887779	0	0	0.010612332	0	0	0	0.004193575	0.005038037	0	0.004690432	0.006644077
Planctomycetota;Planctomycetes;Planctomycetales;Schlesneriaceae;NA	0	0	0.010409077	0	0.014586296	0.056412715	0.009659347	0.052273915	0	0.005350455	0	0	0.007439369	0.003940576	0.0220022	0.008251165	0	0	0	0	0.005246452	0.01796461	0.008828073	0	0.030072604	0	0	0	0.011887779	0.002944207	0.02027575	0	0.005412427	0	0	0.004193575	0.005038037	0	0	0
Planctomycetota;SGST604;NA;NA;NA	0	0	0.045105999	0	0	0	0	0	0	0	0	0	0	0	0	0	0.003427122	0	0	0	0.010492904	0	0	0	0.025776518	0	0	0	0	0	0	0	0	0	0	0	0	0	0	0
Proteobacteria;Alphaproteobacteria;AT-s3-44;NA;NA	0	0	0.006939384	0	0	0	0	0	0	0	0.005490584	0	0	0	0	0.008251165	0	0	0	0.005053312	0	0.16617264	0	0	0.03436869	0	0.086730269	0.004094501	0.011887779	0	0.324412003	0.005306166	0.005412427	0	0.020951184	0.004193575	0	0	0	0
Proteobacteria;Alphaproteobacteria;Caulobacterales;Hyphomonadaceae;Robiginitomaculum	0	0	0.003469692	0	0	0	0	0	0	0	0	0	0	0.003940576	0	0	0	0	0	0	0	0	0	0	0	0	0	0	0	0	0	0	0	0	0	0	0	0	0	0
Proteobacteria;Alphaproteobacteria;Caulobacterales;Parvularculaceae;Marinicaulis	0	0	0.003469692	0	0	0	0	0	0	0	0	0.041614648	0	0	0.0440044	0	0	0	0	0.005053312	0	0.008982305	0	0	0.004296086	0	0	0	0.00594389	0	0	0	0	0	0	0	0	0	0	0
Proteobacteria;Alphaproteobacteria;Defluviicoccales;NA;NA	0	0	0.048575691	0	0	0.002820636	0	0	0	0.005350455	0	0.041614648	0	0.003940576	0.066006601	0.123767482	0	0	0	0	0	0.637743645	0	0	0.085921725	0	1.387684302	0.024567007	0.083214456	0	1.419302514	0.015918497	0	0.017586025	0.041902367	0.033548604	0	0	0	0
Proteobacteria;Alphaproteobacteria;Elsterales;Elsteraceae;Lacibacterium	0	0	0.003469692	0	0	0.002820636	0	0	0	0.005350455	0	0.083229297	0	0	0	0.028879079	0	0	0	0.02021325	0	0.116769963	0.008828073	0	0.017184345	0	0	0	0.00594389	0	0.101378751	0.021224663	0	0	0	0.012580726	0.020152149	0.031913196	0	0.053152614
Proteobacteria;Alphaproteobacteria;Kiloniellales;Kiloniellaceae;Pelagibius	0	0	0.03122723	0	0	0.011282543	0.003219782	0.078410873	0	0.01070091	0	0	0	0.019702881	0.132013201	0.04538141	0	0.003729673	0.04302926	0	0	0.085331896	0	0.027240534	0.06873738	0	0.173460538	0	0.053495007	0	0.0405515	0.031836995	0.005412427	0.005862008	0.020951184	0.008387151	0.005038037	0	0.009380863	0
Proteobacteria;Alphaproteobacteria;Kordiimonadales;Kordiimonadales Incertae Sedis;Eilatimonas	0	0	0.003469692	0	0	0	0	0	0	0	0	0	0	0.003940576	0.0220022	0.004125583	0	0	0	0	0	0	0.01324211	0	0.025776518	0	0	0.012283503	0	0	0	0	0	0	0	0	0.010076074	0	0	0
Proteobacteria;Alphaproteobacteria;Micavibrionales;Micavibrionaceae;NA	0	0	0.006939384	0.021177467	0	0	0.006439565	0	0	0	0.005490584	0.041614648	0	0.003940576	0	0.020627914	0	0.003729673	0	0.005053312	0	0.067367286	0	0	0.055849121	0	0.173460538	0.008189002	0.011887779	0	0	0.005306166	0	0	0	0	0	0	0	0
Proteobacteria;Alphaproteobacteria;Parvibaculales;Parvibaculaceae;Candidatus Phaeomarinobacter	0	0	0.010409077	0	0	0.002820636	0.003219782	0	0	0	0	0.041614648	0	0.007881152	0.0220022	0.070134907	0	0	0	0.005053312	0	0.022455762	0	0	0.021480431	0	0	0.024567007	0	0	0	0.021224663	0.005412427	0	0.020951184	0.016774302	0.010076074	0	0	0
Proteobacteria;Alphaproteobacteria;Parvibaculales;Parvibaculaceae;NA	0	0	0.003469692	0	0.003646574	0.005641272	0.003219782	0	0.002838168	0.005350455	0	0	0	0.027584033	0.0220022	0.111390734	0	0.003729673	0	0.010106625	0	0.16617264	0.008828073	0.027240534	0.03436869	0	0.086730269	0.024567007	0.041607228	0	0.081103001	0.106123315	0	0.005862008	0.062853551	0.054516481	0.03526626	0.063826392	0.023452158	0.013288154
Proteobacteria;Alphaproteobacteria;Parvibaculales;PS1 clade;NA	0	0	0.006939384	0	0	0.014103179	0.003219782	0	0.002838168	0	0	0	0	0.011821728	0	0.004125583	0	0.003729673	0	0.005053312	0	0.004491152	0.004414037	0	0.017184345	0	0	0.016378004	0.00594389	0	0	0.026530829	0	0	0.062853551	0.008387151	0.010076074	0.031913196	0.009380863	0.006644077
Proteobacteria;Alphaproteobacteria;Puniceispirillales;EF100-94H03;NA	0	0	0.003469692	0	0	0	0	0	0	0	0	0	0	0	0	0	0	0	0	0.005053312	0	0	0	0	0	0	0	0	0	0	0	0	0	0	0	0	0	0	0	0
Proteobacteria;Alphaproteobacteria;Puniceispirillales;NA;NA	0	0	0.003469692	0	0	0	0	0	0	0	0	0	0	0	0	0	0	0	0	0	0	0.004491152	0	0	0	0	0	0	0	0	0	0	0	0	0	0	0	0	0	0
Proteobacteria;Alphaproteobacteria;Rhizobiales;Hyphomicrobiaceae;Filomicrobium	0	0	0.010409077	0	0	0	0.012879129	0	0	0.005350455	0	0	0	0	0	0.016502331	0	0	0	0	0	0.01796461	0.004414037	0	0.017184345	0	0	0	0.00594389	0	0	0.047755492	0.005412427	0	0.020951184	0.037742179	0.025190186	0.063826392	0	0
Proteobacteria;Alphaproteobacteria;Rhizobiales;Hyphomicrobiaceae;NA	0	0	0.006939384	0.021177467	0.007293148	0.014103179	0.012879129	0	0	0.01070091	0	0	0.007439369	0.027584033	0	0.226907051	0	0.014918693	0	0.217292435	0	0.229048774	0	0	0.193323882	0	0	0.008189002	0.332857822	0	0.141930251	0.493473416	0.010824854	0.087930125	0.712340247	0.515809779	0.085646632	0.382958353	0.004690432	0.026576307
Proteobacteria;Alphaproteobacteria;Rhizobiales;Methyloligellaceae;NA	0	0	0.006939384	0	0	0.002820636	0.003219782	0	0	0	0	0.041614648	0	0	0	0.012376748	0	0.003729673	0	0.005053312	0	0.053893829	0	0	0.047256949	0	0	0	0.023775559	0	0.060827251	0.031836995	0.005412427	0.005862008	0.041902367	0.050322905	0.010076074	0.015956598	0	0
Proteobacteria;Alphaproteobacteria;Rhizobiales;NA;NA	0	0	0.010409077	0	0.003646574	0.036668265	0.012879129	0	0.002838168	0.021401819	0	0.041614648	0	0.011821728	0.066006601	0.115516317	0	0.014918693	0.06454389	0.025266562	0	0.080840744	0.017656147	0	0.064441294	0	0.260190807	0.008189002	0.101046125	0	0	0.249389791	0.005412427	0.011724017	0.188560654	0.171936593	0.025190186	0.095739588	0.004690432	0.026576307
Proteobacteria;Alphaproteobacteria;Rhizobiales;Rhizobiales Incertae Sedis;Bauldia	0	0	0.003469692	0	0	0	0.006439565	0	0	0	0	0	0	0	0	0.004125583	0	0	0	0	0	0.013473457	0	0.027240534	0.021480431	0	0	0	0.00594389	0	0	0.03714316	0	0	0.041902367	0.020967877	0	0	0	0
Proteobacteria;Alphaproteobacteria;Rhodobacterales;Rhodobacteraceae;Aestuariibius	0	0	0.003469692	0	0	0	0	0	0	0	0	0	0	0	0	0	0	0	0	0	0	0	0	0	0.008592173	0	0	0	0	0	0	0.005306166	0	0	0	0	0	0	0	0
Proteobacteria;Alphaproteobacteria;Rhodobacterales;Rhodobacteraceae;Aestuariihabitans	0	0	0.003469692	0	0	0	0	0	0	0	0	0	0	0	0	0	0	0	0	0	0	0	0.01324211	0	0	0	0	0	0	0	0	0.005306166	0	0	0	0	0	0	0	0
Proteobacteria;Alphaproteobacteria;Rhodobacterales;Rhodobacteraceae;Halovulum	0	0	0.006939384	0	0	0	0	0	0	0	0	0	0	0	0	0	0	0	0	0	0	0	0	0	0	0	0	0	0	0	0	0	0	0	0	0	0	0	0	0
Proteobacteria;Alphaproteobacteria;Rhodobacterales;Rhodobacteraceae;Litoreibacter	0	0	0.003469692	0	0	0	0	0	0	0	0	0	0	0	0	0.004125583	0	0	0	0	0	0	0	0	0.614340336	0	0	0	0	0	0	0	0	0	0	0	0	0	0	0
Proteobacteria;Alphaproteobacteria;Rhodobacterales;Rhodobacteraceae;Pelagicola	0	0	0.003469692	0	0	0	0	0	0	0	0	0	0	0	0	0	0	0	0	0	0	0	0.01324211	0	0.021480431	0	0	0.004094501	0	0	0	0	0	0	0	0	0	0	0.004690432	0
Proteobacteria;Alphaproteobacteria;Rhodobacterales;Rhodobacteraceae;Pseudopelagicola	0	0	0.010409077	0	0	0	0.003219782	0	0	0	0	0	0	0	0	0	0	0.003729673	0	0	0	0	0.017656147	0.027240534	0.077329553	0	0	0.004094501	0.00594389	0	0	0.010612332	0	0	0	0	0.020152149	0	0	0
Proteobacteria;Alphaproteobacteria;Rhodobacterales;Rhodobacteraceae;Roseicitreum	0	0	0.003469692	0.021177467	0	0.011282543	0.012879129	0.078410873	0	0.01070091	0	0.124843945	0	0.027584033	0.066006601	0.024753496	0	0	0	0.035373187	0	0.008982305	0.004414037	0.027240534	0.012888259	0	0	0.004094501	0.011887779	0	0.02027575	0.021224663	0	0.005862008	0	0.004193575	0.015114112	0	0.004690432	0
Proteobacteria;Alphaproteobacteria;Rhodobacterales;Rhodobacteraceae;Sedimentitalea	0	0	0.027757538	0.021177467	0.003646574	0.002820636	0.009659347	0.026136958	0.005676335	0.005350455	0	0	0	0.003940576	0	0	0	0	0	0.005053312	0	0.013473457	0.030898256	0.027240534	0.124586502	0	0.086730269	0.012283503	0	0	0	0.015918497	0	0.011724017	0	0	0.005038037	0	0.004690432	0.006644077
Proteobacteria;Alphaproteobacteria;Rhodospirillales;Magnetospiraceae;Magnetospira	0	0	0.010409077	0	0	0	0	0	0	0	0	0	0	0	0.0220022	0.119641899	0	0	0	0.065693062	0	0.013473457	0	0	0.012888259	0	0	0	0.047551117	0	0.0405515	0	0	0.03517205	0.020951184	0.004193575	0	0	0	0
Proteobacteria;Alphaproteobacteria;Rhodospirillales;Magnetospiraceae;NA	0	0	0.010409077	0.021177467	0	0.005641272	0	0.026136958	0	0.016051364	0	0.041614648	0	0.015762304	0.0440044	0.107265151	0	0	0	0.005053312	0	0.413186024	0	0	0.060145208	0	1.387684302	0	0.00594389	0	0.750202758	0	0	0	0	0.008387151	0	0	0	0.006644077
Proteobacteria;Alphaproteobacteria;Rhodospirillales;Terasakiellaceae;NA	0	0	0.017348461	0	0	0	0	0	0	0	0	0	0	0	0	0	0	0	0	0	0	0	0	0	0	0	0.086730269	0	0	0	0	0	0	0	0	0	0	0	0	0
Proteobacteria;Alphaproteobacteria;Rickettsiales;AB1;NA	0	0	0.003469692	0	0	0	0	0	0	0	0	0	0	0.003940576	0.0220022	0	0	0.003729673	0	0.010106625	0	0.044911524	0	0	0.012888259	0	0	0	0.011887779	0	0	0	0	0	0	0	0.005038037	0	0	0
Proteobacteria;Alphaproteobacteria;Rickettsiales;Rickettsiaceae;Candidatus Arcanobacter	0	0	0.010409077	0	0.01823287	0.002820636	0.003219782	0	0.011352671	0.005350455	0	0	0.007439369	0.011821728	0.0220022	0.012376748	0	0.003729673	0.02151463	0	0	0.01796461	0.004414037	0.054481068	0.038664776	0	0.433651344	0.008189002	0.011887779	0	0.060827251	0	0	0.005862008	0	0	0.005038037	0	0.028142589	0
Proteobacteria;Alphaproteobacteria;Sneathiellales;Sneathiellaceae;Sneathiella	0	0	0.010409077	0	0	0	0.003219782	0	0	0	0	0	0	0	0	0	0	0	0	0	0	0.004491152	0	0	0.017184345	0	0	0.024567007	0	0	0	0	0	0	0	0	0	0	0	0
Proteobacteria;Gammaproteobacteria;Arenicellales;Arenicellaceae;Arenicella	0	0	0.006939384	0.021177467	0	0	0	0	0	0	0	0	0	0	0	0	0	0	0	0	0	0	0	0	0.360871246	0	0	0	0	0	0	0	0	0	0	0	0	0	0	0
Proteobacteria;Gammaproteobacteria;Arenicellales;Arenicellaceae;Candidatus Thiosymbion	0	0	0.003469692	0	0	0	0	0	0	0	0	0.041614648	0	0	0	0	0	0.007459347	0.02151463	0	0	0	0.004414037	0	0	0	0	0	0	0	0	0	0	0	0	0	0	0	0	0
Proteobacteria;Gammaproteobacteria;Arenicellales;Arenicellaceae;NA	0	0	0.020818153	0	0.003646574	0.002820636	0	0.026136958	0	0.005350455	0	0	0	0	0	0.008251165	0	0	0.06454389	0	0	0.004491152	0	0	0.03436869	0	0	0.004094501	0	0	0	0	0	0	0	0	0	0	0	0
Proteobacteria;Gammaproteobacteria;B108;NA;NA	0	0	0.128378613	0.063532402	0	0.050771444	0	0	0	0.037453184	0	0.041614648	0	0.027584033	0.0440044	0	0	0.003729673	0.04302926	0	0	0.004491152	0	0	0.004296086	0	0	0	0	0	0	0	0	0	0	0	0	0	0.014071295	0
Proteobacteria;Gammaproteobacteria;Burkholderiales;Comamonadaceae;Aquincola	0	0	0.013878769	0.042354934	0	0.016923815	0	0.078410873	0.002838168	0.01070091	0	0	0	0.019702881	0.0220022	0	0	0.003729673	0.02151463	0	0	0.040420372	0	0.027240534	0.021480431	0	0	0	0.00594389	0	0	0	0	0	0	0.004193575	0.005038037	0	0.018761726	0
Proteobacteria;Gammaproteobacteria;Burkholderiales;NA;NA	0	0	0.010409077	0	0	0.014103179	0	0.026136958	0.002838168	0.01070091	0	0	0	0.031524609	0	0.004125583	0	0	0	0.005053312	0	0.008982305	0	0	0.017184345	0	0	0	0	0	0	0	0	0.011724017	0	0	0	0	0.009380863	0
Proteobacteria;Gammaproteobacteria;Burkholderiales;Nitrosomonadaceae;IS-44	0	0	0.048575691	0.021177467	0.003646574	0.01974445	0	0.026136958	0.005676335	0.064205457	0	0.041614648	0	0.031524609	0.0220022	0.016502331	0	0.003729673	0.08605852	0	0	0.031438067	0	0	0.030072604	0	0.520381613	0	0.023775559	0	0	0.005306166	0	0.017586025	0	0	0	0	0.014071295	0
Proteobacteria;Gammaproteobacteria;Burkholderiales;Nitrosomonadaceae;NA	0	0	0.076333229	0.105887336	0.003646574	0.01974445	0.009659347	0.078410873	0	0.026752274	0	0.166458593	0	0.043346337	0.176017602	0.094888403	0	0.01118902	0.10757315	0.025266562	0	0.251504536	0	0.081721602	0.111698243	0	0.260190807	0	0.112933904	0	0.060827251	0.031836995	0	0.041034058	0.020951184	0.012580726	0.030228223	0.031913196	0.037523452	0
Proteobacteria;Gammaproteobacteria;Burkholderiales;Nitrosomonadaceae;Nitrosospira	0	0	0.003469692	0	0	0	0	0	0	0	0	0	0	0	0	0.004125583	0	0	0	0	0	0.008982305	0	0	0.008592173	0	0	0	0.00594389	0	0.02027575	0	0	0.005862008	0	0	0.015114112	0	0	0
Proteobacteria;Gammaproteobacteria;Burkholderiales;Nitrosomonadaceae;oc32	0	0	0.020818153	0.021177467	0	0.025385722	0	0.052273915	0	0.01070091	0	0	0	0.011821728	0.066006601	0.024753496	0	0	0.02151463	0.005053312	0	0.107787658	0	0	0.03436869	0	0.086730269	0	0.011887779	0	0	0	0	0	0	0	0	0	0.004690432	0
Proteobacteria;Gammaproteobacteria;Burkholderiales;Sulfuricellaceae;NA	0	0	0.020818153	0	0	0.011282543	0.003219782	0	0	0.016051364	0	0	0	0.003940576	0	0.016502331	0	0	0	0	0	0.004491152	0	0	0.025776518	0	0	0.004094501	0.00594389	0	0	0	0	0	0	0	0	0	0.004690432	0
Proteobacteria;Gammaproteobacteria;Chromatiales;Chromatiaceae;NA	0	0	0.006939384	0	0.03646574	0.014103179	0.009659347	0	0.03689618	0.005350455	0	0.083229297	0	0	0.0220022	0.012376748	0	0.007459347	0.02151463	0.010106625	0	0	0	0.081721602	0	0	0	0.004094501	0.011887779	0	0	0	0.005412427	0.005862008	0.020951184	0	0.010076074	0	0.028142589	0
Proteobacteria;Gammaproteobacteria;Chromatiales;Chromatiaceae;Phaeochromatium	0	0	0.003469692	0	0	0.002820636	0	0	0	0	0	0	0	0.007881152	0	0	0	0.014918693	0.02151463	0	0	0	0	0	0	0	0	0	0	0	0	0	0	0	0	0	0	0	0.014071295	0
Proteobacteria;Gammaproteobacteria;Chromatiales;Chromatiaceae;Thiohalobacter	0	0	0.003469692	0	0	0.002820636	0.003219782	0	0	0	0	0	0	0	0	0	0	0	0	0.005053312	0	0	0	0	0.004296086	0	0	0	0.017831669	0	0	0	0	0	0	0	0.005038037	0	0.004690432	0
Proteobacteria;Gammaproteobacteria;Chromatiales;Sedimenticolaceae;NA	0	0	0.017348461	0	0.010939722	0.011282543	0.006439565	0.078410873	0.019867174	0.026752274	0	0	0.022318107	0.015762304	0	0.086637238	0	0.007459347	0	0.181919248	0	0	0.004414037	0	0.004296086	0	0	0.004094501	0.148597242	0	0	0	0	0.123102175	0	0	0.181369339	0	0.009380863	0.066440768
Proteobacteria;Gammaproteobacteria;Diplorickettsiales;Diplorickettsiaceae;NA	0	0	0.003469692	0	0	0	0	0	0	0	0	0	0	0.003940576	0	0	0	0.003729673	0	0	0	0.026946915	0	0	0	0	0	0	0.00594389	0	0	0.005306166	0	0	0	0	0	0.015956598	0	0
Proteobacteria;Gammaproteobacteria;Enterobacterales;Alteromonadaceae;NA	0	0	0.003469692	0	0	0	0	0	0	0	0	0	0	0	0	0	0	0	0	0	0	0	0	0	0.008592173	0	0	0	0	0	0	0	0	0	0	0	0	0	0	0
Proteobacteria;Gammaproteobacteria;Enterobacterales;Alteromonadaceae;Paraglaciecola	0	0	0.003469692	0	0	0	0	0	0	0	0	0	0	0	0	0	0	0	0	0	0	0	0	0	0.004296086	0	0	0	0	0	0	0	0	0	0	0	0	0	0	0
Proteobacteria;Gammaproteobacteria;Enterobacterales;Colwelliaceae;Litorilituus	0	0	0.190833073	0.063532402	0	0.005641272	0	0	0.002838168	0	0	0.041614648	0	0.011821728	0	0.012376748	0	0	0	0	0	0.026946915	0	0	0.06873738	0	0.346921075	0	0.00594389	0	0	0.015918497	0	0	0	0	0	0	0	0
Proteobacteria;Gammaproteobacteria;Enterobacterales;Colwelliaceae;NA	0	0	0.052045384	0	0	0.002820636	0	0	0	0	0	0	0	0.007881152	0	0.004125583	0	0	0	0	0	0.004491152	0	0	0.038664776	0	0	0	0.00594389	0	0	0	0	0	0	0	0	0	0	0
Proteobacteria;Gammaproteobacteria;Enterobacterales;Colwelliaceae;Thalassomonas	0	0	0.006939384	0	0	0	0	0	0	0	0	0	0	0.003940576	0	0	0	0	0	0	0	0	0	0	0	0	0	0	0	0	0	0	0	0	0	0	0	0	0	0
Proteobacteria;Gammaproteobacteria;Enterobacterales;Colwelliaceae;Thalassotalea	0	0	0.013878769	0	0	0	0	0	0	0	0	0	0	0	0	0	0	0	0	0	0	0	0	0	0	0	0	0	0	0	0	0	0	0	0	0	0	0	0	0
Proteobacteria;Gammaproteobacteria;Enterobacterales;Kangiellaceae;Aliikangiella	0	0	0.013878769	0.021177467	0	0	0	0	0	0.005350455	0	0	0	0	0	0.008251165	0	0	0	0	0	0.026946915	0	0	0.012888259	0	0	0	0	0	0	0.005306166	0	0	0	0	0	0	0	0
Proteobacteria;Gammaproteobacteria;Enterobacterales;NA;NA	0	0	0.006939384	0	0	0.005641272	0.003219782	0	0.002838168	0.005350455	0	0	0	0.007881152	0	0.004125583	0	0.01118902	0	0.005053312	0	0	0	0	0.025776518	0	0	0	0	0	0	0	0	0.005862008	0	0	0	0	0.009380863	0
Proteobacteria;Gammaproteobacteria;Enterobacterales;Pectobacteriaceae;Biostraticola	0	0	0.003469692	0	0	0	0	0	0	0	0	0	0	0	0	0	0	0	0	0	0	0	0	0	0.004296086	0	0	0	0	0	0	0	0	0	0	0	0	0	0	0
Proteobacteria;Gammaproteobacteria;Enterobacterales;Shewanellaceae;Psychrobium	0	0	0.003469692	0	0	0	0	0	0	0	0	0	0	0	0	0	0	0	0	0	0	0.035929219	0	0	0.004296086	0	0	0	0	0	0.060827251	0	0	0	0	0	0	0	0	0
Proteobacteria;Gammaproteobacteria;Enterobacterales;Vibrionaceae;Candidatus Photodesmus	0	0	0.003469692	0	0	0	0	0	0	0	0	0	0	0	0	0	0	0	0	0	0	0	0	0	0.012888259	0	0	0	0	0	0	0	0	0	0	0	0	0	0	0
Proteobacteria;Gammaproteobacteria;Enterobacterales;Yersiniaceae;Serratia	0	0	0.003469692	0	0	0	0	0	0	0	0	0	0	0	0	0	0	0	0	0	0	0.004491152	0	0	0	0	0	0	0	0	0	0	0	0	0	0	0	0	0	0
Proteobacteria;Gammaproteobacteria;EPR3968-O8a-Bc78;NA;NA	0	0	0.038166615	0	0	0.016923815	0	0.052273915	0	0	0	0	0	0.007881152	0.088008801	0.028879079	0	0	0.02151463	0	0	0.29641606	0	0	0.051553035	0	0.086730269	0	0.029719448	0	0.101378751	0.015918497	0	0.011724017	0	0	0.010076074	0.015956598	0.004690432	0
Proteobacteria;Gammaproteobacteria;EV818SWSAP88;NA;NA	0	0	0.017348461	0.021177467	0	0.002820636	0.003219782	0.052273915	0.005676335	0	0	0	0	0	0	0.004125583	0	0.003729673	0.02151463	0	0	0	0	0	0.021480431	0	0	0	0.00594389	0	0	0	0	0	0	0	0	0	0.004690432	0
Proteobacteria;Gammaproteobacteria;Gammaproteobacteria Incertae Sedis;Unknown Family;Candidatus Berkiella	0	0	0.017348461	0	0	0.014103179	0	0.026136958	0	0.005350455	0	0.041614648	0	0.007881152	0.088008801	0.016502331	0	0.003729673	0.02151463	0.010106625	0	0.035929219	0.004414037	0	0.008592173	0	0	0	0	0	0	0.005306166	0	0.005862008	0.020951184	0.008387151	0.005038037	0	0.009380863	0
Proteobacteria;Gammaproteobacteria;Gammaproteobacteria Incertae Sedis;Unknown Family;Marinicella	0	0	0.006939384	0.063532402	0	0	0	0	0	0	0	0	0	0	0	0	0	0	0.02151463	0	0	0	0	0	0.197619968	0	0	0	0	0	0	0	0	0	0	0	0	0	0	0
Proteobacteria;Gammaproteobacteria;I3A;NA;NA	0	0	0.003469692	0	0	0	0	0	0	0	0	0	0	0	0	0.004125583	0	0	0	0	0	0.238031079	0	0	0.004296086	0	0	0	0	0	0.02027575	0	0	0.005862008	0	0	0	0	0	0
Proteobacteria;Gammaproteobacteria;JTB23;NA;NA	0	0	0.06245446	0.360016942	0	0.014103179	0.025758259	0.392054365	0	0.026752274	0	0.208073242	0.007439369	0.027584033	0.704070407	0.495069929	0	0.014918693	0.12908778	0.080852999	0	0.520973682	0.01324211	0.108962136	0.051553035	0	1.387684302	0.012283503	0.261531146	0	0.689375507	0.03714316	0.005412427	0.058620083	0.062853551	0.008387151	0.010076074	0.047869794	0.051594747	0.006644077
Proteobacteria;Gammaproteobacteria;Legionellales;Legionellaceae;NA	0	0	0.003469692	0	0	0.002820636	0	0	0	0	0	0	0.007439369	0.003940576	0.0220022	0	0	0.003729673	0	0.010106625	0	0	0	0	0.008592173	0	0	0	0	0	0	0.005306166	0	0	0	0	0.015114112	0	0.004690432	0.006644077
Proteobacteria;Gammaproteobacteria;MBMPE27;NA;NA	0	0	0.003469692	0	0	0	0	0	0	0	0	0	0	0	0	0.004125583	0	0	0	0	0	0.79493398	0	0	0	0	1.214223764	0	0	0	0.364963504	0.015918497	0	0	0	0.008387151	0.005038037	0.031913196	0	0
Proteobacteria;Gammaproteobacteria;Methylococcales;Methylomonadaceae;IheB2-23	0	0	0.038166615	0.084709869	0.003646574	0.084619073	0.009659347	0.026136958	0.028381677	0.101658641	0	0.124843945	0.007439369	0.047286913	0.0440044	0	0	0.044756079	0.08605852	0	0	0	0.030898256	0	0	0	0	0.016378004	0	0	0	0	0	0	0	0	0	0	0.018761726	0
Proteobacteria;Gammaproteobacteria;Methylococcales;Methylomonadaceae;Methylomarinum	0	0	0.006939384	0	0	0.011282543	0.009659347	0	0.005676335	0.016051364	0	0	0	0.003940576	0.0220022	0	0	0	0.02151463	0.005053312	0	0	0.008828073	0.027240534	0	0	0	0	0.00594389	0	0	0	0	0	0	0	0	0	0.014071295	0
Proteobacteria;Gammaproteobacteria;Methylococcales;Methylomonadaceae;Milano-WF1B-03	0	0	0.013878769	0	0	0.005641272	0.016098912	0.026136958	0	0.016051364	0	0	0	0.007881152	0	0	0	0.01118902	0	0.005053312	0	0	0.008828073	0.027240534	0.004296086	0	0	0.008189002	0.00594389	0	0	0	0	0	0	0	0	0	0.009380863	0
Proteobacteria;Gammaproteobacteria;Methylococcales;Methylomonadaceae;pLW-20	0	0	0.069393845	0.084709869	0	0	0.003219782	0	0	0	0	0	0	0	0.0220022	0	0	0	0	0	0	0	0	0	0.004296086	0	0	0	0	0	0	0	0	0	0	0	0	0	0.004690432	0
Proteobacteria;Gammaproteobacteria;Nitrosococcales;Nitrosococcaceae;AqS1	0	0	0.041636307	0.169419737	0.007293148	0.01974445	0.016098912	0.104547831	0.008514503	0.026752274	0	0.041614648	0	0.027584033	0.308030803	0.754981641	0	0.02237804	0.08605852	0.439638183	0	1.181173089	0.01324211	0.108962136	0.330798642	0	1.214223764	0.012283503	0.683547313	0	0.506893755	0.047755492	0.005412427	0.287238408	0.062853551	0.012580726	0.166255227	0.031913196	0.032833021	0.073084845
Proteobacteria;Gammaproteobacteria;Nitrosococcales;Nitrosococcaceae;Cm1-21	0	0	0.06245446	0.063532402	0.010939722	0.059233351	0	0.104547831	0	0.048154093	0	0	0	0.078811522	0.154015402	0.004125583	0	0.003729673	0	0	0	0	0	0	0.021480431	0	0	0	0.011887779	0	0	0	0	0	0	0	0	0	0.023452158	0
Proteobacteria;Gammaproteobacteria;Nitrosococcales;Nitrosococcaceae;FS142-36B-02	0	0	0.090211998	0.042354934	0	0.070515894	0	0.209095661	0	0.058855003	0	0	0	0.043346337	0.242024202	0.028879079	0	0	0.10757315	0.005053312	0	0.049402677	0	0.027240534	0.012888259	0	0.086730269	0.004094501	0.035663338	0	0.02027575	0.005306166	0	0.005862008	0.020951184	0	0.010076074	0	0.009380863	0
Proteobacteria;Gammaproteobacteria;Nitrosococcales;Nitrosococcaceae;MSB-1D1	0	0	0.006939384	0	0	0.008461907	0	0.026136958	0	0.005350455	0	0.083229297	0	0.003940576	0.0440044	0.008251165	0	0	0.02151463	0	0	0	0.004414037	0	0.004296086	0	0.086730269	0	0.017831669	0	0	0	0	0	0	0	0	0	0	0
Proteobacteria;Gammaproteobacteria;Pseudomonadales;BD2-7;NA	0	0	0.058984768	0.169419737	0	0.039488901	0	0.392054365	0	0.053504548	0	0.416146484	0	0.035465185	0.066006601	0.024753496	0	0.003729673	0.10757315	0	0	0.170663792	0	0.13620267	0.111698243	0	0.260190807	0.008189002	0.041607228	0	0.0405515	0	0	0	0	0.008387151	0	0	0.014071295	0
Proteobacteria;Gammaproteobacteria;Pseudomonadales;Cellvibrionaceae;Marinibactrum	0	0	0.034696922	0.021177467	0.003646574	0.033847629	0.006439565	0.052273915	0.002838168	0.032102729	0	0.041614648	0	0.039405761	0.066006601	0.09076282	0	0.003729673	0.02151463	0.015159937	0	0.076349591	0.004414037	0.027240534	0.10310607	0	0.086730269	0.012283503	0.029719448	0	0	0	0	0.017586025	0	0.008387151	0.010076074	0	0.018761726	0.006644077
Proteobacteria;Gammaproteobacteria;Pseudomonadales;Cellvibrionaceae;NA	0	0	0.003469692	0	0	0.005641272	0	0.026136958	0	0.005350455	0	0	0	0	0	0	0	0	0	0	0	0.026946915	0	0	0.021480431	0	0	0	0	0	0.0405515	0	0	0	0	0	0	0	0	0
Proteobacteria;Gammaproteobacteria;Pseudomonadales;Gven-F17;NA	0	0	0.111030152	0.127064803	0.003646574	0.163596875	0.003219782	0.130684788	0	0.053504548	0	0.208073242	0	0.003940576	0.066006601	0	0	0	0.451807229	0	0	0	0.004414037	0.13620267	0.004296086	0	0	0	0	0	0	0	0.005412427	0	0	0	0	0	0.009380863	0
Proteobacteria;Gammaproteobacteria;Pseudomonadales;Hahellaceae;Hahella	0	0	0.010409077	0	0	0	0	0.026136958	0	0	0	0.041614648	0	0	0.0440044	0	0	0	0.04302926	0	0	0	0	0	0	0	0	0	0	0	0	0	0	0	0	0	0	0	0	0
Proteobacteria;Gammaproteobacteria;Pseudomonadales;Halieaceae;NA	0	0	0.09368169	0.169419737	0.007293148	0.076157166	0.003219782	0.235232619	0.002838168	0.090957731	0	0.208073242	0	0.023643457	0.088008801	0.012376748	0	0.026107713	0.215146299	0.005053312	0	0.251504536	0.035312293	0.108962136	0.627228595	0	0.173460538	0.008189002	0.017831669	0	0	0	0	0.011724017	0	0	0.015114112	0	0.065666041	0.006644077
Proteobacteria;Gammaproteobacteria;Pseudomonadales;Halieaceae;OM60(NOR5) clade	0	0	0.010409077	0.021177467	0.003646574	0.005641272	0	0.026136958	0	0.01070091	0	0.041614648	0	0.007881152	0.0220022	0	0	0.01118902	0	0	0	0	0.008828073	0.054481068	0.004296086	0	0	0.004094501	0.00594389	0	0	0	0	0	0	0	0	0	0	0
Proteobacteria;Gammaproteobacteria;Pseudomonadales;KI89A clade;NA	0	0	0.117969536	0.105887336	0.003646574	0.045130172	0.006439565	0.130684788	0.005676335	0.074906367	0	0.166458593	0	0.130039012	0.440044004	0.140269813	0	0.014918693	0.12908778	0.096012936	0	0.094314201	0.008828073	0.13620267	0.115994329	0	0.346921075	0	0.083214456	0	0.0405515	0	0.010824854	0.029310042	0	0.004193575	0.010076074	0	0.018761726	0
Proteobacteria;Gammaproteobacteria;Pseudomonadales;MBAE14;NA	0	0	0.006939384	0	0	0.005641272	0	0	0	0.005350455	0	0	0	0	0	0.008251165	0	0	0	0	0	0.058384982	0	0	0.004296086	0	0.173460538	0.004094501	0.017831669	0	0	0	0	0.005862008	0	0	0	0	0	0
Proteobacteria;Gammaproteobacteria;Pseudomonadales;Nitrincolaceae;Motiliproteus	0	0	0.010409077	0	0	0	0	0	0	0	0	0	0	0	0	0.008251165	0	0	0	0	0	0.076349591	0	0	0.171843451	0	0.173460538	0	0	0	0	0.005306166	0	0	0	0.004193575	0	0	0	0
Proteobacteria;Gammaproteobacteria;Pseudomonadales;Nitrincolaceae;NA	0	0	0.003469692	0	0	0	0	0	0	0	0	0	0	0	0	0	0	0	0	0	0	0.004491152	0	0	0.085921725	0	0	0	0	0	0.0405515	0	0	0	0	0	0	0	0	0
Proteobacteria;Gammaproteobacteria;Pseudomonadales;Oleiphilaceae;Oleiphilus	0	0	0.003469692	0	0	0	0	0	0	0	0	0	0	0	0	0	0	0	0	0	0	0	0	0	0	0	0	0	0	0	0	0	0	0	0	0	0	0	0	0
Proteobacteria;Gammaproteobacteria;Pseudomonadales;OM182 clade;NA	0	0	0.114499844	0.042354934	0.007293148	0.064874623	0	0.209095661	0	0.144462279	0	0.041614648	0	0.149741892	0.330033003	0.222781468	0	0	0.15060241	0.005053312	0	0.16617264	0	0.027240534	0.158955192	0	0.086730269	0	0.059438897	0	0.101378751	0	0	0.005862008	0	0	0	0.015956598	0.004690432	0
Proteobacteria;Gammaproteobacteria;Pseudomonadales;P13-46;NA	0	0	0.003469692	0.021177467	0	0	0	0	0	0	0	0	0	0	0	0	0	0	0	0	0	0.044911524	0	0	0.004296086	0	0	0	0	0	0	0	0	0	0	0	0	0	0	0
Proteobacteria;Gammaproteobacteria;Pseudomonadales;Porticoccaceae;C1-B045	0	0	0.03122723	0.042354934	0	0.011282543	0	0.052273915	0.002838168	0.037453184	0	0.124843945	0	0.094573827	0.0440044	0.004125583	0	0.014918693	0	0	0	0	0	0	0	0	0	0.004094501	0	0	0	0	0	0	0	0	0	0	0.009380863	0
Proteobacteria;Gammaproteobacteria;Pseudomonadales;Porticoccaceae;Porticoccus	0	0	0.006939384	0	0	0	0	0	0	0.005350455	0	0	0	0.003940576	0	0.004125583	0	0	0	0.005053312	0	0	0	0	0	0	0	0.004094501	0.023775559	0	0	0	0	0.023448033	0.041902367	0	0.020152149	0	0	0
Proteobacteria;Gammaproteobacteria;Pseudomonadales;Pseudohongiellaceae;Pseudohongiella	0	0	0.090211998	0.042354934	0	0.028206358	0	0.052273915	0	0.042803638	0	0.083229297	0	0.031524609	0.242024202	0.152646561	0	0	0.02151463	0.025266562	0	0.103296506	0	0.027240534	0.064441294	0	0.433651344	0.004094501	0.071326676	0	0.182481752	0	0	0.029310042	0	0	0.005038037	0	0.004690432	0
Proteobacteria;Gammaproteobacteria;Pseudomonadales;Pseudomonadaceae;Pseudomonas	0	0	0.003469692	0	0	0	0	0	0	0	0	0	0	0.003940576	0	0	0	0	0	0	0	0	0	0	0	0.007374087	0	0	0	0	0	0	0	0	0	0.004193575	0	0	0	0
Proteobacteria;Gammaproteobacteria;Pseudomonadales;Spongiibacteraceae;BD1-7 clade	0	0	0.003469692	0	0	0	0	0	0	0	0	0	0	0	0	0	0	0	0	0	0	0.004491152	0	0	0.021480431	0	0.086730269	0	0.00594389	0	0	0	0	0	0	0	0	0	0	0
Proteobacteria;Gammaproteobacteria;Pseudomonadales;Spongiibacteraceae;Dasania	0	0	0.003469692	0	0	0	0	0	0	0.005350455	0	0	0	0	0	0.004125583	0	0	0	0	0	0.013473457	0	0	0	0	0.086730269	0	0.00594389	0	0	0	0	0	0	0	0	0	0	0
Proteobacteria;Gammaproteobacteria;Pseudomonadales;Spongiibacteraceae;NA	0	0	0.010409077	0	0	0	0	0	0	0	0	0	0	0	0	0	0	0	0	0	0	0.058384982	0	0	0.189027796	0	0.086730269	0	0.00594389	0	0	0	0	0	0	0	0	0	0	0
Proteobacteria;Gammaproteobacteria;Pseudomonadales;Spongiibacteraceae;Oceanicoccus	0	0	0.006939384	0	0	0	0	0.026136958	0	0	0	0	0	0	0	0	0	0	0	0	0	0.040420372	0	0	0.073033467	0	0.086730269	0	0	0	0	0	0	0	0	0	0	0	0	0
Proteobacteria;Gammaproteobacteria;Pseudomonadales;Thioglobaceae;IheB2-31	0	0	0.003469692	0	0	0	0	0	0	0	0	0	0	0	0	0	0	0	0	0	0	0	0	0	0	0	0	0	0	0	0	0	0	0	0	0	0	0	0	0
Proteobacteria;Gammaproteobacteria;Pseudomonadales;Thioglobaceae;NA	0	0	0.003469692	0	0	0	0	0	0	0	0	0	0	0	0	0	0	0	0	0	0	0	0	0	0	0	0	0	0	0	0	0	0	0	0	0	0	0	0	0
Proteobacteria;Gammaproteobacteria;Pseudomonadales;Thioglobaceae;SUP05 cluster	0	0	0.003469692	0	0	0	0	0	0	0	0	0	0	0	0	0	0	0	0	0	0	0	0	0	0	0	0	0	0	0	0	0	0	0	0	0	0	0	0	0
Proteobacteria;Gammaproteobacteria;Pseudomonadales;Unknown Family;Alkalimarinus	0	0	0.017348461	0	0	0.002820636	0	0	0	0	0	0	0	0	0.088008801	0.004125583	0	0	0	0	0	0	0	0	0	0	0	0	0	0	0	0	0	0	0	0	0	0	0	0
Proteobacteria;Gammaproteobacteria;S1-3-65;NA;NA	0	0	0.003469692	0	0	0	0	0	0	0	0	0	0	0	0	0	0	0	0	0	0	0	0	0	0	0	0	0	0	0	0	0.005306166	0	0	0	0	0	0	0	0
Proteobacteria;Gammaproteobacteria;SBYH-1030;NA;NA	0	0	0.142257382	0.190597205	0.010939722	0.056412715	0.019318694	0.156821746	0.002838168	0.037453184	0	0	0	0.039405761	0.154015402	0.082511655	0	0.01118902	0.04302926	0.025266562	0	0.327854127	0.06621055	0.027240534	0.146066933	0	0.086730269	0.028661508	0.065382786	0	0.0405515	0.031836995	0	0.011724017	0	0	0.015114112	0	0.06097561	0.006644077
Proteobacteria;Gammaproteobacteria;SZB50;NA;NA	0	0	0.045105999	0.063532402	0.010939722	0.016923815	0.006439565	0.052273915	0.005676335	0.021401819	0	0	0	0.015762304	0.066006601	0.016502331	0	0.007459347	0.02151463	0.035373187	0	0.085331896	0	0.108962136	0.021480431	0	0.086730269	0.004094501	0.00594389	0	0.223033252	0	0	0.005862008	0	0	0.005038037	0	0.023452158	0.01993223
Proteobacteria;Gammaproteobacteria;TDNP-Wbc97-11-7-16;NA;NA	0	0	0.017348461	0.021177467	0.007293148	0.028206358	0	0.052273915	0.005676335	0.005350455	0	0	0	0.007881152	0.154015402	0	0	0.014918693	0.17211704	0	0	0	0.017656147	0.027240534	0	0	0	0.004094501	0	0	0	0	0	0	0	0	0	0	0.065666041	0
Proteobacteria;Gammaproteobacteria;Tenderiales;Tenderiaceae;Candidatus Tenderia	0	0	0.010409077	0.021177467	0	0.005641272	0	0	0	0	0	0	0	0.007881152	0.0220022	0.008251165	0	0	0	0.005053312	0	0.004491152	0	0	0.008592173	0	0	0	0	0	0	0	0	0.005862008	0	0	0	0	0	0.006644077
Spirochaetota;Leptospirae;Leptospirales;Leptospiraceae;NA	0	0	0.003469692	0	0	0.002820636	0	0	0	0.005350455	0	0	0	0	0	0	0	0.003729673	0	0.005053312	0	0.040420372	0	0	0.004296086	0	0	0	0.00594389	0	0	0	0	0	0	0	0	0	0.004690432	0
Sumerlaeota;Sumerlaeia;NA;NA;NA	0	0	0.003469692	0	0.01823287	0.016923815	0.022538476	0	0.011352671	0.032102729	0.005490584	0	0	0.019702881	0.0220022	0.024753496	0	0.018648366	0.02151463	0.02021325	0	0.040420372	0.022070183	0.054481068	0.008592173	0	0.086730269	0.102362527	0.011887779	0	0.060827251	0.03714316	0.005412427	0.011724017	0.083804735	0.029355028	0.020152149	0.063826392	0.018761726	0.013288154
Verrucomicrobiota;Kiritimatiellae;Kiritimatiellales;Kiritimatiellaceae;MSBL3	0	0	0.027757538	0	0.003646574	0.022565086	0	0	0	0.01070091	0	0	0	0.003940576	0.0220022	0.004125583	0	0	0.10757315	0	0	0.004491152	0.008828073	0	0.085921725	0	0	0	0.011887779	0	0	0.005306166	0	0.005862008	0.020951184	0.012580726	0	0	0.009380863	0
Verrucomicrobiota;Kiritimatiellae;NA;NA;NA	0	0	0.003469692	0	0	0	0	0	0	0	0	0	0	0	0	0	0	0	0	0	0	0	0	0	0.004296086	0	0	0	0	0	0	0	0.010824854	0	0	0	0	0	0	0
Verrucomicrobiota;Lentisphaeria;Lentisphaerales;Lentisphaeraceae;Lentisphaera	0	0	0.048575691	0	0	0.005641272	0	0	0	0	0	0	0	0	0	0	0	0	0	0	0	0.076349591	0	0	0.098809984	0	0.173460538	0	0	0	0	0	0	0	0	0	0	0	0	0
Verrucomicrobiota;Lentisphaeria;NA;NA;NA	0	0	0.003469692	0	0	0.011282543	0.009659347	0	0.005676335	0	0	0	0	0.003940576	0	0	0	0	0	0	0	0.008982305	0.008828073	0	0.06873738	0	0	0	0	0	0	0	0	0	0	0	0	0	0	0
Verrucomicrobiota;Lentisphaeria;Oligosphaerales;Oligosphaeraceae;SBZC-1223	0	0	0.010409077	0.063532402	0	0	0	0	0	0.01070091	0	0	0	0.003940576	0.0220022	0	0	0	0	0	0	0	0	0	0	0	0	0	0	0	0	0	0	0	0	0	0	0	0	0
Verrucomicrobiota;Verrucomicrobiae;LD1-PB3;NA;NA	0	0	0.003469692	0	0.003646574	0.002820636	0	0	0	0.005350455	0	0	0	0	0	0	0	0	0	0	0	0	0	0	0	0	0	0	0	0	0	0	0	0	0.020951184	0	0	0	0	0
Verrucomicrobiota;Verrucomicrobiae;Opitutales;NA;NA	0	0	0.020818153	0.042354934	0.007293148	0.059233351	0.006439565	0.026136958	0.014190838	0.053504548	0.005490584	0.083229297	0	0.090633251	0.088008801	0.037130245	0	0.02237804	0.04302926	0	0	0.053893829	0.048554403	0.027240534	0.004296086	0	0	0.008189002	0.00594389	0	0	0.005306166	0	0.011724017	0	0.004193575	0	0	0.018761726	0
Verrucomicrobiota;Verrucomicrobiae;Opitutales;Puniceicoccaceae;Lentimonas	0	0	0.041636307	0.021177467	0	0.002820636	0	0	0	0	0	0	0	0	0	0.004125583	0	0	0	0	0	0.01796461	0	0	0.042960863	0	0	0	0	0	0	0	0	0	0	0	0	0	0	0
Verrucomicrobiota;Verrucomicrobiae;Opitutales;Puniceicoccaceae;Verruc-01	0	0	0.006939384	0.021177467	0	0.005641272	0.003219782	0.052273915	0	0	0	0	0	0.019702881	0.0220022	0	0	0.007459347	0.02151463	0.005053312	0	0.01796461	0.004414037	0	0.012888259	0	0	0.004094501	0.011887779	0	0.02027575	0.005306166	0	0	0	0	0	0	0	0
Verrucomicrobiota;Verrucomicrobiae;Pedosphaerales;Pedosphaeraceae;DEV008	0	0	0.003469692	0	0	0.002820636	0	0	0	0	0	0	0	0.003940576	0	0.004125583	0	0	0	0	0	0	0	0	0	0	0	0	0	0	0	0	0	0	0	0	0	0	0	0
Verrucomicrobiota;Verrucomicrobiae;Verrucomicrobiales;DEV007;NA	0	0	0.020818153	0.021177467	0	0.016923815	0	0.026136958	0.002838168	0.01070091	0.005490584	0	0	0.015762304	0	0.016502331	0	0	0	0	0	0.040420372	0.004414037	0.027240534	0.030072604	0	0.086730269	0	0	0	0	0.010612332	0	0	0	0.004193575	0	0	0.004690432	0
Verrucomicrobiota;Verrucomicrobiae;Verrucomicrobiales;NA;NA	0	0	0.017348461	0	0	0.022565086	0	0	0	0.005350455	0	0	0	0	0.0220022	0	0	0	0	0	0	0.013473457	0	0	0.008592173	0	0	0	0	0	0	0	0	0	0	0	0	0	0	0
Verrucomicrobiota;Verrucomicrobiae;Verrucomicrobiales;Rubritaleaceae;Haloferula	0	0	0.003469692	0	0	0	0	0	0	0	0	0	0	0	0	0	0	0	0	0	0	0	0	0	0.008592173	0	0	0	0	0	0	0	0	0	0	0	0	0	0	0
Verrucomicrobiota;Verrucomicrobiae;Verrucomicrobiales;Rubritaleaceae;NA	0	0	0.010409077	0	0	0	0.003219782	0	0	0	0	0	0	0	0	0	0	0	0	0	0	0	0	0	0.004296086	0	0	0	0	0	0	0	0	0	0	0	0	0	0	0
Verrucomicrobiota;Verrucomicrobiae;Verrucomicrobiales;Rubritaleaceae;Persicirhabdus	0	0	0.083272614	0.021177467	0	0.005641272	0	0	0	0	0	0	0	0	0	0.004125583	0	0	0	0	0	0.004491152	0.004414037	0	0.051553035	0	0	0	0	0	0	0	0	0	0	0	0	0	0	0
Verrucomicrobiota;Verrucomicrobiae;Verrucomicrobiales;Rubritaleaceae;Roseibacillus	0	0	0.006939384	0	0	0	0	0	0	0.005350455	0	0	0	0	0	0	0	0.003729673	0	0	0	0	0	0	0.008592173	0	0	0	0	0	0	0	0	0	0	0	0	0	0	0
Verrucomicrobiota;Verrucomicrobiae;Verrucomicrobiales;Rubritaleaceae;Rubritalea	0	0	0.034696922	0	0	0	0	0	0	0	0	0	0	0	0	0	0	0	0	0	0	0.004491152	0	0	0.012888259	0	0	0	0	0	0	0.005306166	0	0	0	0	0	0	0	0
Acidobacteriota;Vicinamibacteria;Vicinamibacterales;NA;NA	0	0	0	0.021177467	0	0.002820636	0	0	0	0	0	0.041614648	0	0	0	0.016502331	0	0	0	0	0	0.287433756	0	0	0.111698243	0	0	0	0.053495007	0	0.223033252	0	0	0.005862008	0.020951184	0.004193575	0	0	0	0
Armatimonadota;Fimbriimonadia;Fimbriimonadales;Fimbriimonadaceae;NA	0	0	0	0.021177467	0	0	0	0	0	0	0	0	0	0	0	0	0	0	0	0	0	0.008982305	0	0	0.008592173	0	0	0	0	0	0	0	0	0	0	0.004193575	0	0	0	0
Bacteroidota;Bacteroidia;Bacteroidales;MgMjR-022;NA	0	0	0	0.021177467	0	0	0	0	0	0	0	0	0	0	0	0	0	0	0	0	0	0	0	0	0	0	0	0	0	0	0	0	0	0	0	0	0	0	0	0
Bacteroidota;Bacteroidia;Bacteroidales;Prolixibacteraceae;Roseimarinus	0	0	0	0.021177467	0	0	0	0	0	0	0	0	0	0	0	0.033004662	0	0	0	0	0	0	0	0	0.030072604	0	0	0	0.00594389	0	0	0	0	0.005862008	0	0	0	0	0	0
Bacteroidota;Bacteroidia;Chitinophagales;37-13;NA	0	0	0	0.021177467	0	0	0	0	0	0	0	0	0	0	0	0.004125583	0	0	0	0	0	0.026946915	0	0	0.008592173	0	0.086730269	0	0	0	0.02027575	0	0	0	0	0	0	0	0	0
Bacteroidota;Bacteroidia;Cytophagales;Cyclobacteriaceae;Fulvivirga	0	0	0	0.021177467	0	0	0	0	0	0	0	0	0	0	0	0	0	0	0	0	0	0.085331896	0	0	0	0	0.086730269	0	0	0	0.060827251	0	0	0	0	0	0.005038037	0	0	0
Bacteroidota;Bacteroidia;Flavobacteriales;Crocinitomicaceae;Fluviicola	0	0	0	0.021177467	0	0	0	0	0	0	0	0	0	0	0	0	0	0	0	0	0	0	0	0	0	0	0	0	0	0	0	0	0	0	0	0	0	0	0	0
Bacteroidota;Bacteroidia;Sphingobacteriales;ADurb.Bin408;NA	0	0	0	0.021177467	0	0	0	0	0	0	0	0	0	0	0	0	0	0	0	0	0	0	0	0	0	0	0	0	0	0	0	0	0	0	0	0	0	0	0	0
Chloroflexi;Anaerolineae;Anaerolineales;Anaerolineaceae;Thermomarinilinea	0	0	0	0.021177467	0	0	0	0	0	0	0	0	0	0	0	0	0	0	0	0	0	0	0	0	0	0	0	0	0	0	0	0	0	0	0	0	0	0	0	0
Desulfobacterota;Desulfobacteria;Desulfobacterales;Desulfobacteraceae;Desulfobacterium	0	0	0	0.084709869	0	0	0	0	0	0	0	0	0	0	0	0	0	0	0	0	0	0	0	0	0.012888259	0	0	0	0	0	0	0	0	0	0	0	0	0	0	0
Elusimicrobiota;4-29;NA;NA;NA	0	0	0	0.042354934	0	0.016923815	0.006439565	0	0	0.005350455	0	0	0	0.007881152	0.088008801	0.008251165	0	0.052215426	0.02151463	0.025266562	0	0	0.03972633	0	0	0	0	0.024567007	0	0	0	0.10081715	0.005412427	0.011724017	0.544730777	1.358718443	0	0.207435775	0	0.006644077
Firmicutes;Clostridia;MAT-CR-H4-C10;NA;NA	0	0	0	0.14824227	0	0	0	0	0	0	0	0	0	0	0	0	0	0	0	0	0	0	0	0	0.017184345	0	0	0	0	0	0	0	0	0	0	0	0	0	0	0
Firmicutes;Clostridia;Peptostreptococcales-Tissierellales;Caldisalinibacter;NA	0	0	0	0.021177467	0	0.005641272	0.003219782	0	0.002838168	0	0	0	0	0	0	0.008251165	0	0.003729673	0.02151463	0	0	0	0.008828073	0	0.133178674	0	0	0.004094501	0.011887779	0	0	0	0.005412427	0.017586025	0	0	0	0	0	0
Firmicutes;Desulfitobacteriia;Desulfitobacteriales;NA;NA	0	0	0	0.042354934	0	0	0.006439565	0	0.014190838	0	0.010981167	0	0	0	0	0	0	0.003729673	0	0	0	0	0.01324211	0	0.004296086	0.007374087	0	0.008189002	0	0	0	0	0	0.011724017	0	0	0	0	0.004690432	0
Myxococcota;Polyangia;VHS-B4-70;NA;NA	0	0	0	0.021177467	0.003646574	0.036668265	0	0	0.002838168	0.037453184	0	0.083229297	0	0.059108642	0.0220022	0.082511655	0	0.02237804	0.02151463	0.015159937	0	0	0	0	0.017184345	0	0	0	0.041607228	0	0.02027575	0.074286321	0	0.046896067	0.188560654	0.062903632	0.030228223	0.127652784	0	0.01993223
Patescibacteria;Parcubacteria;Candidatus Kaiserbacteria;NA;NA	0	0	0	0.021177467	0	0.005641272	0	0	0	0	0	0	0	0	0	0	0	0	0	0.005053312	0	0.004491152	0	0	0	0	0	0	0.00594389	0	0.02027575	0	0	0	0.020951184	0	0	0	0	0
Proteobacteria;Alphaproteobacteria;Ferrovibrionales;Marinibaculum;NA	0	0	0	0.021177467	0	0.005641272	0	0	0	0	0	0.041614648	0	0	0	0.049506993	0	0	0	0.010106625	0	0.18413725	0.004414037	0	0.004296086	0	0	0.028661508	0.029719448	0	0.141930251	0	0	0	0	0.004193575	0.005038037	0	0	0
Proteobacteria;Alphaproteobacteria;Rhodobacterales;Rhodobacteraceae;Roseobacter clade NAC11-7 lineage	0	0	0	0.021177467	0	0	0	0.052273915	0	0	0	0	0	0	0	0	0	0	0	0	0	0	0	0	0.051553035	0	0	0.012283503	0	0	0	0.005306166	0	0	0	0	0.025190186	0	0	0
Proteobacteria;Alphaproteobacteria;Sneathiellales;Sneathiellaceae;Oceanibacterium	0	0	0	0.021177467	0.003646574	0	0	0	0	0	0	0	0	0	0.0220022	0.020627914	0	0	0	0.010106625	0	0.16617264	0	0	0	0	0.346921075	0.004094501	0.029719448	0	0.162206002	0	0	0	0	0.004193575	0.005038037	0	0.004690432	0
Proteobacteria;Gammaproteobacteria;Beggiatoales;Beggiatoaceae;Candidatus Thiopilula	0	0	0	0.021177467	0	0.002820636	0	0	0	0	0	0	0	0	0	0.078386072	0	0	0	0.035373187	0	0	0	0	0.004296086	0	0	0	0.101046125	0	0	0	0	0.064482092	0	0	0	0	0.004690432	0
Proteobacteria;Gammaproteobacteria;D90;NA;NA	0	0	0	0.021177467	0	0.01974445	0.012879129	0.052273915	0	0	0	0	0	0.003940576	0.066006601	0.115516317	0	0.003729673	0	0.0404265	0	0.588340968	0	0	0.064441294	0	0.607111882	0.004094501	0.089158345	0	0.060827251	0.005306166	0	0.023448033	0	0.012580726	0	0	0.014071295	0.059796691
Proteobacteria;Gammaproteobacteria;Nitrosococcales;Nitrosococcaceae;NA	0	0	0	0.021177467	0	0	0.006439565	0.026136958	0	0	0	0	0	0.003940576	0	0.111390734	0	0	0.04302926	0.045479812	0	0.139225725	0	0	0.038664776	0	0.173460538	0	0.077270566	0	0.060827251	0.005306166	0	0.023448033	0	0	0.020152149	0	0.004690432	0.006644077
Proteobacteria;Gammaproteobacteria;Nitrosococcales;Nitrosococcaceae;SZB85	0	0	0	0.021177467	0	0	0.006439565	0.052273915	0	0	0	0.041614648	0	0	0.0440044	0.016502331	0	0	0.02151463	0	0	0.040420372	0	0	0.047256949	0	0.086730269	0	0.00594389	0	0	0	0	0	0	0	0	0	0.004690432	0
Verrucomicrobiota;Verrucomicrobiae;Opitutales;Puniceicoccaceae;Pelagicoccus	0	0	0	0.021177467	0	0	0	0	0	0	0	0	0	0	0	0.004125583	0	0	0	0	0	0.022455762	0	0	0.008592173	0	0	0	0	0	0	0	0	0	0	0	0	0	0	0
Actinobacteriota;Coriobacteriia;NA;NA;NA	0	0	0	0	0.003646574	0.002820636	0	0	0	0	0	0	0	0	0	0	0	0.003729673	0	0	0	0	0	0	0	0	0	0	0.011887779	0	0	0	0	0	0	0	0	0	0.004690432	0
Bacteroidota;Bacteroidia;Flavobacteriales;Flavobacteriaceae;Robertkochia	0	0	0	0	0.003646574	0.011282543	0	0	0	0.01070091	0	0	0	0	0	0	0	0	0	0	0	0	0	0	0	0	0	0	0	0	0	0	0	0	0	0	0.005038037	0	0	0
Bacteroidota;Bacteroidia;Sphingobacteriales;ST-12K33;NA	0	0	0	0	0.003646574	0	0	0	0	0	0	0	0	0.003940576	0	0	0	0	0	0	0	0	0.004414037	0	0	0	0	0	0	0	0	0	0	0	0	0	0.005038037	0	0	0
Calditrichota;Calditrichia;Calditrichales;Calditrichaceae;SM23-31	0	0	0	0	0.007293148	0.002820636	0	0	0.002838168	0	0.021962335	0	0.029757477	0.003940576	0.0220022	0	0.010281367	0.018648366	0	0	0.002623226	0.026946915	0.004414037	0	0.008592173	0.007374087	0.086730269	0.004094501	0.00594389	0.002944207	0.0405515	0.047755492	0.005412427	0	0	0.083871509	0	0.063826392	0	0
Chloroflexi;Anaerolineae;Anaerolineales;Anaerolineaceae;GWD2-49-16	0	0	0	0	0.007293148	0	0	0	0	0	0	0	0	0	0	0	0	0	0	0	0	0	0	0	0	0	0	0	0	0	0	0	0	0	0	0	0	0	0	0
Chloroflexi;Dehalococcoidia;Dehalococcoidales;Dehalococcoidales Incertae Sedis;Dehalobium	0	0	0	0	0.003646574	0.005641272	0.006439565	0	0	0.005350455	0	0	0	0.003940576	0.0220022	0.008251165	0	0.014918693	0	0.005053312	0	0	0.01324211	0	0	0	0	0.016378004	0.017831669	0	0	0.031836995	0	0.011724017	0.041902367	0.083871509	0.045342335	0.07978299	0.014071295	0.033220384
Cyanobacteria;Cyanobacteriia;NA;NA;NA	0	0	0	0	0.003646574	0.005641272	0	0	0	0	0	0	0	0	0	0.008251165	0	0.003729673	0	0	0	0.004491152	0	0	0	0	0	0	0	0	0	0	0	0	0	0	0	0	0.004690432	0
Desulfobacterota;Desulfobacteria;Desulfobacterales;Desulfosarcinaceae;Desulfosarcina	0	0	0	0	0.003646574	0	0	0	0	0	0	0	0	0	0	0	0	0	0	0	0	0	0	0	0	0	0	0	0	0	0	0	0	0	0	0	0	0	0	0
Desulfobacterota;Dissulfuribacteria;Dissulfuribacterales;Dissulfuribacteraceae;NA	0	0	0	0	0.025526018	0.002820636	1.027110567	0.026136958	0.014190838	0	0.439246692	0	0.059514953	0.015762304	0.0220022	0	0.003427122	0.029837386	0	0	0	0	0.128007062	0.027240534	0	0	0	0.245670065	0	0	0	0	0.384282312	0	0	0	0	0	0.225140713	0
Elusimicrobiota;Elusimicrobia;NA;NA;NA	0	0	0	0	0.003646574	0	0.003219782	0	0	0	0	0	0	0.003940576	0	0.004125583	0	0.007459347	0	0	0	0	0.01324211	0	0	0	0	0	0.00594389	0.002944207	0.0405515	0	0.005412427	0	0.020951184	0	0	0	0	0
Elusimicrobiota;Lineage IIc;NA;NA;NA	0	0	0	0	0.007293148	0	0.003219782	0.026136958	0	0.016051364	0	0	0	0.003940576	0.0220022	0.008251165	0	0.037296733	0.04302926	0.005053312	0	0.026946915	0.02648422	0.027240534	0	0	0	0	0.00594389	0	0.02027575	0.063673989	0	0.005862008	0.104755919	0.184517319	0.015114112	0.095739588	0.004690432	0.006644077
Firmicutes;Clostridia;Oscillospirales;Ethanoligenenaceae;Acetanaerobacterium	0	0	0	0	0.003646574	0	0	0	0	0	0	0	0	0	0	0	0	0	0	0	0	0	0	0	0	0	0	0	0	0	0	0	0	0	0	0	0	0	0	0
Firmicutes;Clostridia;Oscillospirales;Hungateiclostridiaceae;UCG-012	0	0	0	0	0.014586296	0.002820636	0.016098912	0	0.005676335	0.005350455	0	0	0.007439369	0.007881152	0	0.016502331	0	0.029837386	0.06454389	0.005053312	0	0	0.057382476	0.027240534	0	0	0	0.024567007	0.017831669	0	0	0	0	0.011724017	0	0	0.010076074	0.031913196	0.014071295	0.013288154
Fusobacteriota;Fusobacteriia;Fusobacteriales;Fusobacteriaceae;NA	0	0	0	0	0.007293148	0.033847629	0.009659347	0.052273915	0	0.021401819	0	0	0	0.003940576	0	0.008251165	0	0.052215426	0	0	0	0	0.004414037	0	0.042960863	0	0	0	0	0	0	0	0	0	0	0	0	0	0.009380863	0
Myxococcota;Polyangia;Polyangiales;NA;NA	0	0	0	0	0.007293148	0.002820636	0	0.026136958	0	0.01070091	0	0	0	0	0	0	0	0	0	0.005053312	0	0.013473457	0	0	0.008592173	0	0	0	0	0	0	0.005306166	0	0	0	0	0	0.015956598	0	0
Patescibacteria;ABY1;Candidatus Uhrbacteria;NA;NA	0	0	0	0	0.007293148	0.002820636	0	0.026136958	0.002838168	0	0	0	0	0	0	0	0	0.003729673	0	0	0	0.004491152	0.008828073	0	0	0	0	0.008189002	0.00594389	0	0	0.005306166	0	0	0	0	0.020152149	0	0	0.013288154
Patescibacteria;Microgenomatia;Candidatus Chisholmbacteria;NA;NA	0	0	0	0	0.003646574	0.005641272	0.019318694	0.026136958	0.008514503	0.005350455	0	0	0	0	0	0	0	0.037296733	0	0.015159937	0	0.008982305	0.030898256	0.054481068	0.021480431	0	0	0.024567007	0.023775559	0	0	0.047755492	0.005412427	0.005862008	0.062853551	0.004193575	0.025190186	0.015956598	0.014071295	0.006644077
Patescibacteria;Microgenomatia;Candidatus Collierbacteria;NA;NA	0	0	0	0	0.007293148	0.008461907	0	0	0.002838168	0.005350455	0	0	0	0.003940576	0	0	0	0	0	0	0	0	0	0	0	0	0	0	0	0	0	0.185715802	0	0.005862008	0.020951184	0.004193575	0.010076074	0.111696186	0	0.006644077
Patescibacteria;Parcubacteria;Candidatus Spechtbacteria;NA;NA	0	0	0	0	0.029172592	0.002820636	0	0.026136958	0.005676335	0	0	0	0	0	0	0	0	0.014918693	0	0.005053312	0	0	0	0	0	0	0.086730269	0	0	0	0	0	0	0.011724017	0	0	0.005038037	0	0	0
Patescibacteria;Parcubacteria;UBA9983;NA;NA	0	0	0	0	0.014586296	0	0	0	0	0.005350455	0	0	0	0	0	0	0	0.003729673	0	0	0	0	0.02648422	0	0	0	0	0	0	0	0	0	0	0	0	0.020967877	0.005038037	0	0	0.006644077
Planctomycetota;ODP123;NA;NA;NA	0	0	0	0	0.003646574	0.002820636	0	0	0	0.005350455	0	0	0	0	0	0.016502331	0	0	0	0.010106625	0	0	0	0	0.004296086	0	0	0	0	0	0	0.111429481	0	0	0.083804735	0.100645811	0.020152149	0.07978299	0	0.01993223
Proteobacteria;Alphaproteobacteria;Rhizobiales;Rhizobiaceae;Daeguia	0	0	0	0	0.007293148	0	0	0	0	0	0	0	0	0	0	0	0	0	0	0.005053312	0.002623226	0.004491152	0	0	0.017184345	0	0	0	0	0	0	0.026530829	0	0	0	0.004193575	0	0.015956598	0	0.006644077
Proteobacteria;Alphaproteobacteria;Rickettsiales;Anaplasmataceae;Candidatus Xenohaliotis	0	0	0	0	0.003646574	0	0	0	0	0	0	0	0	0	0	0	0	0	0	0	0	0	0	0	0	0	0	0	0	0	0	0	0	0	0	0	0	0	0	0
Proteobacteria;Alphaproteobacteria;Rickettsiales;NA;NA	0	0	0	0	0.01823287	0.002820636	0.003219782	0	0.008514503	0.01070091	0	0.041614648	0	0.031524609	0	0.008251165	0	0.01118902	0	0.025266562	0	0.013473457	0.004414037	0.054481068	0.012888259	0	0.086730269	0.008189002	0.011887779	0	0	0	0	0.023448033	0	0	0	0	0.042213884	0
Proteobacteria;Alphaproteobacteria;Thalassobaculales;NA;NA	0	0	0	0	0.003646574	0	0	0	0	0	0	0	0	0	0	0	0	0.003729673	0	0	0	0.008982305	0	0	0	0	0	0	0	0	0	0	0	0	0	0	0	0	0	0
Proteobacteria;Gammaproteobacteria;Chromatiales;Chromatiaceae;Lamprocystis	0	0	0	0	0.003646574	0.005641272	0	0.026136958	0	0	0	0	0	0	0	0	0	0	0	0	0	0	0	0.027240534	0	0	0	0	0	0	0	0	0.010824854	0	0	0	0	0	0.014071295	0
Proteobacteria;Gammaproteobacteria;Chromatiales;NA;NA	0	0	0	0	0.003646574	0	0.003219782	0	0	0	0	0	0	0.003940576	0	0	0	0	0	0	0	0	0	0	0	0	0	0	0	0	0	0	0	0	0	0	0.010076074	0	0	0
Proteobacteria;Gammaproteobacteria;Pseudomonadales;Saccharospirillaceae;NA	0	0	0	0	0.003646574	0	0	0	0	0	0	0	0	0	0	0	0	0	0	0	0	0.008982305	0	0	0.004296086	0	0	0	0	0	0	0	0	0	0	0	0	0	0	0
Proteobacteria;Gammaproteobacteria;Thioprofundaceae;Thioprofundum;NA	0	0	0	0	0.003646574	0	0.003219782	0	0	0	0	0	0	0	0	0.004125583	0	0	0	0	0	0	0	0	0	0	0	0	0	0	0	0	0	0	0	0	0	0	0	0
Spirochaetota;NA;NA;NA;NA	0	0	0	0	0.014586296	0	0.006439565	0.052273915	0.011352671	0	0.005490584	0	0.014878738	0.003940576	0	0	0.006854244	0	0.02151463	0.005053312	0.007869678	0	0.004414037	0	0	0	0	0.004094501	0	0	0	0	0	0.005862008	0	0.004193575	0	0	0	0
Verrucomicrobiota;Chlamydiae;Chlamydiales;NA;NA	0	0	0	0	0.007293148	0.002820636	0	0	0.002838168	0	0	0	0	0.007881152	0	0	0	0.003729673	0	0	0	0.004491152	0	0.027240534	0	0	0	0	0	0	0	0.005306166	0	0	0	0.004193575	0	0	0.014071295	0
Acidobacteriota;NA;NA;NA;NA	0	0	0	0	0	0.005641272	0	0	0	0	0	0	0	0	0	0	0	0	0	0.005053312	0	0.004491152	0	0	0	0	0	0	0	0	0.02027575	0.005306166	0.005412427	0	0	0	0	0	0.004690432	0
Acidobacteriota;Thermoanaerobaculia;Thermoanaerobaculales;Thermoanaerobaculaceae;B276-D12	0	0	0	0	0	0.002820636	0.006439565	0.026136958	0.002838168	0	0	0	0	0.011821728	0	0	0	0	0	0	0	0.004491152	0.004414037	0	0.008592173	0	0	0	0.00594389	0	0	0.005306166	0	0	0	0	0.005038037	0	0	0
Actinobacteriota;Actinobacteria;Glycomycetales;Glycomycetaceae;Salininema	0	0	0	0	0	0.002820636	0	0	0	0	0	0	0	0	0	0	0	0	0	0	0	0	0	0	0	0	0	0	0	0	0	0	0	0	0	0	0	0	0	0
Actinobacteriota;Actinobacteria;Micromonosporales;Micromonosporaceae;NA	0	0	0	0	0	0.005641272	0	0	0	0	0	0	0	0	0	0	0	0.003729673	0.02151463	0	0	0	0.004414037	0	0	0	0	0	0	0	0	0	0	0	0	0	0	0	0	0
Actinobacteriota;Actinobacteria;Propionibacteriales;Nocardioidaceae;Thermasporomyces	0	0	0	0	0	0.002820636	0	0	0	0.005350455	0	0	0	0	0	0	0	0	0.04302926	0	0	0.008982305	0	0	0.004296086	0	0	0	0.00594389	0	0	0.005306166	0	0	0	0.004193575	0	0	0.014071295	0
Actinobacteriota;Actinobacteria;Pseudonocardiales;Pseudonocardiaceae;NA	0	0	0	0	0	0.005641272	0	0	0	0	0	0	0	0	0	0	0	0	0	0	0	0	0	0	0	0	0	0	0	0	0	0	0	0	0	0	0	0	0	0
Actinobacteriota;Coriobacteriia;Coriobacteriales;Eggerthellaceae;Enteroscipio	0	0	0	0	0	0.002820636	0	0	0	0	0	0	0	0	0	0	0	0	0	0	0	0	0	0	0	0	0	0	0	0	0	0	0	0	0	0	0	0	0	0
Bacteroidota;Bacteroidia;Bacteroidales;Bacteroidetes vadinHA17;NA	0	0	0	0	0	0.022565086	0	0	0	0	0	0	0	0.003940576	0	0.008251165	0	0.003729673	0	0	0	0	0.004414037	0.027240534	0	0	0	0	0.011887779	0	0	0	0	0.005862008	0	0	0	0	0.004690432	0
Bacteroidota;Bacteroidia;Flavobacteriales;Flavobacteriaceae;Aurantiacicella	0	0	0	0	0	0.008461907	0.003219782	0	0	0	0	0	0	0	0	0.004125583	0	0	0	0	0	0	0	0	0.008592173	0	0	0	0	0	0	0	0	0	0	0	0	0	0	0
Bacteroidota;Bacteroidia;Flavobacteriales;Flavobacteriaceae;Spongiiferula	0	0	0	0	0	0.002820636	0	0	0	0	0	0	0	0	0	0	0	0	0	0	0	0	0	0	0	0	0	0	0	0	0	0	0	0	0	0	0	0	0	0
Chloroflexi;Dehalococcoidia;Dehalococcoidales;Dehalococcoidaceae;Dehalogenimonas	0	0	0	0	0	0.002820636	0	0	0	0	0	0	0	0	0	0	0	0	0	0	0	0	0	0	0	0	0	0	0	0	0	0	0	0	0	0	0	0	0	0
Desulfobacterota;Desulfobacteria;Desulfobacterales;Desulfatiferula;NA	0	0	0	0	0	0.002820636	0	0	0	0	0	0	0	0	0	0	0	0	0	0	0	0	0	0	0	0	0	0	0	0	0	0	0	0	0	0	0	0	0	0
Desulfobacterota;Desulfobacteria;Desulfobacterales;Desulfococcaceae;Desulfonema	0	0	0	0	0	0.005641272	0	0	0	0.016051364	0	0	0	0.023643457	0	0	0	0.01118902	0.02151463	0	0	0	0.008828073	0	0	0	0	0	0	0	0	0	0	0	0	0	0	0	0	0
Desulfobacterota;Desulfobacteria;Desulfobacterales;Desulfolunaceae;Desulfoluna	0	0	0	0	0	0.002820636	0	0	0	0	0	0	0	0	0	0	0	0.003729673	0	0.005053312	0	0	0	0	0.012888259	0	0	0	0	0	0	0	0	0	0	0	0.005038037	0	0	0
Desulfobacterota;Desulfovibrionia;Desulfovibrionales;Desulfovibrionaceae;Desulfobaculum	0	0	0	0	0	0.002820636	0	0	0	0	0.005490584	0	0	0	0	0.049506993	0	0	0	0.005053312	0	0.004491152	0	0	0.012888259	0	0	0.004094501	0.00594389	0	0	0	0	0	0	0.004193575	0	0	0	0
Elusimicrobiota;NA;NA;NA;NA	0	0	0	0	0	0.002820636	0	0	0	0	0.010981167	0	0	0	0	0.004125583	0.003427122	0	0	0	0	0.008982305	0.008828073	0	0	0	0	0	0.00594389	0	0.02027575	0.010612332	0.016237281	0	0	0.004193575	0	0.047869794	0.004690432	0
Firmicutes;Bacilli;Mycoplasmatales;Mycoplasmataceae;NA	0	0	0	0	0	0.005641272	0.003219782	0	0	0.005350455	0	0	0	0.003940576	0	0	0.003427122	0.007459347	0	0	0	0	0.01324211	0	0	0	0	0.012283503	0	0	0	0	0	0	0	0	0	0	0.004690432	0
Firmicutes;Clostridia;Clostridiales;Clostridiaceae;Clostridium sensu stricto 7	0	0	0	0	0	0.002820636	0	0	0	0	0	0	0	0	0	0	0	0	0	0	0	0	0	0	0	0	0	0	0	0	0	0	0	0	0	0	0	0	0	0
Firmicutes;Clostridia;Clostridiales;Clostridiaceae;NA	0	0	0	0	0	0.002820636	0	0	0	0	0	0.041614648	0	0	0	0.008251165	0	0.003729673	0	0	0	0.004491152	0	0	0.077329553	0	0	0	0.00594389	0	0	0	0	0	0.020951184	0	0.005038037	0	0	0
Firmicutes;Clostridia;Oscillospirales;NA;NA	0	0	0	0	0	0.002820636	0	0	0	0	0	0	0	0	0	0	0	0	0	0	0	0	0	0	0	0	0	0	0	0	0	0	0	0	0	0	0	0	0	0
Myxococcota;Polyangia;Polyangiales;Phaselicystidaceae;Phaselicystis	0	0	0	0	0	0.005641272	0	0	0	0.01070091	0	0	0	0	0	0	0	0	0	0	0	0	0	0	0	0	0	0	0	0	0	0	0	0	0	0	0	0	0	0
Patescibacteria;Parcubacteria;Candidatus Nomurabacteria;NA;NA	0	0	0	0	0	0.002820636	0	0	0	0	0	0	0	0	0	0	0	0	0	0	0	0	0	0	0.004296086	0	0	0	0	0	0	0	0	0	0	0	0.005038037	0	0	0
Patescibacteria;Parcubacteria;GWA2-38-13b;NA;NA	0	0	0	0	0	0.002820636	0	0	0	0.016051364	0	0	0	0	0	0	0	0	0	0	0	0.004491152	0	0	0	0	0	0	0	0	0.02027575	0.015918497	0	0.005862008	0.020951184	0.020967877	0	0	0	0
Planctomycetota;Planctomycetes;Gemmatales;Gemmataceae;NA	0	0	0	0	0	0.002820636	0	0	0	0	0	0	0	0	0	0.004125583	0	0	0	0	0	0.022455762	0	0	0.008592173	0	0	0	0.023775559	0	0	0	0	0	0	0	0.005038037	0	0	0
Proteobacteria;Alphaproteobacteria;Parvibaculales;NA;NA	0	0	0	0	0	0.002820636	0	0	0.005676335	0	0	0	0	0	0	0	0	0	0	0	0	0.004491152	0.004414037	0	0.008592173	0	0	0	0	0	0	0	0	0	0.020951184	0.004193575	0	0	0	0
Proteobacteria;Alphaproteobacteria;Puniceispirillales;Puniceispirillales Incertae Sedis;Constrictibacter	0	0	0	0	0	0.002820636	0	0	0	0	0	0	0	0	0.0220022	0	0	0	0	0	0	0	0	0	0	0	0	0	0	0	0	0	0	0	0	0	0	0	0	0
Proteobacteria;Alphaproteobacteria;Rhizobiales;Pleomorphomonadaceae;Methylobrevis	0	0	0	0	0	0.002820636	0.003219782	0	0.002838168	0	0	0	0	0.003940576	0	0.004125583	0	0	0	0.005053312	0	0	0.004414037	0.027240534	0.008592173	0	0	0.004094501	0	0	0	0.005306166	0	0	0	0.012580726	0	0	0.004690432	0
Proteobacteria;Alphaproteobacteria;Rhizobiales;Xanthobacteraceae;Aquabacter	0	0	0	0	0	0.005641272	0	0	0	0	0	0	0	0.003940576	0	0.020627914	0	0	0	0.010106625	0	0.013473457	0	0	0.012888259	0	0	0	0.023775559	0	0	0.021224663	0.005412427	0.005862008	0.041902367	0.071290783	0.010076074	0	0	0.006644077
Proteobacteria;Alphaproteobacteria;Tistrellales;Geminicoccaceae;Arboricoccus	0	0	0	0	0	0.002820636	0	0	0	0	0	0	0	0.007881152	0	0	0	0	0	0	0	0	0	0	0	0	0	0.004094501	0	0	0	0	0	0	0	0	0	0	0.004690432	0
Proteobacteria;Gammaproteobacteria;Chromatiales;Chromatiaceae;Isochromatium	0	0	0	0	0	0.005641272	0.003219782	0	0	0	0	0	0	0.003940576	0	0.004125583	0	0	0	0	0	0	0	0	0	0	0	0	0	0	0	0	0	0	0	0	0	0	0.009380863	0
Proteobacteria;Gammaproteobacteria;Diplorickettsiales;Diplorickettsiaceae;Aquicella	0	0	0	0	0	0.002820636	0	0	0.002838168	0	0	0.041614648	0	0.007881152	0	0	0	0	0.02151463	0	0	0.004491152	0	0	0.008592173	0	0	0.008189002	0	0	0	0.005306166	0	0	0	0	0	0	0.004690432	0
Proteobacteria;Gammaproteobacteria;Methylococcales;Methylococcaceae;Methylogaea	0	0	0	0	0	0.005641272	0	0	0	0	0	0	0	0	0.0220022	0	0	0	0	0	0	0.004491152	0	0	0	0	0	0	0	0	0	0	0	0	0	0.004193575	0	0	0	0.006644077
Proteobacteria;Gammaproteobacteria;Pseudomonadales;Thioglobaceae;Candidatus Thioglobus	0	0	0	0	0	0.002820636	0	0	0	0	0	0	0	0	0	0	0	0	0	0	0	0	0	0	0	0	0	0	0	0	0	0	0	0	0	0	0	0	0	0
Proteobacteria;Zetaproteobacteria;Mariprofundales;Mariprofundaceae;Mariprofundus	0	0	0	0	0	0.008461907	0	0	0	0.01070091	0	0	0	0.003940576	0	0.016502331	0	0	0	0	0	0	0	0	0	0	0	0	0	0	0	0	0	0.005862008	0	0	0	0	0	0
Verrucomicrobiota;Lentisphaeria;Victivallales;PRD18C08;NA	0	0	0	0	0	0.042309537	0.019318694	0.026136958	0	0.021401819	0	0	0	0.023643457	0.0220022	0.037130245	0	0.014918693	0.02151463	0.025266562	0	0	0.022070183	0	0.004296086	0	0	0.008189002	0.017831669	0	0	0.005306166	0	0.03517205	0	0	0.015114112	0	0.032833021	0
Verrucomicrobiota;Verrucomicrobiae;Opitutales;Puniceicoccaceae;Cerasicoccus	0	0	0	0	0	0.002820636	0	0	0	0.005350455	0	0	0	0	0	0.012376748	0	0	0	0	0	0.022455762	0	0	0.004296086	0	0	0	0	0	0.02027575	0	0	0	0	0	0	0	0	0
Verrucomicrobiota;Verrucomicrobiae;Opitutales;Puniceicoccaceae;NA	0	0	0	0	0	0.002820636	0	0	0	0	0	0	0	0	0.0220022	0	0	0	0	0.005053312	0	0.022455762	0	0	0.008592173	0	0	0	0	0	0.02027575	0	0	0.005862008	0	0	0.005038037	0	0	0
Verrucomicrobiota;Verrucomicrobiae;Pedosphaerales;Pedosphaeraceae;NA	0	0	0	0	0	0.005641272	0	0	0	0	0	0	0	0.003940576	0	0	0	0	0	0	0	0	0	0	0	0	0	0	0	0	0	0	0	0	0	0	0	0	0	0
Acidobacteriota;c5LKS83;NA;NA;NA	0	0	0	0	0	0	0.003219782	0	0	0	0.021962335	0	0	0	0	0	0	0	0	0	0	0	0	0	0	0	0	0.008189002	0	0	0	0	0.010824854	0	0	0	0	0	0	0
Actinobacteriota;Actinobacteria;Micrococcales;Cellulomonadaceae;NA	0	0	0	0	0	0	0.003219782	0	0	0	0	0	0	0	0	0	0	0.003729673	0	0	0	0	0	0	0	0	0	0.004094501	0	0	0	0	0	0	0	0	0	0	0	0
Bacteroidota;Bacteroidia;Bacteroidales;Prolixibacteraceae;Prolixibacter	0	0	0	0	0	0	0.019318694	0	0	0	0	0	0	0	0	0.033004662	0	0	0	0.151599373	0	0	0	0	0.012888259	0	0	0	0.053495007	0	0	0	0	0.087930125	0.041902367	0	0.040304297	0	0	0.026576307
Bacteroidota;Bacteroidia;Flavobacteriales;Flavobacteriaceae;Bizionia	0	0	0	0	0	0	0.003219782	0.026136958	0.002838168	0	0	0	0	0	0	0	0	0	0.02151463	0	0	0	0	0	0.004296086	0	0	0	0	0	0	0	0	0	0	0	0	0	0	0
Bacteroidota;Bacteroidia;Flavobacteriales;Flavobacteriaceae;Maribacter	0	0	0	0	0	0	0.003219782	0	0	0	0	0.083229297	0	0	0	0	0	0	0	0.02021325	0	0	0.01324211	0	0.004296086	0	0	0.008189002	0	0	0	0.005306166	0	0	0	0	0.181369339	0	0	0.046508538
Bacteroidota;Bacteroidia;Flavobacteriales;Flavobacteriaceae;Pseudofulvibacter	0	0	0	0	0	0	0.003219782	0	0.002838168	0	0	0.041614648	0	0.003940576	0	0.004125583	0	0	0	0	0	0.004491152	0	0	0.004296086	0	0	0	0	0	0	0	0	0	0	0	0	0	0	0
Bacteroidota;Bacteroidia;Flavobacteriales;Flavobacteriaceae;Pseudozobellia	0	0	0	0	0	0	0.003219782	0	0	0	0.005490584	0	0	0	0	0	0	0	0	0.010106625	0	0	0	0	0.004296086	0	0	0.012283503	0.00594389	0	0	0	0.005412427	0	0	0	0.060456446	0	0	0.033220384
Bacteroidota;Bacteroidia;Flavobacteriales;Flavobacteriaceae;Snuella	0	0	0	0	0	0	0.003219782	0	0	0	0	0	0	0	0	0	0	0	0	0.005053312	0	0.013473457	0	0	0.042960863	0	0	0	0	0	0	0	0	0	0	0	0.030228223	0	0	0.026576307
Bacteroidota;Bacteroidia;Flavobacteriales;Flavobacteriaceae;Winogradskyella	0	0	0	0	0	0	0.006439565	0	0	0	0	0	0	0	0	0	0	0	0	0	0	0	0.004414037	0	0.902178116	0	0	0	0	0	0	0	0	0	0	0	0	0	0	0
Bacteroidota;Ignavibacteria;SJA-28;NA;NA	0	0	0	0	0	0	0.003219782	0	0	0	0	0	0	0	0	0	0	0	0	0	0	0	0	0	0	0	0	0	0	0	0	0.021224663	0	0	0.041902367	0.008387151	0.010076074	0.063826392	0	0
Calditrichota;Calditrichia;Calditrichales;Calditrichaceae;Calorithrix	0	0	0	0	0	0	0.006439565	0	0	0	0	0	0	0	0	0.012376748	0	0	0	0.015159937	0	0	0	0	0	0	0	0	0.011887779	0	0	0	0	0.017586025	0	0	0.030228223	0.015956598	0	0.01993223
Campylobacterota;Campylobacteria;Campylobacterales;Sulfurimonadaceae;NA	0	0	0	0	0	0	0.003219782	0	0	0	0	0	0	0	0	0	0	0	0	0	0	0	0	0	0	0	0	0.004094501	0	0	0	0	0	0.005862008	0	0	0	0	0	0
Chloroflexi;Anaerolineae;RBG-13-54-9;NA;NA	0	0	0	0	0	0	0.009659347	0	0	0.005350455	0	0	0	0	0	0	0	0	0	0.005053312	0.01311613	0	0.05296844	0	0	0	0	0.012283503	0	0.002944207	0	0.031836995	0	0	0	0.033548604	0.005038037	0.031913196	0	0.006644077
Chloroflexi;Chloroflexia;Thermomicrobiales;AKYG1722;NA	0	0	0	0	0	0	0.003219782	0	0	0	0	0	0	0	0	0	0	0	0	0	0	0	0	0	0	0	0	0	0.00594389	0	0	0	0	0	0	0	0	0	0.004690432	0
Chloroflexi;Dehalococcoidia;SPG12-461-471-B8;NA;NA	0	0	0	0	0	0	0.009659347	0	0	0	0	0	0	0	0	0.004125583	0	0	0	0	0	0	0	0	0	0	0	0	0	0	0	0	0.005412427	0	0	0.008387151	0.015114112	0.015956598	0	0.006644077
Cyanobacteria;Cyanobacteriia;Neosynechococcales;Neosynechococcaceae;Neosynechococcus	0	0	0	0	0	0	0.003219782	0	0	0	0	0	0	0	0	0	0	0	0	0	0	0	0	0	0	0	0	0	0	0	0	0	0	0	0	0	0	0	0	0
Cyanobacteria;Cyanobacteriia;Synechococcales;Cyanobiaceae;Synechococcus CC9902	0	0	0	0	0	0	0.003219782	0	0	0	0	0	0	0	0	0	0	0	0	0	0	0	0	0	0.004296086	0	0	0	0	0	0	0	0	0	0	0	0	0	0	0
Desulfobacterota;Desulfobulbia;Desulfobulbales;Desulfocapsaceae;[Desulfobacterium] catecholicum group	0	0	0	0	0	0	0.003219782	0	0	0	0	0	0	0	0	0	0	0.007459347	0	0	0	0	0	0	0.158955192	0	0	0	0.011887779	0	0	0	0	0	0	0	0	0	0	0
Desulfobacterota;Dissulfuribacteria;Dissulfuribacterales;Dissulfuribacteraceae;Dissulfuribacter	0	0	0	0	0	0	0.003219782	0	0	0	0	0	0	0	0	0	0	0	0	0	0	0	0	0	0	0	0	0.004094501	0	0	0	0	0	0	0	0	0	0	0.004690432	0
Desulfobacterota;Dissulfuribacteria;Dissulfuribacterales;Dissulfuribacteraceae;Dissulfurirhabdus	0	0	0	0	0	0	0.128791294	0	0	0	0.032943502	0	0	0	0	0	0	0	0	0	0	0	0.008828073	0	0	0	0	0.028661508	0	0	0	0	0.043299415	0	0	0	0	0	0.032833021	0
Firmicutes;Clostridia;Peptococcales;Peptococcaceae;Desulfonispora	0	0	0	0	0	0	0.003219782	0	0	0	0	0	0	0	0	0	0	0	0	0	0	0	0	0	0	0	0	0	0	0	0	0	0	0	0	0	0	0	0	0
GN01;NA;NA;NA;NA	0	0	0	0	0	0	0.003219782	0	0	0	0	0	0	0	0	0	0	0	0	0	0	0	0	0	0	0	0	0	0	0	0	0.031836995	0.005412427	0	0.16760947	0.050322905	0	0.127652784	0	0
Patescibacteria;ABY1;Candidatus Buchananbacteria;NA;NA	0	0	0	0	0	0	0.016098912	0	0	0.005350455	0.005490584	0	0.007439369	0	0	0	0	0.007459347	0	0	0.010492904	0.026946915	0.008828073	0	0.008592173	0	0	0	0	0	0	0.026530829	0	0	0.020951184	0.008387151	0.005038037	0	0.004690432	0
Patescibacteria;Microgenomatia;Candidatus Gottesmanbacteria;NA;NA	0	0	0	0	0	0	0.012879129	0	0	0.005350455	0.005490584	0	0	0	0	0	0	0	0	0	0	0	0.01324211	0	0	0	0	0.008189002	0	0	0	0.021224663	0.010824854	0	0	0.142581565	0	0	0	0
Patescibacteria;Parcubacteria;CG1-02-40-25;NA;NA	0	0	0	0	0	0	0.003219782	0	0	0	0	0	0	0	0	0	0	0	0	0	0.002623226	0	0.004414037	0	0	0.007374087	0	0	0	0	0	0	0	0	0	0.008387151	0	0	0	0
Planctomycetota;Planctomycetes;Planctomycetales;Rubinisphaeraceae;Rubinisphaera	0	0	0	0	0	0	0.003219782	0	0	0	0	0	0	0	0	0	0	0	0	0	0	0	0	0	0.004296086	0	0	0	0	0	0	0	0	0	0	0	0	0	0	0
Proteobacteria;Alphaproteobacteria;Rhodobacterales;Rhodobacteraceae;Pseudohalocynthiibacter	0	0	0	0	0	0	0.012879129	0	0	0	0	0	0	0	0	0.012376748	0	0	0	0	0	0	0.004414037	0	0.038664776	0	0	0.008189002	0	0	0	0.005306166	0.005412427	0	0.020951184	0.004193575	0.010076074	0	0	0.006644077
Proteobacteria;Alphaproteobacteria;Rickettsiales;S25-593;NA	0	0	0	0	0	0	0.006439565	0	0	0	0	0	0	0	0	0	0	0	0	0	0	0	0	0	0	0	0	0	0	0	0	0	0	0	0	0	0	0	0	0
Proteobacteria;Gammaproteobacteria;HglApr721;NA;NA	0	0	0	0	0	0	0.003219782	0	0.011352671	0	0	0	0	0.003940576	0	0	0	0	0	0	0	0	0	0	0.004296086	0	0	0	0	0	0	0	0	0	0	0	0	0	0	0
Proteobacteria;Gammaproteobacteria;Thiomicrospirales;Thiomicrospiraceae;Galenea	0	0	0	0	0	0	0.003219782	0	0	0	0	0	0	0	0	0	0	0	0	0	0	0	0	0	0	0	0	0	0	0	0	0	0	0	0	0	0	0	0	0
Bacteroidota;Bacteroidia;Bacteroidales;Prolixibacteraceae;NA	0	0	0	0	0	0	0	0.026136958	0	0	0	0	0	0.003940576	0	0.04538141	0	0	0	0	0	0	0	0	0.017184345	0	0	0	0.00594389	0	0	0	0	0.011724017	0	0	0	0	0	0
Bacteroidota;Bacteroidia;Flavobacteriales;Flavobacteriaceae;Litoribaculum	0	0	0	0	0	0	0	0.026136958	0	0	0	0	0	0	0	0	0	0	0	0.005053312	0	0.013473457	0.004414037	0	0.055849121	0	0	0	0	0	0	0	0	0	0	0	0.010076074	0	0	0.006644077
Proteobacteria;Alphaproteobacteria;Alphaproteobacteria Incertae Sedis;Unknown Family;NA	0	0	0	0	0	0	0	0.026136958	0	0	0	0	0	0	0	0	0	0	0	0	0	0.004491152	0	0	0	0	0	0	0	0	0	0	0	0	0	0	0	0	0	0
Proteobacteria;Alphaproteobacteria;Kordiimonadales;NA;NA	0	0	0	0	0	0	0	0.026136958	0	0.005350455	0	0	0	0.003940576	0	0.004125583	0	0	0	0	0	0	0.01324211	0	0.008592173	0	0	0.004094501	0	0	0	0	0	0	0	0	0.005038037	0	0	0
Proteobacteria;Gammaproteobacteria;SS1-B-04-55;NA;NA	0	0	0	0	0	0	0	0.026136958	0.002838168	0.01070091	0	0	0	0.003940576	0	0.004125583	0	0	0	0	0	0.098805353	0.004414037	0	0.008592173	0	0	0.012283503	0.00594389	0	0.0405515	0.010612332	0.005412427	0	0	0	0.005038037	0	0	0
Actinobacteriota;Actinobacteria;Micrococcales;Cellulomonadaceae;Sediminihabitans	0	0	0	0	0	0	0	0	0.002838168	0	0	0	0	0	0	0	0	0	0	0	0	0	0	0	0.008592173	0	0	0	0	0	0	0	0	0	0	0	0	0	0	0
Caldisericota;Caldisericia;Caldisericales;LF045;NA	0	0	0	0	0	0	0	0	0.002838168	0	0	0	0	0	0	0	0	0.003729673	0	0	0	0	0	0	0	0	0	0	0	0	0	0	0	0	0	0	0	0	0	0
Chloroflexi;Anaerolineae;Anaerolineales;Anaerolineaceae;Anaerolineaceae UCG-001	0	0	0	0	0	0	0	0	0.002838168	0	0	0	0	0	0	0	0.010281367	0	0	0	0.034101939	0	0	0	0	0.007374087	0	0	0	0.008832622	0	0	0	0	0	0	0	0	0	0
Chloroflexi;Anaerolineae;Anaerolineales;Anaerolineaceae;Levilinea	0	0	0	0	0	0	0	0	0.002838168	0	0	0.041614648	0	0	0	0	0	0	0	0	0	0	0.004414037	0	0	0	0	0	0	0	0	0	0.005412427	0	0	0	0.010076074	0	0.004690432	0
Chloroflexi;Dehalococcoidia;vadinBA26;NA;NA	0	0	0	0	0	0	0	0	0.002838168	0	0	0	0	0	0	0	0	0.003729673	0	0.005053312	0	0	0	0	0	0.007374087	0	0	0.00594389	0	0	0.068980155	0	0.011724017	0.230463021	0.457099723	0.015114112	0.063826392	0	0.01993223
Proteobacteria;Alphaproteobacteria;Rhodobacterales;Rhodobacteraceae;Amylibacter	0	0	0	0	0	0	0	0	0.002838168	0	0	0	0	0	0	0	0	0	0	0	0	0	0	0	0.017184345	0	0	0	0	0	0	0	0	0	0	0	0	0	0	0
Proteobacteria;Alphaproteobacteria;Sphingomonadales;Sphingomonadaceae;Parablastomonas	0	0	0	0	0	0	0	0	0.002838168	0	0	0	0	0	0	0	0	0	0	0	0	0	0	0	0.004296086	0	0	0	0	0	0	0	0	0	0	0	0	0	0	0
Proteobacteria;Gammaproteobacteria;Ectothiorhodospirales;NA;NA	0	0	0	0	0	0	0	0	0.002838168	0.005350455	0	0	0	0	0	0.004125583	0	0	0	0.010106625	0	0	0	0	0	0	0	0.004094501	0.011887779	0	0	0	0	0.011724017	0	0	0.005038037	0	0.004690432	0
Proteobacteria;Gammaproteobacteria;Pseudomonadales;Moraxellaceae;Acinetobacter	0	0	0	0	0	0	0	0	0.002838168	0	0	0	0	0	0	0	0	0	0	0	0	0	0	0	0	0	0	0	0	0	0	0	0	0	0	0	0	0	0	0
Actinobacteriota;Thermoleophilia;Gaiellales;NA;NA	0	0	0	0	0	0	0	0	0	0.005350455	0	0	0	0	0	0	0	0.003729673	0	0.02021325	0	0.035929219	0	0	0.042960863	0	0	0	0.00594389	0	0	0.015918497	0.010824854	0.011724017	0	0.004193575	0.005038037	0.015956598	0	0.006644077
Bacteroidota;Bacteroidia;Cytophagales;Flammeovirgaceae;Luteivirga	0	0	0	0	0	0	0	0	0	0.005350455	0	0	0	0	0	0.016502331	0	0	0	0	0	0.026946915	0	0	0.038664776	0	0	0	0.00594389	0	0	0.005306166	0	0.005862008	0	0.025161453	0	0	0	0
Chloroflexi;Anaerolineae;Anaerolineales;Anaerolineaceae;Thermanaerothrix	0	0	0	0	0	0	0	0	0	0.005350455	0	0	0	0.003940576	0	0	0	0	0	0	0	0	0	0	0	0	0	0	0	0	0	0	0.005412427	0	0	0	0	0.015956598	0	0
Chloroflexi;Chloroflexia;Thermomicrobiales;Thermomicrobiaceae;NA	0	0	0	0	0	0	0	0	0	0.005350455	0	0	0	0	0	0	0	0	0	0	0	0.013473457	0	0	0	0	0	0	0	0	0	0	0	0	0	0	0	0	0	0
Firmicutes;Bacilli;Staphylococcales;Staphylococcaceae;Staphylococcus	0	0	0	0	0	0	0	0	0	0.005350455	0	0	0	0	0	0	0	0	0	0	0	0	0	0	0	0	0	0	0	0	0	0	0	0	0	0	0	0	0	0
Firmicutes;Clostridia;Caldicoprobacterales;Caldicoprobacteraceae;Caldicoprobacter	0	0	0	0	0	0	0	0	0	0.005350455	0	0	0	0	0	0	0	0	0	0	0	0	0	0	0	0	0	0.004094501	0	0	0	0	0	0	0	0	0	0	0	0
Patescibacteria;Microgenomatia;Candidatus Curtissbacteria;NA;NA	0	0	0	0	0	0	0	0	0	0.005350455	0	0	0	0	0	0	0	0	0	0	0	0	0	0	0	0	0.086730269	0	0.00594389	0	0	0	0	0	0	0.004193575	0	0	0	0
Proteobacteria;Gammaproteobacteria;CH2b56;NA;NA	0	0	0	0	0	0	0	0	0	0.01070091	0	0	0	0	0	0.020627914	0	0.003729673	0	0.010106625	0	0	0.017656147	0	0	0	0	0.004094501	0	0	0	0	0	0.011724017	0	0	0	0	0	0.006644077
Proteobacteria;Gammaproteobacteria;Ectothiorhodospirales;Thioalkalispiraceae;Thioalkalispira-Sulfurivermis	0	0	0	0	0	0	0	0	0	0.005350455	0	0	0	0.007881152	0	0	0	0.003729673	0	0.0404265	0	0	0	0	0	0	0	0	0.011887779	0	0	0	0	0.099654142	0	0	0.030228223	0	0.042213884	0
Proteobacteria;Gammaproteobacteria;HOC36;NA;NA	0	0	0	0	0	0	0	0	0	0.005350455	0	0	0	0.003940576	0.0440044	0	0	0.003729673	0	0	0	0	0	0	0	0	0	0	0	0	0	0	0	0	0	0	0	0	0	0
Proteobacteria;Gammaproteobacteria;Thiomicrospirales;Thiomicrospiraceae;NA	0	0	0	0	0	0	0	0	0	0.01070091	0	0	0	0	0	0	0	0	0	0	0	0	0	0	0	0	0	0	0	0	0	0	0	0	0	0	0	0	0	0
Proteobacteria;Gammaproteobacteria;Thiomicrospirales;Thiomicrospiraceae;Thiomicrorhabdus	0	0	0	0	0	0	0	0	0	0.01070091	0	0	0	0	0	0	0	0	0	0	0	0	0	0	0	0	0	0	0	0	0	0	0.005412427	0	0	0	0	0	0	0
Spirochaetota;V2072-189E03;NA;NA;NA	0	0	0	0	0	0	0	0	0	0.005350455	0	0	0	0	0	0	0	0	0	0	0	0	0	0	0	0	0	0	0.017831669	0	0	0	0	0.005862008	0.020951184	0	0	0.015956598	0	0
Armatimonadota;NA;NA;NA;NA	0	0	0	0	0	0	0	0	0	0	0.005490584	0	0	0	0	0.004125583	0	0	0	0	0	0	0	0	0	0	0	0.004094501	0	0	0	0.084898652	0	0.005862008	0	0.13838799	0	0.143609382	0	0.006644077
Bdellovibrionota;Bdellovibrionia;Bdellovibrionales;Bdellovibrionaceae;NA	0	0	0	0	0	0	0	0	0	0	0.005490584	0	0	0	0	0	0.003427122	0	0	0	0	0	0	0	0	0	0	0	0	0	0	0	0	0	0	0	0	0	0	0
Chloroflexi;Dehalococcoidia;GIF9;AB-539-J10;Dsc1	0	0	0	0	0	0	0	0	0	0	0.005490584	0	0	0	0	0	0.006854244	0	0	0	0.007869678	0	0	0	0	0	0	0	0	0	0	0	0	0	0	0	0	0	0	0
Desulfobacterota;Desulfomonilia;Desulfomonilales;Desulfomonilaceae;Desulfomonile	0	0	0	0	0	0	0	0	0	0	0.005490584	0	0	0	0	0	0	0	0	0.005053312	0	0	0	0	0	0	0	0.004094501	0	0	0	0	0	0	0	0	0.005038037	0	0	0
Desulfobacterota;Desulfuromonadia;Desulfuromonadales;Syntrophotaleaceae;Syntrophotalea	0	0	0	0	0	0	0	0	0	0	0.005490584	0	0	0.003940576	0	0	0	0.01118902	0	0.015159937	0	0	0	0	0	0	0	0.004094501	0	0	0	0	0	0	0.020951184	0	0.050380372	0	0	0.059796691
Planctomycetota;Phycisphaerae;MSBL9;GWC2-45-44;NA	0	0	0	0	0	0	0	0	0	0	0.005490584	0	0	0	0	0	0.003427122	0	0	0	0.01311613	0	0	0	0	0.007374087	0	0	0	0.005888415	0.02027575	0	0	0	0	0	0	0	0	0
Bacteroidota;Bacteroidia;Bacteroidales;Rs-E47 termite group;GWE2-42-42	0	0	0	0	0	0	0	0	0	0	0	0.041614648	0	0	0	0	0	0	0	0	0	0	0	0	0	0	0	0	0	0	0	0	0	0	0	0	0	0	0	0
Bacteroidota;Bacteroidia;Flavobacteriales;Flavobacteriaceae;Pibocella	0	0	0	0	0	0	0	0	0	0	0	0.083229297	0	0	0	0	0	0	0	0	0	0	0	0	0.025776518	0	0	0	0	0	0	0	0	0	0	0	0	0	0	0
Bdellovibrionota;Bdellovibrionia;Bacteriovoracales;Bacteriovoracaceae;Halobacteriovorax	0	0	0	0	0	0	0	0	0	0	0	0.041614648	0	0	0	0	0	0	0	0	0	0	0	0.027240534	0.025776518	0	0	0	0	0	0	0	0	0	0	0	0	0	0	0
Firmicutes;Clostridia;Lachnospirales;Lachnospiraceae;Abyssivirga	0	0	0	0	0	0	0	0	0	0	0	0.041614648	0	0	0	0	0	0.003729673	0	0	0	0	0	0	0.004296086	0	0	0	0	0	0	0	0	0	0	0	0	0	0.004690432	0
Proteobacteria;Alphaproteobacteria;Rhizobiales;Rhizobiaceae;Lentilitoribacter	0	0	0	0	0	0	0	0	0	0	0	0.041614648	0	0	0	0	0	0	0	0	0	0	0	0	0.090217812	0	0	0	0	0	0	0	0	0	0	0	0	0	0	0
Firmicutes;Bacilli;Bacillales;Bacillaceae;Streptohalobacillus	0	0	0	0	0	0	0	0	0	0	0	0	0.007439369	0	0	0	0	0	0	0	0	0	0	0	0	0	0	0	0	0	0	0	0	0	0	0	0	0	0	0
Chloroflexi;Anaerolineae;ADurb.Bin180;NA;NA	0	0	0	0	0	0	0	0	0	0	0	0	0	0.003940576	0	0.004125583	0	0	0	0	0.002623226	0	0.004414037	0	0	0	0	0	0.00594389	0	0	0.010612332	0	0	0.020951184	0.012580726	0	0	0	0.033220384
Firmicutes;Clostridia;Clostridiales;Clostridiaceae;Clostridium sensu stricto 13	0	0	0	0	0	0	0	0	0	0	0	0	0	0.003940576	0	0	0	0	0	0	0	0	0	0	0	0	0	0	0	0	0	0	0	0	0	0	0	0	0	0
Hydrogenedentes;Hydrogenedentia;Hydrogenedentiales;Hydrogenedensaceae;YC-ZSS-LKJ63	0	0	0	0	0	0	0	0	0	0	0	0	0	0.003940576	0	0.004125583	0	0	0	0	0	0.01796461	0	0	0	0	0	0	0	0	0	0.005306166	0	0.005862008	0	0	0	0.015956598	0.004690432	0
Proteobacteria;Alphaproteobacteria;Acetobacterales;Acetobacteraceae;Crenalkalicoccus	0	0	0	0	0	0	0	0	0	0	0	0	0	0.003940576	0	0	0	0	0	0	0	0	0	0	0	0	0	0	0	0	0	0	0	0	0	0	0	0	0	0
Proteobacteria;Alphaproteobacteria;Acetobacterales;Acetobacteraceae;Humitalea	0	0	0	0	0	0	0	0	0	0	0	0	0	0.003940576	0	0	0	0	0	0	0	0	0	0	0	0	0	0	0	0	0	0	0	0	0	0	0	0	0	0
Proteobacteria;Alphaproteobacteria;Rhizobiales;Stappiaceae;NA	0	0	0	0	0	0	0	0	0	0	0	0	0	0.003940576	0	0	0	0	0	0	0	0	0	0	0	0	0	0	0	0	0	0	0	0	0	0	0	0	0	0
Proteobacteria;Alphaproteobacteria;Rhodobacterales;Rhodobacteraceae;Hasllibacter	0	0	0	0	0	0	0	0	0	0	0	0	0	0.003940576	0	0	0	0	0	0	0	0	0	0	0	0	0	0	0	0	0	0	0	0	0	0	0	0	0	0
Proteobacteria;Alphaproteobacteria;Rhodobacterales;Rhodobacteraceae;Pelagimonas	0	0	0	0	0	0	0	0	0	0	0	0	0	0.003940576	0	0	0	0	0	0	0	0	0	0	0.094513898	0	0	0.004094501	0	0	0	0.005306166	0	0	0	0	0	0	0	0
Proteobacteria;Alphaproteobacteria;Rhodospirillales;NA;NA	0	0	0	0	0	0	0	0	0	0	0	0	0	0.003940576	0	0.008251165	0	0.003729673	0	0.005053312	0	0.004491152	0.004414037	0	0.012888259	0	0	0	0	0	0	0	0	0	0	0	0	0	0	0
Proteobacteria;Gammaproteobacteria;BD72BR169;NA;NA	0	0	0	0	0	0	0	0	0	0	0	0	0	0.003940576	0	0	0	0	0	0	0	0.013473457	0	0	0.012888259	0	0	0	0	0	0.02027575	0	0	0	0	0.004193575	0	0.015956598	0	0
Proteobacteria;Gammaproteobacteria;F9P41300-M23;NA;NA	0	0	0	0	0	0	0	0	0	0	0	0	0	0.003940576	0	0	0	0	0	0	0	0.031438067	0	0	0	0	0	0	0	0	0.081103001	0	0	0	0	0	0	0	0	0
Proteobacteria;Gammaproteobacteria;MD2904-B13;NA;NA	0	0	0	0	0	0	0	0	0	0	0	0	0	0.003940576	0	0.012376748	0	0.003729673	0	0.010106625	0	0.022455762	0	0	0.008592173	0	0	0.004094501	0.017831669	0	0	0.010612332	0	0	0	0.020967877	0.005038037	0.095739588	0.004690432	0
Verrucomicrobiota;Lentisphaeria;Victivallales;SBYX-4944;NA	0	0	0	0	0	0	0	0	0	0	0	0	0	0.011821728	0	0	0	0.007459347	0	0	0	0	0.004414037	0	0	0	0	0	0	0	0	0	0	0	0	0	0	0	0	0
Myxococcota;Polyangia;Polyangiales;Polyangiaceae;Byssovorax	0	0	0	0	0	0	0	0	0	0	0	0	0	0	0.0220022	0	0	0	0	0	0	0.008982305	0	0	0.008592173	0	0	0	0	0	0	0	0	0	0	0	0	0	0	0
Proteobacteria;Alphaproteobacteria;Caulobacterales;NA;NA	0	0	0	0	0	0	0	0	0	0	0	0	0	0	0.0220022	0	0	0	0	0	0	0.004491152	0	0	0	0	0	0	0	0	0	0	0	0	0	0	0	0	0	0
Proteobacteria;Alphaproteobacteria;Elsterales;Elsteraceae;NA	0	0	0	0	0	0	0	0	0	0	0	0	0	0	0.0220022	0.008251165	0	0	0	0	0	0	0	0	0.004296086	0	0	0.008189002	0.00594389	0	0	0	0	0	0.041902367	0.016774302	0.005038037	0	0	0
Acidobacteriota;Subgroup 18;NA;NA;NA	0	0	0	0	0	0	0	0	0	0	0	0	0	0	0	0.016502331	0	0	0	0.015159937	0	0	0	0	0	0	0	0	0.00594389	0	0	0.005306166	0	0.017586025	0	0	0.030228223	0	0	0
Acidobacteriota;Subgroup 5;NA;NA;NA	0	0	0	0	0	0	0	0	0	0	0	0	0	0	0	0.016502331	0	0	0	0	0	0.13024342	0	0	0.008592173	0	0.520381613	0	0.029719448	0	0.405515004	0	0	0	0	0.004193575	0	0	0	0
Actinobacteriota;Actinobacteria;Pseudonocardiales;Pseudonocardiaceae;Haloechinothrix	0	0	0	0	0	0	0	0	0	0	0	0	0	0	0	0.004125583	0	0	0	0	0	0	0	0	0	0	0	0	0.011887779	0	0	0	0	0	0	0	0	0	0	0
Bacteroidota;Bacteroidia;Bacteroidales;Prolixibacteraceae;Mangrovibacterium	0	0	0	0	0	0	0	0	0	0	0	0	0	0	0	0.053632576	0	0	0	0	0	0	0	0	0.008592173	0	0	0	0.00594389	0	0	0	0	0.017586025	0	0	0	0	0	0
Bacteroidota;Bacteroidia;Flavobacteriales;Flavobacteriaceae;Aureisphaera	0	0	0	0	0	0	0	0	0	0	0	0	0	0	0	0.004125583	0	0	0	0	0	0.085331896	0	0	0	0	0	0	0.011887779	0	0.02027575	0	0	0	0	0	0	0	0	0
Bacteroidota;Bacteroidia;Flavobacteriales;Flavobacteriaceae;Pustulibacterium	0	0	0	0	0	0	0	0	0	0	0	0	0	0	0	0.004125583	0	0	0	0	0	0.049402677	0	0	0	0	0	0	0	0	0	0	0	0	0	0	0	0	0	0
Bacteroidota;OC31;NA;NA;NA	0	0	0	0	0	0	0	0	0	0	0	0	0	0	0	0.004125583	0	0	0	0	0	0.062876134	0	0	0.004296086	0	0	0	0.011887779	0	0	0	0	0.005862008	0	0	0	0	0	0
Chloroflexi;Chloroflexia;Thermomicrobiales;NA;NA	0	0	0	0	0	0	0	0	0	0	0	0	0	0	0	0.004125583	0	0	0	0	0	0	0	0	0	0	0	0	0	0	0	0	0	0	0	0	0	0	0	0
Chloroflexi;Dehalococcoidia;S085;NA;NA	0	0	0	0	0	0	0	0	0	0	0	0	0	0	0	0.004125583	0	0	0	0	0	0.193119554	0	0	0.012888259	0	0	0	0	0	0.0405515	0.031836995	0	0.005862008	0.020951184	0.033548604	0.005038037	0.07978299	0	0.006644077
Desulfobacterota;Desulfobacteria;Desulfobacterales;Desulfococcaceae;NA	0	0	0	0	0	0	0	0	0	0	0	0	0	0	0	0.004125583	0	0	0	0	0	0	0	0	0	0	0	0	0	0	0	0	0	0	0	0	0	0	0	0
Desulfobacterota;Desulfobacteria;Desulfobacterales;Desulfolunaceae;Desulfofrigus	0	0	0	0	0	0	0	0	0	0	0	0	0	0	0	0.004125583	0	0.044756079	0.04302926	0	0	0	0.004414037	0	0.03436869	0	0	0	0.00594389	0	0	0	0	0	0	0	0	0	0.004690432	0
Desulfobacterota;Desulfobulbia;Desulfobulbales;Desulfurivibrionaceae;Desulfurivibrio	0	0	0	0	0	0	0	0	0	0	0	0	0	0	0	0.016502331	0	0	0	0	0	0	0	0	0.004296086	0	0	0	0.011887779	0	0	0	0	0	0	0	0	0	0	0
Desulfobacterota;Desulfovibrionia;Desulfovibrionales;Desulfovibrionaceae;Desulfovibrio	0	0	0	0	0	0	0	0	0	0	0	0	0	0	0	0.13614423	0	0	0	0	0	0	0	0	0.262061262	0	0	0	0	0	0	0	0	0	0	0	0	0	0	0
Desulfobacterota;Desulfovibrionia;Desulfovibrionales;Desulfovibrionaceae;NA	0	0	0	0	0	0	0	0	0	0	0	0	0	0	0	0.004125583	0	0	0	0	0	0	0	0	0.008592173	0	0	0	0	0	0	0	0	0	0	0	0	0	0	0
Elusimicrobiota;Elusimicrobia;MVP-88;NA;NA	0	0	0	0	0	0	0	0	0	0	0	0	0	0	0	0.008251165	0	0	0	0	0	0.022455762	0	0	0	0	0	0	0	0	0	0	0	0	0	0	0	0	0	0
Entotheonellaeota;Entotheonellia;Entotheonellales;Entotheonellaceae;NA	0	0	0	0	0	0	0	0	0	0	0	0	0	0	0	0.020627914	0	0	0	0.005053312	0	0.058384982	0	0	0.008592173	0	0.086730269	0	0.041607228	0	0	0	0	0.005862008	0	0.008387151	0	0	0	0
Fibrobacterota;Chitinivibrionia;Chitinivibrionales;Chitinivibrionaceae;Chitinivibrio	0	0	0	0	0	0	0	0	0	0	0	0	0	0	0	0.037130245	0	0	0	0.005053312	0	0	0	0	0.004296086	0	0	0	0	0	0	0	0	0.058620083	0	0	0	0	0	0.006644077
Fusobacteriota;Fusobacteriia;Fusobacteriales;Fusobacteriaceae;Propionigenium	0	0	0	0	0	0	0	0	0	0	0	0	0	0	0	0.004125583	0	0	0	0	0	0	0	0	0.038664776	0	0	0	0	0	0	0	0	0	0	0	0	0	0	0
Nitrospirota;4-29-1;NA;NA;NA	0	0	0	0	0	0	0	0	0	0	0	0	0	0	0	0.012376748	0	0	0	0	0	0	0	0	0	0	0	0	0	0	0	0	0	0	0	0	0	0	0	0
Nitrospirota;BMS9AB35;NA;NA;NA	0	0	0	0	0	0	0	0	0	0	0	0	0	0	0	0.004125583	0	0	0	0	0	0.004491152	0	0	0.021480431	0	0	0	0	0	0.121654501	0	0	0	0	0.004193575	0	0.015956598	0	0
Nitrospirota;Thermodesulfovibrionia;Thermodesulfovibrionales;Thermodesulfovibrionaceae;Thermodesulfovibrio	0	0	0	0	0	0	0	0	0	0	0	0	0	0	0	0.012376748	0	0	0	0	0	0	0	0	0	0	0	0	0.011887779	0	0	0	0	0.005862008	0.041902367	0.004193575	0.005038037	0.015956598	0	0.006644077
Proteobacteria;Alphaproteobacteria;Acetobacterales;Acetobacteraceae;NA	0	0	0	0	0	0	0	0	0	0	0	0	0	0	0	0.008251165	0	0	0	0.005053312	0	0.004491152	0	0	0	0	0	0	0.00594389	0	0	0	0	0	0	0.004193575	0	0	0	0
Proteobacteria;Alphaproteobacteria;Caedibacterales;Caedibacteraceae;NA	0	0	0	0	0	0	0	0	0	0	0	0	0	0	0	0.012376748	0	0	0	0.005053312	0	0.013473457	0	0	0	0	0	0	0.011887779	0	0	0.015918497	0	0	0	0	0	0	0	0
Proteobacteria;Alphaproteobacteria;Holosporales;Holosporaceae;Candidatus Paraholospora	0	0	0	0	0	0	0	0	0	0	0	0	0	0	0	0.004125583	0	0	0	0	0	0	0	0	0	0	0	0	0	0	0	0	0	0	0	0	0	0	0	0
Proteobacteria;Alphaproteobacteria;Kiloniellales;Kiloniellaceae;Limibacillus	0	0	0	0	0	0	0	0	0	0	0	0	0	0	0	0.028879079	0	0	0	0	0	0.175154945	0	0	0.017184345	0	0.086730269	0	0.017831669	0	0	0.047755492	0	0	0.020951184	0	0	0.015956598	0	0
Proteobacteria;Alphaproteobacteria;Kiloniellales;NA;NA	0	0	0	0	0	0	0	0	0	0	0	0	0	0	0	0.004125583	0	0	0	0	0	0	0	0	0	0	0	0	0	0	0	0	0	0	0	0	0	0	0	0
Proteobacteria;Alphaproteobacteria;Kordiimonadales;Kordiimonadaceae;Kordiimonas	0	0	0	0	0	0	0	0	0	0	0	0	0	0	0	0.004125583	0	0	0	0	0	0.040420372	0	0	0.004296086	0	0	0	0	0	0	0	0	0	0	0	0	0	0	0
Proteobacteria;Alphaproteobacteria;Paracaedibacterales;Paracaedibacteraceae;Candidatus Captivus	0	0	0	0	0	0	0	0	0	0	0	0	0	0	0	0.004125583	0	0	0	0	0	0	0	0	0	0	0.086730269	0	0	0	0.02027575	0.021224663	0	0	0	0	0.005038037	0	0	0
Proteobacteria;Alphaproteobacteria;Rhodospirillales;Magnetospiraceae;Magnetovibrio	0	0	0	0	0	0	0	0	0	0	0	0	0	0	0	0.589958332	0	0	0	0	0	0	0	0	0.008592173	0	0	0	0.00594389	0	0	0	0	0	0	0	0	0	0	0
Proteobacteria;Alphaproteobacteria;Rhodospirillales;Magnetospiraceae;Varunaivibrio	0	0	0	0	0	0	0	0	0	0	0	0	0	0	0	0.239283799	0	0	0	0.050533124	0	0.076349591	0	0	0.008592173	0	0.173460538	0	0.077270566	0	0.02027575	0	0	0.029310042	0.041902367	0.004193575	0	0	0	0
Proteobacteria;Gammaproteobacteria;Beggiatoales;Beggiatoaceae;Candidatus Allobeggiatoa	0	0	0	0	0	0	0	0	0	0	0	0	0	0	0	0.008251165	0	0	0	0	0	0.01796461	0	0	0.004296086	0	0	0.004094501	0	0	0	0.005306166	0.005412427	0	0	0	0	0	0	0
Proteobacteria;Gammaproteobacteria;Burkholderiales;Gallionellaceae;Gallionella	0	0	0	0	0	0	0	0	0	0	0	0	0	0	0	0.012376748	0	0	0	0	0	0	0	0	0.008592173	0	0	0	0	0	0	0	0	0	0	0	0	0	0	0
Proteobacteria;Gammaproteobacteria;Ectothiorhodospirales;Thioalkalispiraceae;NA	0	0	0	0	0	0	0	0	0	0	0	0	0	0	0	0.107265151	0	0	0	0.010106625	0	0	0	0	0.004296086	0	0	0	0.047551117	0	0	0	0	0.023448033	0.041902367	0	0	0	0	0
Proteobacteria;Gammaproteobacteria;Granulosicoccales;NA;NA	0	0	0	0	0	0	0	0	0	0	0	0	0	0	0	0.004125583	0	0	0	0	0	0.062876134	0	0	0	0	0.260190807	0	0	0	0.02027575	0	0	0	0	0	0	0	0	0
Proteobacteria;Gammaproteobacteria;Nitrosococcales;Nitrosococcaceae;3PJM14	0	0	0	0	0	0	0	0	0	0	0	0	0	0	0	0.004125583	0	0	0	0.005053312	0	0	0	0	0.008592173	0	0.086730269	0	0	0	0	0	0	0.005862008	0	0	0	0	0	0
Proteobacteria;Gammaproteobacteria;P0X4b2H11;NA;NA	0	0	0	0	0	0	0	0	0	0	0	0	0	0	0	0.008251165	0	0	0.02151463	0	0	0.01796461	0	0	0	0	0.086730269	0	0.00594389	0	0.02027575	0.021224663	0	0	0.020951184	0.012580726	0	0	0	0
Proteobacteria;Gammaproteobacteria;Pseudomonadales;Pseudomonadaceae;Ventosimonas	0	0	0	0	0	0	0	0	0	0	0	0	0	0	0	0.004125583	0	0	0	0.005053312	0	0	0	0	0.004296086	0	0	0	0	0	0	0	0	0	0	0	0	0	0	0
Proteobacteria;Gammaproteobacteria;sediment-surface35;NA;NA	0	0	0	0	0	0	0	0	0	0	0	0	0	0	0	0.012376748	0	0	0	0.015159937	0	0.094314201	0	0	0.012888259	0	0	0	0.029719448	0	0.081103001	0.026530829	0	0	0	0	0.005038037	0.031913196	0	0
Proteobacteria;Gammaproteobacteria;SS1-B-09-64;NA;NA	0	0	0	0	0	0	0	0	0	0	0	0	0	0	0	0.033004662	0	0	0	0	0	0.004491152	0	0	0.025776518	0	0.086730269	0	0.011887779	0	0	0.005306166	0	0	0	0	0	0	0	0
Verrucomicrobiota;Chlamydiae;Chlamydiales;Criblamydiaceae;Criblamydia	0	0	0	0	0	0	0	0	0	0	0	0	0	0	0	0.004125583	0	0	0	0	0	0	0	0	0	0	0	0	0	0	0	0	0	0	0	0	0	0	0	0
Verrucomicrobiota;Chlamydiae;Chlamydiales;Parachlamydiaceae;NA	0	0	0	0	0	0	0	0	0	0	0	0	0	0	0	0.004125583	0	0	0	0.005053312	0	0	0	0	0	0	0	0	0	0	0	0	0	0	0	0	0	0	0	0
Cyanobacteria;Cyanobacteriia;Cyanobacteriales;Nostocaceae;Cylindrospermum PMC238.04	0	0	0	0	0	0	0	0	0	0	0	0	0	0	0	0	0.003427122	0	0	0	0	0	0	0	0	0	0	0	0	0	0	0	0	0	0	0	0	0	0	0
Firmicutes;Bacilli;Izemoplasmatales;Izemoplasmataceae;NA	0	0	0	0	0	0	0	0	0	0	0	0	0	0	0	0	0.006854244	0	0	0	0.034101939	0	0	0	0	0	0	0	0	0.002944207	0	0	0	0	0	0	0	0	0	0
Chloroflexi;Dehalococcoidia;FS117-23B-02;NA;NA	0	0	0	0	0	0	0	0	0	0	0	0	0	0	0	0	0	0.003729673	0	0	0	0	0	0	0	0	0	0	0	0	0	0.031836995	0	0	0.020951184	0.104839386	0	0.07978299	0	0
Chloroflexi;Ktedonobacteria;Ktedonobacterales;NA;NA	0	0	0	0	0	0	0	0	0	0	0	0	0	0	0	0	0	0.003729673	0	0	0	0	0	0	0	0	0	0	0	0	0	0	0.005412427	0	0	0	0	0	0	0
Desulfobacterota;Desulfuromonadia;Desulfuromonadales;Geopsychrobacteraceae;Malonomonas	0	0	0	0	0	0	0	0	0	0	0	0	0	0	0	0	0	0.007459347	0	0	0	0	0	0	0.025776518	0	0	0	0	0	0	0	0	0	0	0	0	0	0	0
Firmicutes;Bacilli;Bacillales;Planococcaceae;Jeotgalibacillus	0	0	0	0	0	0	0	0	0	0	0	0	0	0	0	0	0	0.003729673	0	0	0	0	0	0	0	0	0	0	0	0	0	0.005306166	0	0	0	0.004193575	0	0	0	0
Firmicutes;Clostridia;Peptostreptococcales-Tissierellales;Anaeromicrobium;NA	0	0	0	0	0	0	0	0	0	0	0	0	0	0	0	0	0	0.01118902	0	0	0	0	0.004414037	0	0	0	0	0	0	0	0	0	0	0	0	0	0	0	0	0.006644077
Firmicutes;Clostridia;Peptostreptococcales-Tissierellales;Gottschalkia;NA	0	0	0	0	0	0	0	0	0	0	0	0	0	0	0	0	0	0.003729673	0.02151463	0	0	0	0	0	0	0	0	0	0	0	0	0	0	0	0	0	0	0	0	0
Planctomycetota;Planctomycetes;Planctomycetales;Gimesiaceae;Gimesia	0	0	0	0	0	0	0	0	0	0	0	0	0	0	0	0	0	0.003729673	0.02151463	0	0	0	0.004414037	0	0	0	0	0.016378004	0	0	0	0	0	0	0	0	0	0	0	0
Synergistota;Synergistia;Synergistales;Synergistaceae;Jonquetella	0	0	0	0	0	0	0	0	0	0	0	0	0	0	0	0	0	0.007459347	0	0	0	0	0.004414037	0	0	0	0	0	0	0	0	0	0	0	0	0	0	0	0	0
Actinobacteriota;Acidimicrobiia;Microtrichales;Microtrichaceae;NA	0	0	0	0	0	0	0	0	0	0	0	0	0	0	0	0	0	0	0.02151463	0	0	0.004491152	0.004414037	0.054481068	0.012888259	0	0.086730269	0	0	0	0	0	0	0	0	0	0	0	0	0
Bdellovibrionota;Oligoflexia;053A03-B-DI-P58;NA;NA	0	0	0	0	0	0	0	0	0	0	0	0	0	0	0	0	0	0	0.02151463	0	0	0	0	0	0	0	0	0	0	0	0	0	0	0	0	0	0	0	0.004690432	0
Acidobacteriota;Acidobacteriae;AMGG11;NA;NA	0	0	0	0	0	0	0	0	0	0	0	0	0	0	0	0	0	0	0	0.005053312	0	0	0	0	0	0	0	0	0	0	0	0.010612332	0	0	0	0	0	0	0	0
Actinobacteriota;Acidimicrobiia;IMCC26256;NA;NA	0	0	0	0	0	0	0	0	0	0	0	0	0	0	0	0	0	0	0	0.005053312	0	0.008982305	0	0	0.004296086	0	0	0	0	0	0	0	0	0	0	0	0	0	0	0
Actinobacteriota;Coriobacteriia;CG2-30-50-142;NA;NA	0	0	0	0	0	0	0	0	0	0	0	0	0	0	0	0	0	0	0	0.005053312	0	0	0	0	0.008592173	0	0	0	0.00594389	0	0	0.010612332	0	0.011724017	0.062853551	0.033548604	0	0.031913196	0	0
Calditrichota;Calditrichia;Calditrichales;Calditrichaceae;JdFR-76	0	0	0	0	0	0	0	0	0	0	0	0	0	0	0	0	0	0	0	0.010106625	0	0.035929219	0	0	0	0	0	0	0.00594389	0	0.060827251	0	0	0	0.062853551	0.004193575	0.005038037	0	0	0.01993223
Campylobacterota;Campylobacteria;Campylobacterales;Rs-M59 termite group;NA	0	0	0	0	0	0	0	0	0	0	0	0	0	0	0	0	0	0	0	0.005053312	0	0	0	0	0	0	0	0	0	0	0	0	0	0	0	0	0	0	0	0
Chloroflexi;Anaerolineae;Thermoflexales;Thermoflexaceae;Thermoflexus	0	0	0	0	0	0	0	0	0	0	0	0	0	0	0	0	0	0	0	0.005053312	0	0	0	0	0	0	0	0	0.011887779	0	0	0.010612332	0	0	0.041902367	0.050322905	0	0.063826392	0	0
Firmicutes;Bacilli;Lactobacillales;Carnobacteriaceae;Isobaculum	0	0	0	0	0	0	0	0	0	0	0	0	0	0	0	0	0	0	0	0.005053312	0	0	0	0	0.030072604	0	0	0	0	0	0	0	0	0	0	0	0	0	0	0
Planctomycetota;Brocadiae;NA;NA;NA	0	0	0	0	0	0	0	0	0	0	0	0	0	0	0	0	0	0	0	0.005053312	0	0	0	0	0	0	0	0	0.00594389	0	0	0	0	0	0	0	0	0.015956598	0	0
Proteobacteria;Alphaproteobacteria;Rhizobiales;Rhizobiaceae;NA	0	0	0	0	0	0	0	0	0	0	0	0	0	0	0	0	0	0	0	0.005053312	0	0.004491152	0.008828073	0	0.012888259	0	0	0	0.00594389	0	0	0.010612332	0	0	0	0.008387151	0.005038037	0	0	0
Proteobacteria;Gammaproteobacteria;Acidiferrobacterales;Acidiferrobacteraceae;NA	0	0	0	0	0	0	0	0	0	0	0	0	0	0	0	0	0	0	0	0.005053312	0	0	0	0	0	0	0	0	0	0	0.02027575	0	0	0	0	0	0.005038037	0	0	0
Verrucomicrobiota;Verrucomicrobiae;Opitutales;Puniceicoccaceae;A714019	0	0	0	0	0	0	0	0	0	0	0	0	0	0	0	0	0	0	0	0.005053312	0	0	0	0	0	0	0	0	0	0	0	0	0	0	0	0	0	0	0	0
Armatimonadota;DG-56;NA;NA;NA	0	0	0	0	0	0	0	0	0	0	0	0	0	0	0	0	0	0	0	0	0.005246452	0	0	0	0	0	0	0	0.017831669	0	0	0.408574764	0	0.005862008	0.251414205	0.398389667	0.010076074	0.398914951	0	0
Chloroflexi;Dehalococcoidia;MB-C2-126;NA;NA	0	0	0	0	0	0	0	0	0	0	0	0	0	0	0	0	0	0	0	0	0.005246452	0	0	0	0	0.007374087	0	0	0	0	0	0	0	0	0	0.025161453	0	0	0	0
Chloroflexi;Dehalococcoidia;SPG12-343-353-B75;NA;NA	0	0	0	0	0	0	0	0	0	0	0	0	0	0	0	0	0	0	0	0	0.005246452	0	0	0	0	0	0	0	0	0	0	0.015918497	0	0	0.041902367	0.159355867	0.010076074	0.031913196	0	0.006644077
Desulfobacterota;Desulfobacteria;Desulfobacterales;Desulfosarcinaceae;Desulfatibacillum	0	0	0	0	0	0	0	0	0	0	0	0	0	0	0	0	0	0	0	0	0.005246452	0	0	0	0	0	0	0	0	0	0	0	0	0	0	0	0	0	0	0
Acidobacteriota;Acidobacteriae;Subgroup 13;NA;NA	0	0	0	0	0	0	0	0	0	0	0	0	0	0	0	0	0	0	0	0	0	0.01796461	0	0	0	0	0.086730269	0	0	0	0.466342255	0	0	0	0.041902367	0	0	0	0	0
Acidobacteriota;Acidobacteriae;Subgroup 15;NA;NA	0	0	0	0	0	0	0	0	0	0	0	0	0	0	0	0	0	0	0	0	0	0.089823049	0	0	0.012888259	0	0.433651344	0	0	0	0.141930251	0	0	0	0	0	0	0	0	0
Acidobacteriota;Acidobacteriae;Subgroup 2;NA;NA	0	0	0	0	0	0	0	0	0	0	0	0	0	0	0	0	0	0	0	0	0	0.026946915	0	0	0	0	0	0	0	0	0.344687753	0	0	0	0	0	0	0	0	0
Acidobacteriota;Blastocatellia;Blastocatellales;Blastocatellaceae;Blastocatella	0	0	0	0	0	0	0	0	0	0	0	0	0	0	0	0	0	0	0	0	0	0.013473457	0	0	0.004296086	0	0	0	0	0	0	0	0	0	0	0	0	0	0	0
Acidobacteriota;Subgroup 11;NA;NA;NA	0	0	0	0	0	0	0	0	0	0	0	0	0	0	0	0	0	0	0	0	0	0.004491152	0	0	0	0	0	0	0	0	0	0	0	0	0	0	0	0	0	0
Acidobacteriota;Vicinamibacteria;Vicinamibacterales;Vicinamibacteraceae;NA	0	0	0	0	0	0	0	0	0	0	0	0	0	0	0	0	0	0	0	0	0	0.152699183	0	0	0.004296086	0	0.086730269	0	0	0	0.060827251	0	0	0	0	0	0	0	0	0
Actinobacteriota;Actinobacteria;KIST-JJY010;NA;NA	0	0	0	0	0	0	0	0	0	0	0	0	0	0	0	0	0	0	0	0	0	0.004491152	0	0	0	0	0	0	0	0	0	0	0	0	0	0	0	0	0	0
Actinobacteriota;Actinobacteria;Propionibacteriales;Propionibacteriaceae;Cutibacterium	0	0	0	0	0	0	0	0	0	0	0	0	0	0	0	0	0	0	0	0	0	0.004491152	0	0	0	0	0	0	0	0	0	0	0	0	0	0.004193575	0	0	0	0
Actinobacteriota;Thermoleophilia;NA;NA;NA	0	0	0	0	0	0	0	0	0	0	0	0	0	0	0	0	0	0	0	0	0	0.008982305	0	0	0	0	0	0	0	0	0	0.005306166	0	0	0	0.004193575	0	0	0	0
AncK6;NA;NA;NA;NA	0	0	0	0	0	0	0	0	0	0	0	0	0	0	0	0	0	0	0	0	0	0.004491152	0	0	0	0	0	0	0	0	0	0.005306166	0	0	0.041902367	0.004193575	0	0	0	0
Bacteroidota;Bacteroidia;Cytophagales;Cyclobacteriaceae;Ekhidna	0	0	0	0	0	0	0	0	0	0	0	0	0	0	0	0	0	0	0	0	0	0.008982305	0	0	0	0	0.086730269	0	0	0	0.02027575	0	0	0	0	0	0	0	0	0
Bacteroidota;Kryptonia;Kryptoniales;BSV26;NA	0	0	0	0	0	0	0	0	0	0	0	0	0	0	0	0	0	0	0	0	0	0.026946915	0	0	0.021480431	0	0	0	0	0	0	0	0	0	0	0	0	0	0	0
Bacteroidota;Rhodothermia;Rhodothermales;Rhodothermaceae;Rubricoccus	0	0	0	0	0	0	0	0	0	0	0	0	0	0	0	0	0	0	0	0	0	0.026946915	0	0	0	0	0	0	0	0	0	0	0	0	0	0	0	0	0	0
Bdellovibrionota;Oligoflexia;Oligoflexales;Oligoflexaceae;Pseudobacteriovorax	0	0	0	0	0	0	0	0	0	0	0	0	0	0	0	0	0	0	0	0	0	0.004491152	0	0	0	0	0	0	0	0	0	0	0	0	0	0	0	0	0	0
Chloroflexi;Anaerolineae;SBR1031;A4b;NA	0	0	0	0	0	0	0	0	0	0	0	0	0	0	0	0	0	0	0	0	0	0.026946915	0.004414037	0	0.004296086	0	0	0	0	0	0	0.005306166	0	0	0.020951184	0	0.005038037	0	0	0
Chloroflexi;JG30-KF-CM66;NA;NA;NA	0	0	0	0	0	0	0	0	0	0	0	0	0	0	0	0	0	0	0	0	0	0.197610707	0	0	0.030072604	0	0	0	0.00594389	0	0.0405515	0	0	0	0.041902367	0.008387151	0	0.015956598	0	0
Chloroflexi;N9D0;NA;NA;NA	0	0	0	0	0	0	0	0	0	0	0	0	0	0	0	0	0	0	0	0	0	0.008982305	0	0	0	0	0	0	0	0	0	0	0	0	0	0	0	0	0	0
Chloroflexi;TK17;NA;NA;NA	0	0	0	0	0	0	0	0	0	0	0	0	0	0	0	0	0	0	0	0	0	0.049402677	0	0	0.03436869	0	0	0	0	0	0.0405515	0	0	0	0	0	0	0	0	0
Chloroflexi;TK30;NA;NA;NA	0	0	0	0	0	0	0	0	0	0	0	0	0	0	0	0	0	0	0	0	0	0.004491152	0	0	0	0	0	0	0	0	0	0	0	0	0	0	0	0	0	0
Cyanobacteria;Vampirivibrionia;Caenarcaniphilales;NA;NA	0	0	0	0	0	0	0	0	0	0	0	0	0	0	0	0	0	0	0	0	0	0.044911524	0	0	0	0	0	0	0	0	0	0	0	0	0	0	0	0	0	0
Cyanobacteria;Vampirivibrionia;Obscuribacterales;Obscuribacteraceae;NA	0	0	0	0	0	0	0	0	0	0	0	0	0	0	0	0	0	0	0	0	0	0.004491152	0	0	0	0	0	0	0	0	0	0	0	0	0	0	0	0	0	0
Gemmatimonadota;AKAU4049;NA;NA;NA	0	0	0	0	0	0	0	0	0	0	0	0	0	0	0	0	0	0	0	0	0	0.035929219	0	0	0	0	0	0	0	0	0.060827251	0	0	0	0	0	0	0	0	0
Methylomirabilota;Methylomirabilia;Methylomirabilales;Methylomirabilaceae;NA	0	0	0	0	0	0	0	0	0	0	0	0	0	0	0	0	0	0	0	0	0	0.071858439	0	0	0	0	0	0	0	0	0.121654501	0.010612332	0	0	0	0	0	0	0	0
Myxococcota;Polyangia;Polyangiales;BIrii41;NA	0	0	0	0	0	0	0	0	0	0	0	0	0	0	0	0	0	0	0	0	0	0.013473457	0	0	0.012888259	0	0	0	0	0	0.0405515	0	0	0	0	0	0	0	0	0
Nitrospinota;Nitrospinia;Nitrospinales;Nitrospinaceae;LS-NOB	0	0	0	0	0	0	0	0	0	0	0	0	0	0	0	0	0	0	0	0	0	0.01796461	0	0	0.004296086	0	0.086730269	0	0	0	0.02027575	0	0	0	0	0	0	0	0	0
Patescibacteria;Parcubacteria;Candidatus Doudnabacteria;NA;NA	0	0	0	0	0	0	0	0	0	0	0	0	0	0	0	0	0	0	0	0	0	0.008982305	0	0	0	0	0	0	0	0	0	0.015918497	0	0	0.020951184	0	0	0	0	0
Patescibacteria;Parcubacteria;Candidatus Giovannonibacteria;NA;NA	0	0	0	0	0	0	0	0	0	0	0	0	0	0	0	0	0	0	0	0	0	0.01796461	0	0	0	0	0	0	0	0	0	0	0	0	0	0	0	0	0	0
Patescibacteria;Parcubacteria;Candidatus Terrybacteria;NA;NA	0	0	0	0	0	0	0	0	0	0	0	0	0	0	0	0	0	0	0	0	0	0.013473457	0.022070183	0	0.004296086	0	0	0	0	0	0	0	0	0	0	0	0	0	0	0
Planctomycetota;Phycisphaerae;Phycisphaerales;Phycisphaeraceae;AKYG587	0	0	0	0	0	0	0	0	0	0	0	0	0	0	0	0	0	0	0	0	0	0.004491152	0	0	0	0	0	0	0	0	0	0	0	0	0	0	0	0	0	0
Planctomycetota;Phycisphaerae;Phycisphaerales;Phycisphaeraceae;Phycisphaera	0	0	0	0	0	0	0	0	0	0	0	0	0	0	0	0	0	0	0	0	0	0.004491152	0	0	0	0	0	0	0	0	0	0	0	0	0	0	0	0	0	0
Planctomycetota;Planctomycetes;Planctomycetales;Rubinisphaeraceae;SH-PL14	0	0	0	0	0	0	0	0	0	0	0	0	0	0	0	0	0	0	0	0	0	0.008982305	0	0	0.004296086	0	0	0	0	0	0	0	0	0	0	0	0	0	0	0
Proteobacteria;Alphaproteobacteria;Caulobacterales;Caulobacteraceae;Phenylobacterium	0	0	0	0	0	0	0	0	0	0	0	0	0	0	0	0	0	0	0	0	0	0.004491152	0	0	0.004296086	0	0	0	0	0	0	0	0	0	0	0	0	0	0	0
Proteobacteria;Alphaproteobacteria;Holosporales;Holosporaceae;NA	0	0	0	0	0	0	0	0	0	0	0	0	0	0	0	0	0	0	0	0	0	0.004491152	0	0	0	0	0	0	0	0	0	0	0	0	0	0	0	0	0	0
Proteobacteria;Alphaproteobacteria;Rhizobiales;KF-JG30-B3;NA	0	0	0	0	0	0	0	0	0	0	0	0	0	0	0	0	0	0	0	0	0	0.058384982	0	0	0.017184345	0	0	0	0.00594389	0	0.02027575	0	0	0	0	0	0	0	0	0
Proteobacteria;Alphaproteobacteria;Rhizobiales;Rhizobiaceae;Cohaesibacter	0	0	0	0	0	0	0	0	0	0	0	0	0	0	0	0	0	0	0	0	0	0.004491152	0	0	0	0	0	0	0	0	0	0	0	0.005862008	0	0	0	0	0	0
Proteobacteria;Alphaproteobacteria;Rhodobacterales;Rhodobacteraceae;Boseongicola	0	0	0	0	0	0	0	0	0	0	0	0	0	0	0	0	0	0	0	0	0	0.026946915	0	0	0.012888259	0	0	0	0	0	0	0	0	0	0	0	0.005038037	0.015956598	0	0
Proteobacteria;Alphaproteobacteria;Rhodospirillales;Rhodospirillaceae;NA	0	0	0	0	0	0	0	0	0	0	0	0	0	0	0	0	0	0	0	0	0	0.008982305	0	0	0	0	0	0	0	0	0	0	0	0	0	0	0	0	0	0
Proteobacteria;Alphaproteobacteria;Rickettsiales;SM2D12;NA	0	0	0	0	0	0	0	0	0	0	0	0	0	0	0	0	0	0	0	0	0	0.008982305	0	0	0.004296086	0	0	0	0	0	0	0	0	0	0	0	0	0	0	0
Proteobacteria;Alphaproteobacteria;Sneathiellales;Sneathiellaceae;NA	0	0	0	0	0	0	0	0	0	0	0	0	0	0	0	0	0	0	0	0	0	0.040420372	0	0	0	0	0	0.012283503	0.00594389	0	0.02027575	0	0	0	0	0	0	0	0	0
Proteobacteria;Alphaproteobacteria;Sphingomonadales;Sphingomonadaceae;NA	0	0	0	0	0	0	0	0	0	0	0	0	0	0	0	0	0	0	0	0	0	0.004491152	0	0	0.051553035	0	0	0	0	0	0	0	0	0	0	0	0	0	0	0
Proteobacteria;Alphaproteobacteria;Zavarziniales;Zavarziniaceae;NA	0	0	0	0	0	0	0	0	0	0	0	0	0	0	0	0	0	0	0	0	0	0.004491152	0	0	0	0	0	0	0	0	0	0	0	0	0	0	0	0	0	0
Proteobacteria;Gammaproteobacteria;Arenicellales;Arenicellaceae;HTCC5015	0	0	0	0	0	0	0	0	0	0	0	0	0	0	0	0	0	0	0	0	0	0.008982305	0.004414037	0	0.004296086	0	0	0.004094501	0	0	0	0	0	0	0	0	0	0	0	0
Proteobacteria;Gammaproteobacteria;Enterobacterales;Moritellaceae;Moritella	0	0	0	0	0	0	0	0	0	0	0	0	0	0	0	0	0	0	0	0	0	0.004491152	0	0	0.051553035	0	0	0	0	0	0	0	0	0	0	0	0	0	0	0
Proteobacteria;Gammaproteobacteria;Gammaproteobacteria Incertae Sedis;Unknown Family;Candidatus Ovatusbacter	0	0	0	0	0	0	0	0	0	0	0	0	0	0	0	0	0	0	0	0	0	0.004491152	0	0	0	0	0	0	0	0	0	0	0	0	0	0	0	0	0	0
Proteobacteria;Gammaproteobacteria;NKB5;NA;NA	0	0	0	0	0	0	0	0	0	0	0	0	0	0	0	0	0	0	0	0	0	0.004491152	0	0	0	0	0	0	0	0	0	0	0	0	0	0	0	0	0	0
Proteobacteria;Gammaproteobacteria;Pseudomonadales;Cellvibrionaceae;Maricurvus	0	0	0	0	0	0	0	0	0	0	0	0	0	0	0	0	0	0	0	0	0	0.013473457	0	0	0	0	0	0	0	0	0	0	0	0	0	0	0	0	0	0
Proteobacteria;Gammaproteobacteria;Pseudomonadales;Nitrincolaceae;Amphritea	0	0	0	0	0	0	0	0	0	0	0	0	0	0	0	0	0	0	0	0	0	0.031438067	0	0	0	0	0	0	0	0	0	0	0	0	0	0	0	0	0	0
Proteobacteria;Gammaproteobacteria;Pseudomonadales;Nitrincolaceae;Corallomonas	0	0	0	0	0	0	0	0	0	0	0	0	0	0	0	0	0	0	0	0	0	0.008982305	0	0	0.008592173	0	0.086730269	0	0	0	0	0	0	0	0	0	0	0	0	0
Proteobacteria;Gammaproteobacteria;Pseudomonadales;Saccharospirillaceae;Litoribacillus	0	0	0	0	0	0	0	0	0	0	0	0	0	0	0	0	0	0	0	0	0	0.008982305	0	0	0	0	0	0	0	0	0	0	0	0	0	0	0	0	0	0
Proteobacteria;Gammaproteobacteria;SS1-B-07-19;NA;NA	0	0	0	0	0	0	0	0	0	0	0	0	0	0	0	0	0	0	0	0	0	0.004491152	0	0	0.004296086	0	0	0	0	0	0	0	0	0	0	0	0	0	0	0
Proteobacteria;Gammaproteobacteria;UBA4486;NA;NA	0	0	0	0	0	0	0	0	0	0	0	0	0	0	0	0	0	0	0	0	0	0.004491152	0	0	0	0	0	0	0	0	0	0	0	0	0	0	0	0	0	0
Spirochaetota;Leptospirae;Leptospirales;Leptospiraceae;Turneriella	0	0	0	0	0	0	0	0	0	0	0	0	0	0	0	0	0	0	0	0	0	0.031438067	0	0	0.008592173	0	0	0	0	0	0.060827251	0	0	0	0	0	0	0	0	0
Actinobacteriota;Actinobacteria;Streptosporangiales;NA;NA	0	0	0	0	0	0	0	0	0	0	0	0	0	0	0	0	0	0	0	0	0	0	0.004414037	0	0	0	0	0	0	0	0	0	0	0	0	0	0	0	0	0
Actinobacteriota;Actinobacteria;Streptosporangiales;Nocardiopsaceae;NA	0	0	0	0	0	0	0	0	0	0	0	0	0	0	0	0	0	0	0	0	0	0	0.004414037	0	0.004296086	0	0	0	0	0	0	0	0	0	0	0	0	0	0	0
Chloroflexi;Anaerolineae;KZNMV-5-B42;NA;NA	0	0	0	0	0	0	0	0	0	0	0	0	0	0	0	0	0	0	0	0	0	0	0.008828073	0	0	0	0	0	0	0	0	0	0	0	0.020951184	0.025161453	0.005038037	0.015956598	0.009380863	0.006644077
Chloroflexi;Dehalococcoidia;Dehalococcoidales;NA;NA	0	0	0	0	0	0	0	0	0	0	0	0	0	0	0	0	0	0	0	0	0	0	0.004414037	0	0	0	0	0	0	0	0	0	0	0	0	0	0	0	0	0
Fibrobacterota;Fibrobacteria;Fibrobacterales;B18;NA	0	0	0	0	0	0	0	0	0	0	0	0	0	0	0	0	0	0	0	0	0	0	0.004414037	0	0	0	0	0	0	0	0	0	0	0	0	0	0	0	0	0
Firmicutes;Clostridia;Clostridiales;Clostridiaceae;Oceanirhabdus	0	0	0	0	0	0	0	0	0	0	0	0	0	0	0	0	0	0	0	0	0	0	0.004414037	0	0	0	0	0	0	0	0	0	0	0	0	0	0	0	0	0
Firmicutes;Clostridia;Eubacteriales;Anaerofustaceae;Anaerofustis	0	0	0	0	0	0	0	0	0	0	0	0	0	0	0	0	0	0	0	0	0	0	0.008828073	0	0	0	0	0	0	0	0	0	0	0	0	0	0	0	0	0
Firmicutes;Clostridia;Eubacteriales;NA;NA	0	0	0	0	0	0	0	0	0	0	0	0	0	0	0	0	0	0	0	0	0	0	0.004414037	0	0	0	0	0	0	0	0	0	0	0	0	0	0	0	0	0
Patescibacteria;ABY1;Candidatus Jacksonbacteria;NA;NA	0	0	0	0	0	0	0	0	0	0	0	0	0	0	0	0	0	0	0	0	0	0	0.004414037	0	0	0	0	0	0	0	0	0	0	0	0	0	0	0	0	0
Proteobacteria;Gammaproteobacteria;Pseudomonadales;Thioglobaceae;JL-ETNP-Z34	0	0	0	0	0	0	0	0	0	0	0	0	0	0	0	0	0	0	0	0	0	0	0.004414037	0	0	0	0	0	0	0	0	0	0	0	0	0	0	0	0	0
Proteobacteria;Gammaproteobacteria;Thiomicrospirales;Thiomicrospiraceae;Hydrogenovibrio	0	0	0	0	0	0	0	0	0	0	0	0	0	0	0	0	0	0	0	0	0	0	0.004414037	0	0	0	0	0	0	0	0	0	0	0	0	0	0	0	0	0
Spirochaetota;Brachyspirae;Brachyspirales;LH041;NA	0	0	0	0	0	0	0	0	0	0	0	0	0	0	0	0	0	0	0	0	0	0	0.004414037	0	0	0	0	0	0	0	0	0	0	0	0	0	0	0	0	0
FW113;NA;NA;NA;NA	0	0	0	0	0	0	0	0	0	0	0	0	0	0	0	0	0	0	0	0	0	0	0	0.027240534	0	0	0	0	0	0	0	0	0	0	0	0	0	0	0	0
Spirochaetota;Leptospirae;Leptospirales;Leptospiraceae;Rs-H88 termite group	0	0	0	0	0	0	0	0	0	0	0	0	0	0	0	0	0	0	0	0	0	0	0	0.027240534	0	0	0	0	0	0	0	0	0	0	0	0	0	0	0	0
Acidobacteriota;Blastocatellia;Blastocatellales;Blastocatellaceae;Tellurimicrobium	0	0	0	0	0	0	0	0	0	0	0	0	0	0	0	0	0	0	0	0	0	0	0	0	0.004296086	0	0	0	0	0	0	0	0	0	0	0	0	0	0	0
Actinobacteriota;Actinobacteria;PeM15;NA;NA	0	0	0	0	0	0	0	0	0	0	0	0	0	0	0	0	0	0	0	0	0	0	0	0	0.004296086	0	0	0	0	0	0	0	0	0	0	0	0	0	0	0
Actinobacteriota;Thermoleophilia;Gaiellales;Gaiellaceae;Gaiella	0	0	0	0	0	0	0	0	0	0	0	0	0	0	0	0	0	0	0	0	0	0	0	0	0.004296086	0	0	0	0	0	0	0	0	0	0	0	0	0	0	0
Bacteroidota;Bacteroidia;Bacteroidales;Marinilabiliaceae;Saccharicrinis	0	0	0	0	0	0	0	0	0	0	0	0	0	0	0	0	0	0	0	0	0	0	0	0	0.004296086	0	0	0	0	0	0	0	0	0	0	0	0	0	0	0
Bacteroidota;Bacteroidia;Bacteroidales;Paludibacteraceae;Paludibacter	0	0	0	0	0	0	0	0	0	0	0	0	0	0	0	0	0	0	0	0	0	0	0	0	0.012888259	0	0	0	0	0	0	0	0	0	0	0	0	0	0	0
Bacteroidota;Bacteroidia;Chitinophagales;Saprospiraceae;Aureispira	0	0	0	0	0	0	0	0	0	0	0	0	0	0	0	0	0	0	0	0	0	0	0	0	0.004296086	0	0	0	0	0	0	0	0	0	0	0	0	0	0	0
Bacteroidota;Bacteroidia;Cytophagales;Flammeovirgaceae;NA	0	0	0	0	0	0	0	0	0	0	0	0	0	0	0	0	0	0	0	0	0	0	0	0	0.008592173	0	0.086730269	0	0	0	0	0	0	0	0	0	0	0	0	0
Bacteroidota;Bacteroidia;Cytophagales;Spirosomaceae;Taeseokella	0	0	0	0	0	0	0	0	0	0	0	0	0	0	0	0	0	0	0	0	0	0	0	0	0.004296086	0	0	0	0	0	0	0	0	0	0	0	0	0	0	0
Bacteroidota;Bacteroidia;Flavobacteriales;Cryomorphaceae;NS10 marine group	0	0	0	0	0	0	0	0	0	0	0	0	0	0	0	0	0	0	0	0	0	0	0	0	0.004296086	0	0	0	0	0	0	0	0	0	0	0	0	0	0	0
Bacteroidota;Bacteroidia;Flavobacteriales;Flavobacteriaceae;Algibacter	0	0	0	0	0	0	0	0	0	0	0	0	0	0	0	0	0	0	0	0	0	0	0	0	0.111698243	0	0	0	0	0	0	0	0	0	0	0	0	0	0	0
Bacteroidota;Bacteroidia;Flavobacteriales;Flavobacteriaceae;Aurantivirga	0	0	0	0	0	0	0	0	0	0	0	0	0	0	0	0	0	0	0	0	0	0	0	0	0.021480431	0	0	0	0	0	0	0	0	0	0	0	0	0	0	0
Bacteroidota;Bacteroidia;Flavobacteriales;Flavobacteriaceae;Changchengzhania	0	0	0	0	0	0	0	0	0	0	0	0	0	0	0	0	0	0	0	0	0	0	0	0	0.012888259	0	0	0	0	0	0	0	0	0	0	0	0	0	0	0
Bacteroidota;Bacteroidia;Flavobacteriales;Flavobacteriaceae;Dokdonia	0	0	0	0	0	0	0	0	0	0	0	0	0	0	0	0	0	0	0	0	0	0	0	0	0.064441294	0	0	0	0	0	0	0	0	0	0	0	0	0	0	0
Bacteroidota;Bacteroidia;Flavobacteriales;Flavobacteriaceae;Flavicella	0	0	0	0	0	0	0	0	0	0	0	0	0	0	0	0	0	0	0	0	0	0	0	0	0.004296086	0	0	0	0	0	0	0	0	0	0	0	0	0	0	0
Bacteroidota;Bacteroidia;Flavobacteriales;Flavobacteriaceae;Flaviramulus	0	0	0	0	0	0	0	0	0	0	0	0	0	0	0	0	0	0	0	0	0	0	0	0	0.094513898	0	0	0	0	0	0	0	0	0	0	0	0	0	0	0
Bacteroidota;Bacteroidia;Flavobacteriales;Flavobacteriaceae;Flavivirga	0	0	0	0	0	0	0	0	0	0	0	0	0	0	0	0	0	0	0	0	0	0	0	0	0.038664776	0	0	0	0	0	0	0	0	0	0	0	0	0	0	0
Bacteroidota;Bacteroidia;Flavobacteriales;Flavobacteriaceae;Gilvibacter	0	0	0	0	0	0	0	0	0	0	0	0	0	0	0	0	0	0	0	0	0	0	0	0	0.008592173	0	0	0	0	0	0	0	0	0	0	0	0	0	0	0
Bacteroidota;Bacteroidia;Flavobacteriales;Flavobacteriaceae;Hanstruepera	0	0	0	0	0	0	0	0	0	0	0	0	0	0	0	0	0	0	0	0	0	0	0	0	0.004296086	0	0	0	0	0	0	0	0	0	0	0	0	0	0	0
Bacteroidota;Bacteroidia;Flavobacteriales;Flavobacteriaceae;Jejudonia	0	0	0	0	0	0	0	0	0	0	0	0	0	0	0	0	0	0	0	0	0	0	0	0	0.012888259	0	0	0	0	0	0	0	0	0	0	0	0	0	0	0
Bacteroidota;Bacteroidia;Flavobacteriales;Flavobacteriaceae;Lacinutrix	0	0	0	0	0	0	0	0	0	0	0	0	0	0	0	0	0	0	0	0	0	0	0	0	0.004296086	0	0	0	0	0	0	0	0	0	0	0	0	0	0	0
Bacteroidota;Bacteroidia;Flavobacteriales;Flavobacteriaceae;Meridianimaribacter	0	0	0	0	0	0	0	0	0	0	0	0	0	0	0	0	0	0	0	0	0	0	0	0	0.008592173	0	0	0	0	0	0	0	0	0	0	0	0	0	0	0
Bacteroidota;Bacteroidia;Flavobacteriales;Flavobacteriaceae;Polaribacter	0	0	0	0	0	0	0	0	0	0	0	0	0	0	0	0	0	0	0	0	0	0	0	0	0.004296086	0	0	0	0	0	0	0	0	0	0	0	0	0	0	0
Bacteroidota;Bacteroidia;Flavobacteriales;Flavobacteriaceae;Psychroserpens	0	0	0	0	0	0	0	0	0	0	0	0	0	0	0	0	0	0	0	0	0	0	0	0	0.141770847	0	0	0	0	0	0	0	0	0	0	0	0	0	0	0
Bacteroidota;Bacteroidia;Sphingobacteriales;GWF2-29-10;NA	0	0	0	0	0	0	0	0	0	0	0	0	0	0	0	0	0	0	0	0	0	0	0	0	0.004296086	0	0	0	0	0	0	0	0	0	0	0	0	0	0	0
Cloacimonadota;Cloacimonadia;Cloacimonadales;LK-44f;NA	0	0	0	0	0	0	0	0	0	0	0	0	0	0	0	0	0	0	0	0	0	0	0	0	0.004296086	0	0	0	0	0	0	0	0	0	0	0	0	0	0	0
Cyanobacteria;Cyanobacteriia;Synechococcales;Cyanobiaceae;NA	0	0	0	0	0	0	0	0	0	0	0	0	0	0	0	0	0	0	0	0	0	0	0	0	0.025776518	0	0	0	0	0	0	0	0	0	0	0	0	0	0	0
Cyanobacteria;Vampirivibrionia;Vampirovibrionales;NA;NA	0	0	0	0	0	0	0	0	0	0	0	0	0	0	0	0	0	0	0	0	0	0	0	0	0.004296086	0	0	0	0	0	0	0	0	0	0	0	0	0	0	0
Fibrobacterota;Chitinivibrionia;Chitinivibrionales;Chitinivibrionaceae;NA	0	0	0	0	0	0	0	0	0	0	0	0	0	0	0	0	0	0	0	0	0	0	0	0	0.012888259	0	0	0	0	0	0	0	0	0.011724017	0	0	0	0	0	0
Fibrobacterota;Fibrobacteria;Fibrobacterales;Fibrobacteraceae;possible genus 06	0	0	0	0	0	0	0	0	0	0	0	0	0	0	0	0	0	0	0	0	0	0	0	0	0.004296086	0	0	0	0	0	0	0	0	0	0	0	0	0	0	0
Firmicutes;Bacilli;Acholeplasmatales;Acholeplasmataceae;NA	0	0	0	0	0	0	0	0	0	0	0	0	0	0	0	0	0	0	0	0	0	0	0	0	0.004296086	0	0	0	0	0	0	0	0	0	0	0	0	0	0	0
Firmicutes;Bacilli;Acholeplasmatales;Acholeplasmataceae;T2WK15B57	0	0	0	0	0	0	0	0	0	0	0	0	0	0	0	0	0	0	0	0	0	0	0	0	0.004296086	0	0	0	0	0	0	0	0	0	0	0.004193575	0	0	0	0
Firmicutes;Bacilli;Bacillales;Bacillaceae;Bacillus	0	0	0	0	0	0	0	0	0	0	0	0	0	0	0	0	0	0	0	0	0	0	0	0	0.004296086	0	0	0	0	0	0	0	0	0	0.020951184	0	0	0	0	0
Firmicutes;Bacilli;Erysipelotrichales;Erysipelotrichaceae;ZOR0006	0	0	0	0	0	0	0	0	0	0	0	0	0	0	0	0	0	0	0	0	0	0	0	0	0.012888259	0	0	0	0.00594389	0	0	0	0	0	0	0	0	0	0	0
Firmicutes;Clostridia;Lachnospirales;Lachnospiraceae;Mobilisporobacter	0	0	0	0	0	0	0	0	0	0	0	0	0	0	0	0	0	0	0	0	0	0	0	0	0.008592173	0	0	0	0	0	0	0	0	0	0	0	0	0	0	0
Planctomycetota;Phycisphaerae;Phycisphaerales;Phycisphaeraceae;CL500-3	0	0	0	0	0	0	0	0	0	0	0	0	0	0	0	0	0	0	0	0	0	0	0	0	0.004296086	0	0	0	0	0	0	0	0	0	0	0	0	0	0	0
Proteobacteria;Alphaproteobacteria;Caulobacterales;Hyphomonadaceae;Algimonas	0	0	0	0	0	0	0	0	0	0	0	0	0	0	0	0	0	0	0	0	0	0	0	0	0.03436869	0	0	0	0	0	0	0	0	0	0	0	0	0	0	0
Proteobacteria;Alphaproteobacteria;Caulobacterales;Hyphomonadaceae;Fretibacter	0	0	0	0	0	0	0	0	0	0	0	0	0	0	0	0	0	0	0	0	0	0	0	0	0.017184345	0	0	0	0	0	0	0	0	0	0	0	0	0	0	0
Proteobacteria;Alphaproteobacteria;Caulobacterales;Hyphomonadaceae;Maricaulis	0	0	0	0	0	0	0	0	0	0	0	0	0	0	0	0	0	0	0	0	0	0	0	0	0.004296086	0	0	0	0	0	0	0	0	0	0	0	0	0	0	0
Proteobacteria;Alphaproteobacteria;Emcibacterales;Emcibacteraceae;Emcibacter	0	0	0	0	0	0	0	0	0	0	0	0	0	0	0	0	0	0	0	0	0	0	0	0	0.004296086	0	0	0	0	0	0	0	0	0	0	0	0	0	0	0
Proteobacteria;Alphaproteobacteria;Kiloniellales;Kiloniellaceae;Tagaea	0	0	0	0	0	0	0	0	0	0	0	0	0	0	0	0	0	0	0	0	0	0	0	0	0.004296086	0	0	0	0	0	0	0	0	0	0	0	0	0	0	0
Proteobacteria;Alphaproteobacteria;Kordiimonadales;Temperatibacteraceae;Temperatibacter	0	0	0	0	0	0	0	0	0	0	0	0	0	0	0	0	0	0	0	0	0	0	0	0	0.008592173	0	0	0	0	0	0	0	0	0	0	0	0	0	0	0
Proteobacteria;Alphaproteobacteria;Rhodobacterales;Rhodobacteraceae;Aestuariivita	0	0	0	0	0	0	0	0	0	0	0	0	0	0	0	0	0	0	0	0	0	0	0	0	0.008592173	0	0	0	0	0	0	0	0	0	0	0	0	0	0	0
Proteobacteria;Alphaproteobacteria;Rhodobacterales;Rhodobacteraceae;Aquimixticola	0	0	0	0	0	0	0	0	0	0	0	0	0	0	0	0	0	0	0	0	0	0	0	0	0.042960863	0	0	0	0	0	0	0	0	0	0	0	0	0	0	0
Proteobacteria;Alphaproteobacteria;Rhodobacterales;Rhodobacteraceae;Cognatiyoonia	0	0	0	0	0	0	0	0	0	0	0	0	0	0	0	0	0	0	0	0	0	0	0	0	0.012888259	0	0	0	0	0	0	0	0	0	0	0	0	0	0	0
Proteobacteria;Alphaproteobacteria;Rhodobacterales;Rhodobacteraceae;Litorisediminicola	0	0	0	0	0	0	0	0	0	0	0	0	0	0	0	0	0	0	0	0	0	0	0	0	0.004296086	0	0	0	0	0	0	0	0	0	0	0	0	0	0	0
Proteobacteria;Alphaproteobacteria;Rhodobacterales;Rhodobacteraceae;Maliponia	0	0	0	0	0	0	0	0	0	0	0	0	0	0	0	0	0	0	0	0	0	0	0	0	0.004296086	0	0	0	0	0	0	0	0	0	0	0	0	0	0	0
Proteobacteria;Alphaproteobacteria;Rhodobacterales;Rhodobacteraceae;Profundibacterium	0	0	0	0	0	0	0	0	0	0	0	0	0	0	0	0	0	0	0	0	0	0	0	0	0.008592173	0	0	0	0	0	0	0	0	0	0	0	0	0	0	0
Proteobacteria;Alphaproteobacteria;Rhodobacterales;Rhodobacteraceae;Roseobacter clade CHAB-I-5 lineage	0	0	0	0	0	0	0	0	0	0	0	0	0	0	0	0	0	0	0	0	0	0	0	0	0.012888259	0	0	0	0	0	0	0	0	0	0	0	0	0	0	0
Proteobacteria;Alphaproteobacteria;Rhodobacterales;Rhodobacteraceae;Sulfitobacter	0	0	0	0	0	0	0	0	0	0	0	0	0	0	0	0	0	0	0	0	0	0	0	0	0.017184345	0	0	0	0	0	0	0	0	0	0	0	0	0	0	0
Proteobacteria;Alphaproteobacteria;Rhodobacterales;Rhodobacteraceae;Tateyamaria	0	0	0	0	0	0	0	0	0	0	0	0	0	0	0	0	0	0	0	0	0	0	0	0	0.06873738	0	0	0	0	0	0	0	0	0	0	0	0	0	0	0
Proteobacteria;Alphaproteobacteria;Rickettsiales;Fokiniaceae;MD3-55	0	0	0	0	0	0	0	0	0	0	0	0	0	0	0	0	0	0	0	0	0	0	0	0	0.004296086	0	0	0	0	0	0	0	0	0	0	0	0	0	0	0
Proteobacteria;Alphaproteobacteria;Rickettsiales;Rickettsiaceae;Candidatus Megaira	0	0	0	0	0	0	0	0	0	0	0	0	0	0	0	0	0	0	0	0	0	0	0	0	0.004296086	0	0	0	0	0	0	0	0	0	0	0	0	0	0	0
Proteobacteria;Alphaproteobacteria;Sphingomonadales;Sphingomonadaceae;Parasphingopyxis	0	0	0	0	0	0	0	0	0	0	0	0	0	0	0	0	0	0	0	0	0	0	0	0	0.004296086	0	0	0	0	0	0	0	0	0	0	0	0	0	0	0
Proteobacteria;Gammaproteobacteria;Arenicellales;Arenicellaceae;Perspicuibacter	0	0	0	0	0	0	0	0	0	0	0	0	0	0	0	0	0	0	0	0	0	0	0	0	0.008592173	0	0	0	0	0	0	0	0	0	0	0	0	0	0	0
Proteobacteria;Gammaproteobacteria;Burkholderiales;Methylophilaceae;Methylotenera	0	0	0	0	0	0	0	0	0	0	0	0	0	0	0	0	0	0	0	0	0	0	0	0	0.004296086	0	0	0	0	0	0	0	0	0	0	0	0	0	0	0
Proteobacteria;Gammaproteobacteria;Enterobacterales;Alteromonadaceae;Glaciecola	0	0	0	0	0	0	0	0	0	0	0	0	0	0	0	0	0	0	0	0	0	0	0	0	0.004296086	0	0	0	0	0	0	0	0	0	0	0	0	0	0	0
Proteobacteria;Gammaproteobacteria;Enterobacterales;Alteromonadaceae;XY-R5	0	0	0	0	0	0	0	0	0	0	0	0	0	0	0	0	0	0	0	0	0	0	0	0	0.004296086	0	0	0	0	0	0	0	0	0	0	0	0	0	0	0
Proteobacteria;Gammaproteobacteria;Enterobacterales;Idiomarinaceae;NA	0	0	0	0	0	0	0	0	0	0	0	0	0	0	0	0	0	0	0	0	0	0	0	0	0.012888259	0	0	0	0	0	0	0.010612332	0	0.005862008	0	0	0	0	0	0
Proteobacteria;Gammaproteobacteria;Enterobacterales;Moritellaceae;Paramoritella	0	0	0	0	0	0	0	0	0	0	0	0	0	0	0	0	0	0	0	0	0	0	0	0	0.004296086	0	0	0	0	0	0	0	0	0	0	0	0	0	0	0
Proteobacteria;Gammaproteobacteria;Enterobacterales;Shewanellaceae;Shewanella	0	0	0	0	0	0	0	0	0	0	0	0	0	0	0	0	0	0	0	0	0	0	0	0	0.017184345	0	0	0	0	0	0	0.010612332	0	0	0	0	0	0	0	0
Proteobacteria;Gammaproteobacteria;Enterobacterales;Vibrionaceae;NA	0	0	0	0	0	0	0	0	0	0	0	0	0	0	0	0	0	0	0	0	0	0	0	0	0.012888259	0	0	0	0	0	0	0	0	0	0	0	0	0	0	0
Proteobacteria;Gammaproteobacteria;Enterobacterales;Vibrionaceae;Vibrio	0	0	0	0	0	0	0	0	0	0	0	0	0	0	0	0	0	0	0	0	0	0	0	0	0.008592173	0	0	0	0	0	0	0	0	0	0	0	0	0	0	0
Proteobacteria;Gammaproteobacteria;Enterobacterales;Yersiniaceae;NA	0	0	0	0	0	0	0	0	0	0	0	0	0	0	0	0	0	0	0	0	0	0	0	0	0.004296086	0	0	0	0	0	0	0.005306166	0	0	0	0	0	0	0	0
Proteobacteria;Gammaproteobacteria;eub62A3;NA;NA	0	0	0	0	0	0	0	0	0	0	0	0	0	0	0	0	0	0	0	0	0	0	0	0	0.025776518	0	0	0	0.00594389	0	0	0	0	0	0	0	0	0	0	0
Proteobacteria;Gammaproteobacteria;Granulosicoccales;Granulosicoccaceae;Granulosicoccus	0	0	0	0	0	0	0	0	0	0	0	0	0	0	0	0	0	0	0	0	0	0	0	0	0.008592173	0	0	0	0	0	0	0.005306166	0	0	0	0	0	0	0	0
Proteobacteria;Gammaproteobacteria;Pseudomonadales;Halieaceae;Congregibacter	0	0	0	0	0	0	0	0	0	0	0	0	0	0	0	0	0	0	0	0	0	0	0	0	0.012888259	0	0	0	0	0	0	0	0	0	0	0	0	0	0	0
Proteobacteria;Gammaproteobacteria;Pseudomonadales;Saccharospirillaceae;Gynuella	0	0	0	0	0	0	0	0	0	0	0	0	0	0	0	0	0	0	0	0	0	0	0	0	0.004296086	0	0	0	0	0	0	0	0	0	0.020951184	0	0.005038037	0	0	0
Proteobacteria;Gammaproteobacteria;Pseudomonadales;Saccharospirillaceae;Oleispira	0	0	0	0	0	0	0	0	0	0	0	0	0	0	0	0	0	0	0	0	0	0	0	0	0.004296086	0	0	0	0	0	0	0	0	0	0	0	0	0	0	0
Proteobacteria;Magnetococcia;Magnetococcales;Magnetococcaceae;Magnetococcus	0	0	0	0	0	0	0	0	0	0	0	0	0	0	0	0	0	0	0	0	0	0	0	0	0.090217812	0	0	0	0	0	0	0	0	0	0	0	0	0	0	0
Verrucomicrobiota;Verrucomicrobiae;S-BQ2-57 soil group;NA;NA	0	0	0	0	0	0	0	0	0	0	0	0	0	0	0	0	0	0	0	0	0	0	0	0	0.008592173	0	0	0	0.00594389	0	0	0	0	0	0	0	0	0	0	0
Verrucomicrobiota;Verrucomicrobiae;Verrucomicrobiales;Rubritaleaceae;Luteolibacter	0	0	0	0	0	0	0	0	0	0	0	0	0	0	0	0	0	0	0	0	0	0	0	0	0.012888259	0	0	0	0	0	0	0	0	0	0	0	0	0	0	0
Proteobacteria;Gammaproteobacteria;Enterobacterales;Yersiniaceae;Rahnella	0	0	0	0	0	0	0	0	0	0	0	0	0	0	0	0	0	0	0	0	0	0	0	0	0	0.007374087	0	0	0	0.002944207	0	0	0	0	0	0	0	0	0	0
Bacteroidota;Bacteroidia;Flavobacteriales;Flavobacteriaceae;Spongiimonas	0	0	0	0	0	0	0	0	0	0	0	0	0	0	0	0	0	0	0	0	0	0	0	0	0	0	0.086730269	0	0	0	0	0	0	0	0	0	0	0	0	0
Fibrobacterota;Fibrobacteria;Fibrobacterales;SBYC;NA	0	0	0	0	0	0	0	0	0	0	0	0	0	0	0	0	0	0	0	0	0	0	0	0	0	0	0	0.004094501	0	0	0	0	0	0	0	0.004193575	0	0	0	0
Firmicutes;Clostridia;Lachnospirales;Lachnospiraceae;Epulopiscium	0	0	0	0	0	0	0	0	0	0	0	0	0	0	0	0	0	0	0	0	0	0	0	0	0	0	0	0.004094501	0	0	0	0	0	0	0	0	0	0	0	0
Proteobacteria;Alphaproteobacteria;Rhizobiales;Devosiaceae;NA	0	0	0	0	0	0	0	0	0	0	0	0	0	0	0	0	0	0	0	0	0	0	0	0	0	0	0	0.012283503	0	0	0	0	0	0	0	0.020967877	0	0	0	0
Actinobacteriota;Thermoleophilia;Thermophilales;Thermoleophilaceae;Thermoleophilum	0	0	0	0	0	0	0	0	0	0	0	0	0	0	0	0	0	0	0	0	0	0	0	0	0	0	0	0	0.011887779	0	0	0	0	0	0	0	0	0	0	0
Firmicutes;Clostridia;Lachnospirales;Lachnospiraceae;Cuneatibacter	0	0	0	0	0	0	0	0	0	0	0	0	0	0	0	0	0	0	0	0	0	0	0	0	0	0	0	0	0.00594389	0	0	0	0	0	0	0	0.005038037	0	0	0
Myxococcota;Polyangia;Nannocystales;Nannocystaceae;Enhygromyxa	0	0	0	0	0	0	0	0	0	0	0	0	0	0	0	0	0	0	0	0	0	0	0	0	0	0	0	0	0.00594389	0	0	0	0	0	0	0	0	0	0	0
Proteobacteria;Alphaproteobacteria;Rhizobiales;Xanthobacteraceae;NA	0	0	0	0	0	0	0	0	0	0	0	0	0	0	0	0	0	0	0	0	0	0	0	0	0	0	0	0	0.00594389	0	0	0	0	0	0	0	0.005038037	0	0	0
Proteobacteria;Gammaproteobacteria;Legionellales;Legionellaceae;Legionella	0	0	0	0	0	0	0	0	0	0	0	0	0	0	0	0	0	0	0	0	0	0	0	0	0	0	0	0	0.00594389	0	0	0	0	0	0	0	0	0	0	0
Chloroflexi;TK10;NA;NA;NA	0	0	0	0	0	0	0	0	0	0	0	0	0	0	0	0	0	0	0	0	0	0	0	0	0	0	0	0	0	0	0.02027575	0	0	0	0	0	0	0	0	0
Firmicutes;Thermoanaerobacteria;Thermoanaerobacterales;Thermoanaerobacteraceae;Desulfovirgula	0	0	0	0	0	0	0	0	0	0	0	0	0	0	0	0	0	0	0	0	0	0	0	0	0	0	0	0	0	0	0.02027575	0	0	0	0	0	0	0	0	0
Nitrospirota;NA;NA;NA;NA	0	0	0	0	0	0	0	0	0	0	0	0	0	0	0	0	0	0	0	0	0	0	0	0	0	0	0	0	0	0	0.02027575	0	0	0	0	0	0	0	0	0
Patescibacteria;Microgenomatia;Candidatus Woykebacteria;NA;NA	0	0	0	0	0	0	0	0	0	0	0	0	0	0	0	0	0	0	0	0	0	0	0	0	0	0	0	0	0	0	0.0405515	0.047755492	0	0	0.314267756	0.255808102	0	0.159565981	0	0
Planctomycetota;Brocadiae;Brocadiales;GWA2-50-13;NA	0	0	0	0	0	0	0	0	0	0	0	0	0	0	0	0	0	0	0	0	0	0	0	0	0	0	0	0	0	0	0.0405515	0.005306166	0	0	0	0	0	0	0	0
Proteobacteria;Alphaproteobacteria;Elsterales;Elsteraceae;Aliidongia	0	0	0	0	0	0	0	0	0	0	0	0	0	0	0	0	0	0	0	0	0	0	0	0	0	0	0	0	0	0	0.02027575	0	0	0	0	0	0	0	0	0
Apal-E12;NA;NA;NA;NA	0	0	0	0	0	0	0	0	0	0	0	0	0	0	0	0	0	0	0	0	0	0	0	0	0	0	0	0	0	0	0	0.005306166	0	0	0	0	0	0	0	0
Chloroflexi;Anaerolineae;MSB-5B2;NA;NA	0	0	0	0	0	0	0	0	0	0	0	0	0	0	0	0	0	0	0	0	0	0	0	0	0	0	0	0	0	0	0	0.053061658	0.005412427	0	0.020951184	0.301937432	0.005038037	0.159565981	0	0.006644077
Chloroflexi;Dehalococcoidia;661239;NA;NA	0	0	0	0	0	0	0	0	0	0	0	0	0	0	0	0	0	0	0	0	0	0	0	0	0	0	0	0	0	0	0	0.010612332	0	0	0.041902367	0.062903632	0	0.063826392	0	0
Desulfobacterota;Incertae Sedis;NA;NA;NA	0	0	0	0	0	0	0	0	0	0	0	0	0	0	0	0	0	0	0	0	0	0	0	0	0	0	0	0	0	0	0	0.068980155	0	0	0.398072491	0.394196092	0	0.303175363	0	0
Fibrobacterota;Fibrobacteria;Fibrobacterales;SBYS-2995;NA	0	0	0	0	0	0	0	0	0	0	0	0	0	0	0	0	0	0	0	0	0	0	0	0	0	0	0	0	0	0	0	0.010612332	0	0	0	0	0	0.015956598	0	0
Firmicutes;Bacilli;Bacillales;Bacillaceae;Microaerobacter	0	0	0	0	0	0	0	0	0	0	0	0	0	0	0	0	0	0	0	0	0	0	0	0	0	0	0	0	0	0	0	0.005306166	0	0	0	0	0	0	0	0
Patescibacteria;Parcubacteria;Paceibacterales;Paceibacteraceae;Candidatus Paceibacter	0	0	0	0	0	0	0	0	0	0	0	0	0	0	0	0	0	0	0	0	0	0	0	0	0	0	0	0	0	0	0	0.005306166	0	0	0	0.008387151	0	0	0	0
Planctomycetota;Phycisphaerae;Phycisphaerales;NA;NA	0	0	0	0	0	0	0	0	0	0	0	0	0	0	0	0	0	0	0	0	0	0	0	0	0	0	0	0	0	0	0	0.005306166	0	0	0	0	0	0	0.004690432	0
Proteobacteria;Alphaproteobacteria;Rhizobiales;Rhizobiales Incertae Sedis;Anderseniella	0	0	0	0	0	0	0	0	0	0	0	0	0	0	0	0	0	0	0	0	0	0	0	0	0	0	0	0	0	0	0	0.010612332	0	0.005862008	0	0	0	0.015956598	0	0
Proteobacteria;Alphaproteobacteria;Rhizobiales;Stappiaceae;Nesiotobacter	0	0	0	0	0	0	0	0	0	0	0	0	0	0	0	0	0	0	0	0	0	0	0	0	0	0	0	0	0	0	0	0.005306166	0	0	0	0	0	0	0	0
Proteobacteria;Alphaproteobacteria;Rhodobacterales;Rhodobacteraceae;Halocynthiibacter	0	0	0	0	0	0	0	0	0	0	0	0	0	0	0	0	0	0	0	0	0	0	0	0	0	0	0	0	0	0	0	0.010612332	0	0	0	0	0	0	0	0
Firmicutes;Dethiobacteria;Dethiobacterales;Dethiobacteraceae;NA	0	0	0	0	0	0	0	0	0	0	0	0	0	0	0	0	0	0	0	0	0	0	0	0	0	0	0	0	0	0	0	0	0.005412427	0	0	0	0	0	0	0
Firmicutes;Clostridia;Clostridiales;Caloramatoraceae;Clostridium	0	0	0	0	0	0	0	0	0	0	0	0	0	0	0	0	0	0	0	0	0	0	0	0	0	0	0	0	0	0	0	0	0	0.005862008	0	0	0	0	0	0
Proteobacteria;Gammaproteobacteria;Enterobacterales;Celerinatantimonadaceae;Celerinatantimonas	0	0	0	0	0	0	0	0	0	0	0	0	0	0	0	0	0	0	0	0	0	0	0	0	0	0	0	0	0	0	0	0	0	0.005862008	0	0	0	0	0	0
Desulfobacterota;Desulfobacteria;Desulfobacterales;Desulfosarcinaceae;Incertae Sedis	0	0	0	0	0	0	0	0	0	0	0	0	0	0	0	0	0	0	0	0	0	0	0	0	0	0	0	0	0	0	0	0	0	0	0.020951184	0.012580726	0	0.031913196	0	0
Firmicutes;Clostridia;Eubacteriales;Garciellaceae;Rhabdanaerobium	0	0	0	0	0	0	0	0	0	0	0	0	0	0	0	0	0	0	0	0	0	0	0	0	0	0	0	0	0	0	0	0	0	0	0.020951184	0	0	0	0	0
Firmicutes;Clostridia;Lachnospirales;Lachnospiraceae;Vallitalea	0	0	0	0	0	0	0	0	0	0	0	0	0	0	0	0	0	0	0	0	0	0	0	0	0	0	0	0	0	0	0	0	0	0	0.020951184	0	0	0	0	0
Chloroflexi;Dehalococcoidia;1226B1H1-22-FL;NA;NA	0	0	0	0	0	0	0	0	0	0	0	0	0	0	0	0	0	0	0	0	0	0	0	0	0	0	0	0	0	0	0	0	0	0	0	0.008387151	0	0	0	0
Chloroflexi;Dehalococcoidia;3051bac4-16;NA;NA	0	0	0	0	0	0	0	0	0	0	0	0	0	0	0	0	0	0	0	0	0	0	0	0	0	0	0	0	0	0	0	0	0	0	0	0.008387151	0	0	0	0.006644077
Chloroflexi;Dehalococcoidia;t0.6.f;NA;NA	0	0	0	0	0	0	0	0	0	0	0	0	0	0	0	0	0	0	0	0	0	0	0	0	0	0	0	0	0	0	0	0	0	0	0	0.004193575	0	0	0	0
Firmicutes;Bacilli;Paenibacillales;Paenibacillaceae;Ammoniibacillus	0	0	0	0	0	0	0	0	0	0	0	0	0	0	0	0	0	0	0	0	0	0	0	0	0	0	0	0	0	0	0	0	0	0	0	0.004193575	0	0	0	0
Firmicutes;Thermovenabulia;Thermovenabulales;Fervidicola;NA	0	0	0	0	0	0	0	0	0	0	0	0	0	0	0	0	0	0	0	0	0	0	0	0	0	0	0	0	0	0	0	0	0	0	0	0.004193575	0	0	0	0
Firmicutes;Thermovenabulia;Thermovenabulales;NA;NA	0	0	0	0	0	0	0	0	0	0	0	0	0	0	0	0	0	0	0	0	0	0	0	0	0	0	0	0	0	0	0	0	0	0	0	0.004193575	0	0.015956598	0	0
Patescibacteria;Parcubacteria;Candidatus Ryanbacteria;NA;NA	0	0	0	0	0	0	0	0	0	0	0	0	0	0	0	0	0	0	0	0	0	0	0	0	0	0	0	0	0	0	0	0	0	0	0	0.004193575	0	0	0	0
Proteobacteria;Alphaproteobacteria;Rhizobiales;Rhizobiaceae;Hoeflea	0	0	0	0	0	0	0	0	0	0	0	0	0	0	0	0	0	0	0	0	0	0	0	0	0	0	0	0	0	0	0	0	0	0	0	0.004193575	0	0	0	0
Proteobacteria;Gammaproteobacteria;Enterobacterales;Alteromonadaceae;Alteromonas	0	0	0	0	0	0	0	0	0	0	0	0	0	0	0	0	0	0	0	0	0	0	0	0	0	0	0	0	0	0	0	0	0	0	0	0.004193575	0	0	0	0
Planctomycetota;Phycisphaerae;MSBL9;KCLunmb-38-53;NA	0	0	0	0	0	0	0	0	0	0	0	0	0	0	0	0	0	0	0	0	0	0	0	0	0	0	0	0	0	0	0	0	0	0	0	0	0.005038037	0	0	0
Proteobacteria;Gammaproteobacteria;Burkholderiales;Comamonadaceae;Tibeticola	0	0	0	0	0	0	0	0	0	0	0	0	0	0	0	0	0	0	0	0	0	0	0	0	0	0	0	0	0	0	0	0	0	0	0	0	0	0.015956598	0	0
Bacteroidota;Rhodothermia;NA;NA;NA	0	0	0	0	0	0	0	0	0	0	0	0	0	0	0	0	0	0	0	0	0	0	0	0	0	0	0	0	0	0	0	0	0	0	0	0	0	0	0.004690432	0
Firmicutes;Bacilli;Paenibacillales;Paenibacillaceae;NA	0	0	0	0	0	0	0	0	0	0	0	0	0	0	0	0	0	0	0	0	0	0	0	0	0	0	0	0	0	0	0	0	0	0	0	0	0	0	0.004690432	0
Proteobacteria;Alphaproteobacteria;SAR11 clade;NA;NA	0	0	0	0	0	0	0	0	0	0	0	0	0	0	0	0	0	0	0	0	0	0	0	0	0	0	0	0	0	0	0	0	0	0	0	0	0	0	0	0.006644077
