# Supplementary material for: SituSeq: an offline protocol for rapid and remote Nanopore 16S rRNA amplicon sequence analysis
Source: ISME Commun. 2023 Apr 20;3:33. doi: 10.1038/s43705-023-00239-3 (PMC10119094; doi:10.1038/s43705-023-00239-3)
Supplement: Supplementary file 5 — Supplementary Data 4. [file 43705_2023_239_MOESM5_ESM.csv]

phylotype	2A2.D52.PurpleHaze.0.4	2A2.D52.PurpleHaze.12.16	2A2.D52.PurpleHaze.16.20	2A2.D52.PurpleHaze.20.24	2A2.D52.PurpleHaze.24.28	2A2.D52.PurpleHaze.28.32	2A2.D52.PurpleHaze.32.36	2A2.D52.PurpleHaze.4.8	2A2.D52.PurpleHaze.8.12	2AT.E46.Transect175NW.0.4	2AT.E46.Transect175NW.16.20	2AT.E46.Transect175NW.20.24	2AT.E46.Transect175NW.24.28	2AT.E46.Transect175NW.28.32	2AT.E46.Transect175NW.4.8	2AT.E46.Transect175NW.8.12	2B1.B22.Clamshell.0.4	2B1.B22.Clamshell.12.16	2B1.B22.Clamshell.16.20	2B1.B22.Clamshell.20.24	2B1.B22.Clamshell.24.28	2B1.B22.Clamshell.28.32	2B1.B22.Clamshell.32.36	2B1.B22.Clamshell.36.40	2B1.B22.Clamshell.4.8	2B1.B22.Clamshell.8.12	2B1.C18.TinyBubbles.0.4	2B1.C18.TinyBubbles.12.16	2B1.C18.TinyBubbles.16.20	2B1.C18.TinyBubbles.20.24	2B1.C18.TinyBubbles.24.30	2B1.C18.TinyBubbles.4.8	2B1.C18.TinyBubbles.8.12	51.E21.Kilo.1.4	51.E21.Kilo.12.16	51.E21.Kilo.16.20	51.E21.Kilo.20.24	51.E21.Kilo.24.30	51.E21.Kilo.4.8	51.E21.Kilo.8.12
10bav-F6;NA;NA;NA;NA	0	0	0	0	0	0	0	0	0	0	0.354145816	0.306380711	0.27306417	0	0	0	0	0	0	0	0	0	0	0	0	0	0	0	0	0	0.010037641	0	0	0.020920165	0	0.02008901	0.022495323	0.014728526	0	0.031308704
Acetothermia;Acetothermiia;NA;NA;NA	0.213487379	0.590612372	1.603592046	1.297522911	0.721039385	0.902920858	0.491234014	0.085877118	0.200860832	0	0.123181153	0.093246303	0.104024446	0	0	0	0	0.076943967	0	0.320184426	0	0.166470819	0.696604055	0.557266461	0	0.066285947	0	0	0	0	0.050188206	0	0	0.011264704	0	0.015453084	0.016575501	0.012050613	0.032866754	0.01377583
Acidobacteriota;Acidobacteriae;NA;NA;NA	0	0	0	0	0	0	0	0	0	0	0.03849411	0	0	0	0	0	0	0	0	0	0	0	0	0	0	0	0	0	0	0	0	0	0	0	0	0	0	0.004016871	0	0.02003757
Acidobacteriota;Acidobacteriae;PAUC26f;NA;NA	0	0	0	0	0	0	0	0	0	0.156475686	0	0	0	0	0	0.159985779	0	0	0	0	0	0	0	0	0	0	0	0	0	0	0	0	0	0.019310922	0	0.003090617	0	0	0.013533369	0.012523482
Acidobacteriota;Acidobacteriae;Subgroup 13;NA;NA	0	0	0	0	0	0	0	0	0	0	0	0	0	0	0	0.417740645	0	0	0	0	0	0	0	0	0	0	0	0	0	0	0	0	0	0	0	0	0	0	0	0
Acidobacteriota;Acidobacteriae;Subgroup 15;NA;NA	0	0	0	0	0	0	0	0	0	0	0	0	0	0	0	0.142209581	0	0	0	0	0	0	0	0	0	0	0	0	0	0	0	0	0	0	0	0	0	0	0	0
Acidobacteriota;Acidobacteriae;Subgroup 2;NA;NA	0	0	0	0	0	0	0	0	0	0	0	0	0	0	0.112009956	1.14656475	0	0	0	0	0	0	0	0	0	0	0	0	0	0	0	0	0	0	0	0	0	0	0	0
Acidobacteriota;Aminicenantia;Aminicenantales;NA;NA	0.050232325	0.103616206	0.160359205	0.544415207	0.401333243	0.945339959	0.694503261	0.070263096	0.057388809	0	9.692816999	8.765152524	5.318249789	12.28272251	0	0	0	0.045261157	0.090672107	0.115266393	0.445822834	0.518997258	0.609528548	0.190643789	0	0	0	0	0.026193096	0.042547156	0.120451694	0	0.015684634	0.019310922	0.280269058	0.275064903	0.49134522	0.78195086	0.123733663	0.1014402
Acidobacteriota;AT-s3-28;NA;NA;NA	0	0	0	0	0	0	0	0	0	0	0	0	0	0	0	0	0	0	0	0	0	0	0	0	0	0.045890271	0.017380221	0.039081583	0.062863429	0	0.075282309	0	0	0	0.042600897	0.006181234	0.023679288	0.006694785	0.108266955	0.038822793
Acidobacteriota;d142;NA;NA;NA	0	0	0	0	0	0	0	0	0	0	0	0	0	0	0	0	0	0	0	0	0.048459004	0	0	0	0	0.015296757	0	0	0	0.023637309	0.050188206	0	0	0	0.004484305	0.004635925	0	0.004016871	0	0.006261741
Acidobacteriota;Holophagae;Subgroup 7;NA;NA	0	0	0	0	0	0	0	0	0	0	0	0	0	0	0	0	0.056330976	0	0	0	0	0	0	0	0	0	0.052140664	0.13678554	0.041908953	0.05200208	0	0.065198857	0.067966749	0.0370126	0.051569507	0.038632711	0	0	0.087000232	0.070131497
Acidobacteriota;NA;NA;NA;NA	0	0	0	0	0	0	0	0	0	0	0	0	0	0	0	0	0	0	0	0	0	0	0	0	0	0	0	0	0	0	0	0	0	0	0	0	0	0	0	0.005009393
Acidobacteriota;Subgroup 18;NA;NA;NA	0	0	0	0	0	0	0	0	0	0	0	0	0	0	0	0	0	0	0	0	0	0	0	0	0	0	0	0	0	0	0	0	0	0	0.02690583	0.013907776	0	0.004016871	0	0.018785222
Acidobacteriota;Subgroup 21;NA;NA;NA	0.125580811	0	0	0	0	0	0	0	0.071736011	4.57390467	0	0.093246303	0.110525974	0.052356021	4.206596142	2.604212959	0.037553984	0.072417851	0.0850051	0	0	0.058754407	0.024878716	0	0.053361793	0.040791352	0.069520885	0.087933561	0.099533763	0	0.065244668	0.16550479	0.156846343	0.244605011	0.441704036	0.403325504	0.349269494	0.254401821	0.721135256	0.683782091
Acidobacteriota;Subgroup 22;NA;NA;NA	0.6655783	0.072531344	0	0	0	0	0	0.67140292	0.602582496	3.490611459	0	0	0	0	2.912258867	3.306372767	0.707266696	1.045532724	0.782046923	0.409836066	0.348904827	0.215432824	0	0	0.824143247	1.040179482	0.498233011	0.986809966	1.157734821	1.304779464	0.968632371	0.621896785	1.035185863	0.317020968	0.950672646	0.914822599	0.266391987	0.166030662	1.511870698	1.11208516
Acidobacteriota;Subgroup 26;NA;NA;NA	0	0	0	0	0	0	0	0	0	0	0	0.059944052	0.039009167	0	0.124455507	0.053328593	0.018776992	0.06336562	0	0	0	0	0	0	0	0.05098919	0	0	0	0	0.010037641	0	0	0.014483191	0	0	0	0	0	0.015028178
Acidobacteriota;Subgroup 5;NA;NA;NA	0	0	0	0	0	0	0	0	0	0	0	0	0	0	0.17423771	0	0	0	0	0	0	0	0	0	0	0	0	0	0	0	0	0	0	0.019310922	0	0	0	0	0.019333385	0.005009393
Acidobacteriota;Thermoanaerobaculia;Thermoanaerobaculales;Thermoanaerobaculaceae;B276-D12	0	0	0	0	0	0	0	0	0	0	0	0	0	0	0	0	0	0	0	0	0	0	0	0	0	0	0	0	0	0	0.020075282	0	0	0	0	0	0	0	0	0
Acidobacteriota;Thermoanaerobaculia;Thermoanaerobaculales;Thermoanaerobaculaceae;Subgroup 10	0	0	0	0	0	0	0	0.023421032	0.028694405	0.421280693	0	0	0	0	0.074673304	0.142209581	0.025035989	0.076943967	0.0850051	0	0	0.058754407	0	0	0.077078145	0.071384866	0.075314292	0	0.11524962	0.085094313	0.095357591	0.12036712	0.099336017	0.112647045	0.080717489	0.072629497	0.036702896	0.028118096	0.20493388	0.070131497
Acidobacteriota;Thermoanaerobaculia;Thermoanaerobaculales;Thermoanaerobaculaceae;Subgroup 23	0.502323245	0.290125376	0	0	0	0	0	1.288156765	1.219512195	0	0.246362307	0.239776209	0.656654314	0	0	0	0.506978782	2.883135693	4.221919982	2.625512295	2.083737158	1.273012143	0	0.205308696	1.061306771	2.636141138	0.486646197	1.875915975	2.3311855	1.229140075	2.624843162	1.25883946	2.12265384	0.035403357	0.715246637	0.809741624	0.513840544	0.32938341	0.62640167	0.503443957
Acidobacteriota;Thermoanaerobaculia;Thermoanaerobaculales;Thermoanaerobaculaceae;TPD-58	0	0	0	0	0	0	0	0	0	0	0	0	0	0	0	0	0	0	0	0	0	0	0	0	0	0	0	0	0	0.018909847	0	0.020061187	0	0	0	0	0	0	0	0
Acidobacteriota;Vicinamibacteria;Subgroup 17;NA;NA	0	0	0	0	0	0	0	0	0	0.156475686	0.061590577	0	0.097522918	0	0	0.177761977	0.043812981	0.036208926	0.039669047	0	0	0	0	0	0	0	0	0.058622374	0	0.066184466	0.035131744	0.040122373	0.162074554	0.046668061	0.121076233	0.041723328	0.009471715	0.008033742	0.185600495	0.122730119
Acidobacteriota;Vicinamibacteria;Subgroup 9;NA;NA	0	0	0	0	0	0	0	0	0	0.252768416	0.192470552	0.126548555	0.279565698	0	0	0.38218825	0	0.054313388	0.062337074	0	0	0	0	0	0	0.045890271	0.028967036	0	0	0.023637309	0	0	0	0	0.056053812	0.109716899	0.068669934	0.026779139	0.183667156	0.121477771
Acidobacteriota;Vicinamibacteria;Vicinamibacterales;NA;NA	0	0	0	0	0	0	0	0	0	0.361097737	0	0	0	0	0.535158681	0.23109057	0	0	0	0	0	0	0	0	0	0	0	0	0	0	0	0	0.047053903	0.022529409	0.011210762	0	0	0.002677914	0.032866754	0.030056356
Acidobacteriota;Vicinamibacteria;Vicinamibacterales;Vicinamibacteraceae;NA	0	0	0	0	0	0	0	0	0	0	0	0	0	0	0.298693217	0.195538174	0	0	0	0	0	0	0	0	0	0	0	0	0	0	0	0	0	0.017701678	0	0	0	0	0	0
Actinobacteriota;Acidimicrobiia;Actinomarinales;NA;NA	0.627904056	0.155424308	0	0	0	0	0	0.499648685	0.789096126	1.420317766	0.361844638	0.399627015	0.331577921	0.272251309	1.132545115	0.088880988	3.223383614	1.67918892	1.513090785	1.588114754	1.57976352	0.303564434	0.186590372	0	2.762955058	1.748929227	1.031226464	1.475329751	1.545392635	2.12263036	1.897114178	1.52966548	1.86647148	0.664617563	0.477578475	0.550129806	0.339797779	0.192809801	1.254736679	0.862867877
Actinobacteriota;Acidimicrobiia;IMCC26256;NA;NA	0	0	0	0	0	0	0	0	0	0	0	0	0	0	0	0	0	0	0	0	0	0	0	0	0	0	0	0	0	0	0	0	0	0	0	0	0	0	0.011600031	0
Actinobacteriota;Acidimicrobiia;Microtrichales;Ilumatobacteraceae;Ilumatobacter	0.100464649	0	0	0	0	0	0	0.062456086	0.129124821	0	0	0	0	0	0.074673304	0	0.319208863	0.321354214	0.192678227	0.076844262	0.096918007	0	0	0	0.462468872	0.341627575	0.382364869	0.517830972	0.560532244	0.515293339	0.476787955	0.566728522	0.569875046	0.168970567	0	0.015453084	0.009471715	0	0.034800093	0.02003757
Actinobacteriota;Acidimicrobiia;Microtrichales;Ilumatobacteraceae;NA	0	0	0	0	0	0	0	0	0	0	0	0	0	0	0	0	0	0	0	0	0	0	0	0	0	0	0	0	0	0	0	0	0	0.00482773	0	0	0	0	0	0
Actinobacteriota;Acidimicrobiia;Microtrichales;Microtrichaceae;IMCC26207	0	0	0	0	0	0	0	0	0	0	0	0	0	0	0	0	0	0	0.022668027	0	0	0	0	0	0	0	0	0	0.094295144	0	0.050188206	0.025076483	0	0	0	0	0	0	0	0
Actinobacteriota;Acidimicrobiia;Microtrichales;Microtrichaceae;NA	0	0	0	0	0	0	0	0	0	0	0	0	0	0	0	0	0	0	0	0	0	0	0	0	0	0	0	0	0	0	0	0	0	0.006436974	0	0	0	0	0	0
Actinobacteriota;Acidimicrobiia;Microtrichales;Microtrichaceae;Sva0996 marine group	0	0	0	0	0	0	0	0	0	0.144439095	0	0	0	0	0.161792159	0	0	0	0	0	0	0	0	0	0	0	0	0	0	0	0	0	0	0.067588227	0	0	0.011839644	0	0	0
Actinobacteriota;Acidimicrobiia;Microtrichales;NA;NA	0	0	0	0	0	0	0	0	0	0.048146365	0	0	0.032507639	0	0	0	0	0.036208926	0.056670067	0.038422131	0.048459004	0	0	0	0.023716352	0.040791352	0	0.048851979	0.193828907	0.094549237	0.120451694	0.055168263	0.120248863	0	0.004484305	0.018543701	0	0	0	0
Actinobacteriota;Actinobacteria;Corynebacteriales;Mycobacteriaceae;Mycobacterium	0	0	0	0	0	0	0	0	0	0	0	0	0	0	0	0	0.012517995	0	0	0	0	0	0	0	0	0	0	0	0	0	0	0	0	0	0	0	0	0	0	0
Actinobacteriota;Actinobacteria;Micrococcales;Micrococcaceae;Glutamicibacter	0	0	0	0	0	0	0	0	0	0	0	0	0	0	0.087118855	0	0	0	0	0	0	0	0	0	0	0	0.411331904	0	0	0	0	0	0	0	0	0	0	0	0	0
Actinobacteriota;Actinobacteria;NA;NA;NA	0	0	0	0	0	0	0	0	0	0	0	0	0.013003056	0	0	0	0.175251925	0.054313388	0.0850051	0.102459016	0	0	0	0	0.296454405	0.071384866	0.069520885	0.263800684	0.586725339	0.184371011	0.235884567	0.050152967	0.167302766	0	0	0	0	0	0	0
Actinobacteriota;Coriobacteriia;CG2-30-50-142;NA;NA	0	0	0	0	0	0	0	0	0	0	0.03849411	0	0.026006111	0	0	0	0	0	0	0	0	0	0	0	0	0	0	0	0	0	0	0	0	0.008046217	0.006726457	0	0.003551893	0.004016871	0.015466708	0.015028178
Actinobacteriota;Coriobacteriia;FS118-23B-02;NA;NA	0	0	0	0	0.034011292	0.103017816	0.118573727	0	0	0	0	0	0	0	0	0	0	0	0	0	0	0	0	0	0	0	0	0	0	0	0	0	0	0	0	0	0	0	0	0
Actinobacteriota;Coriobacteriia;OPB41;NA;NA	0.075348487	0	0	0	0	0	0	0	0	0	0	0	0	0	0	0	0.025035989	0.058839504	0.062337074	0	0.038767203	0	0	0	0.088936322	0.020395676	0	0	0	0.075639389	0.100376412	0	0	0	0.013452915	0.015453084	0.008287751	0.005355828	0.015466708	0.006261741
Actinobacteriota;NA;NA;NA;NA	0	0	0	0	0	0	0	0	0	0	0	0	0	0	0	0	0	0	0	0	0	0	0	0	0	0	0	0	0	0	0	0	0	0	0	0	0	0	0	0
Actinobacteriota;RBG-16-55-12;NA;NA;NA	0	0	0	0	0	0.012119743	0	0	0	0	0	0	0	0	0	0	0	0	0	0	0	0	0	0	0	0	0	0	0	0	0	0	0	0	0	0	0	0	0	0
Actinobacteriota;Thermoleophilia;Gaiellales;NA;NA	0	0	0	0	0	0	0	0	0	0	0	0	0.019504584	0	0	0	0	0	0	0	0	0	0	0	0	0	0	0	0	0	0	0	0	0.019310922	0	0.009271851	0.015391537	0.002677914	0	0
Actinobacteriota;Thermoleophilia;Solirubrobacterales;67-14;NA	0	0	0	0	0	0	0	0	0	0.09629273	0.046192932	0	0	0	0	0	0	0	0.03400204	0	0	0	0	0	0	0	0.011586814	0.019540791	0.026193096	0.042547156	0	0	0.031369269	0	0	0.010817159	0.004735858	0.004016871	0.011600031	0.007514089
Actinobacteriota;Thermoleophilia;Solirubrobacterales;Solirubrobacteraceae;Solirubrobacter	0	0	0	0	0	0	0	0	0	0	0	0	0	0	0	0	0	0	0	0	0	0	0	0	0	0	0	0	0	0	0	0	0	0	0	0	0	0	0.003866677	0
Actinobacteriota;WCHB1-81;NA;NA;NA	0.050232325	0	0	0.036294347	0.176858717	0.260574476	0.093165072	0	0	0	0.315651705	0.119888104	0.175541252	0.230366492	0	0	0	0.036208926	0.130341154	0.204918033	0.155068812	0.205640423	0.186590372	0	0	0	0	0	0	0.075639389	0	0	0	0	0.049327354	0.04017802	0.124316261	0.15398005	0.121800325	0.042579837
Aerophobota;Aerophobia;Aerophobales;NA;NA	0	0	0	0	0.020406775	0.030299358	0.025408656	0	0	0	0.261759951	0.233115759	0.266562642	0.45026178	0	0	0	0	0	0	0	0	0	0	0	0	0	0	0	0	0	0	0	0	0	0	0	0.034812881	0	0
AncK6;NA;NA;NA;NA	0	0	0	0	0	0	0	0	0	0	0	0	0	0.104712042	0	0	0	0	0	0	0	0	0	0	0	0	0	0	0	0	0	0	0	0	0	0	0	0	0	0
Armatimonadota;DG-56;NA;NA;NA	0	0	0	0	0	0	0	0	0	0	0.200169374	0.379645664	0.448605422	0.408376963	0	0	0	0	0	0	0	0	0	0	0	0	0	0	0	0	0	0	0	0	0	0	0	0	0	0.01377583
Armatimonadota;NA;NA;NA;NA	0	0	0	0	0	0	0	0	0	0	0	0.073264953	0	0.104712042	0	0	0	0	0	0	0	0	0	0	0	0	0	0	0	0	0	0	0	0	0	0.013907776	0	0	0	0.003757044
Bacteroidota;Bacteroidia;Bacteroidales;Bacteroidetes BD2-2;NA	2.67487128	1.11905502	1.325636092	0.880137919	0.70063261	0.381771906	0.415008046	1.756577407	1.298421808	0	0.854569251	0.379645664	0.864703205	0.052356021	0	0	0.807410653	1.203946773	1.620763913	2.574282787	1.957743749	1.488444967	0.808558278	0.835899692	1.013874066	1.254334081	1.210822084	1.201758671	1.372518204	1.290597078	1.405269762	1.1986559	0.920165211	2.930432404	0.993273543	1.08171591	0.737609813	0.760527549	1.451937205	1.537883532
Bacteroidota;Bacteroidia;Bacteroidales;Bacteroidetes vadinHA17;NA	0	0	0	0	0	0	0	0	0	0	0	0	0	0	0	0	0	0	0	0	0	0	0	0	0	0	0	0	0	0	0.030112923	0	0	0	0	0	0	0	0.021266723	0.015028178
Bacteroidota;Bacteroidia;Bacteroidales;Ika33;NA	0	0	0	0	0	0	0	0	0	0	0	0	0	0	0	0	0	0	0	0	0	0	0	0	0	0	0	0	0	0	0	0	0	0.025747896	0	0	0	0	0	0
Bacteroidota;Bacteroidia;Bacteroidales;Marinifilaceae;Marinifilum	0	0	0	0	0	0	0	0	0	0	0	0	0	0	0	0	0	0	0	0	0	0	0	0	0	0	0.173802213	0	0	0	0	0	0	1.103941037	0.562780269	0.012362468	0.028415145	0.020084354	0.052200139	0.086412023
Bacteroidota;Bacteroidia;Bacteroidales;Marinifilaceae;NA	0	0	0	0	0	0	0	0	0	0	0	0	0	0	0	0	0	0	0	0	0	0	0	0	0	0	0	0	0	0	0	0.1504589	0	0.880256192	0.013452915	0	0	0	0	0.026299311
Bacteroidota;Bacteroidia;Bacteroidales;Marinilabiliaceae;Carboxylicivirga	0	0	0	0	0	0	0	0	0.043041607	0	0	0	0	0	0	0	0	0.226305784	0.0850051	0	0.281062221	0.117508813	0.087075507	0	0	0	0	0	0	0	0	0	0	0.012873948	0.006726457	0.007726542	0.003551893	0.014728526	0	0.006261741
Bacteroidota;Bacteroidia;Bacteroidales;Marinilabiliaceae;Labilibacter	0	0	0	0	0	0	0	0	0	0	0	0	0	0	0	0	0	0	0	0	0	0	0	0	0	0	0	0	0	0	0	0	0	0.024138652	0	0	0	0	0	0
Bacteroidota;Bacteroidia;Bacteroidales;Marinilabiliaceae;NA	0	0	0	0	0	0	0	0	0	0	0	0	0	0	0	0	0	0	0	0	0	0	0	0	0	0	0	0	0	0	0	0.035107077	0	0	0	0	0	0	0	0.021289919
Bacteroidota;Bacteroidia;Bacteroidales;NA;NA	0	0	0	0	0.047615808	0	0	0	0	0	0	0	0	0.157068063	0	0	0	0	0	0	0	0	0	0	0	0	0.110074735	0	0	0	0	0.03009178	0	0.065978983	0.042600897	0.04017802	0	0	0.06380017	0.386975579
Bacteroidota;Bacteroidia;Bacteroidales;Paludibacteraceae;Paludibacter	0	0	0	0	0	0	0	0	0	0	0	0	0	0	0	0	0	0	0	0	0	0	0	0	0	0	0	0	0	0	0	0	0	0.008046217	0	0	0	0	0	0
Bacteroidota;Bacteroidia;Bacteroidales;Prolixibacteraceae;Draconibacterium	0	0	0	0	0	0	0	0	0	0	0	0	0	0	0	0	0.056330976	0.108626777	0.056670067	0	0.029075402	0	0.062196791	0	0.112652674	0.066285947	0.266496727	0.097703957	0	0	0.070263488	0.13541301	0.07319496	0.843243591	0.082959641	0.044813945	0.042622718	0.058914106	0.027066739	0.040075141
Bacteroidota;Bacteroidia;Bacteroidales;Prolixibacteraceae;NA	0	0	0	0	0	0	0	0	0	0	0	0	0	0	0	0	0	0	0	0	0	0	0	0	0	0	0	0	0	0	0	0	0.026141057	0.008046217	0	0.009271851	0	0	0	0
Bacteroidota;Bacteroidia;Bacteroidales;Prolixibacteraceae;Prolixibacter	0	0	0	0	0	0	0	0	0	0	0	0	0	0	0	0	0	0	0	0	0	0	0	0	0	0	0	0	0	0	0	0	0	0	0.049327354	0.152985536	0.024863252	0.014728526	0.034800093	0.040075141
Bacteroidota;Bacteroidia;Bacteroidales;Prolixibacteraceae;Sunxiuqinia	0	0	0	0	0	0	0	0	0	0	0	0	0	0	0	0	0	0	0	0	0	0	0	0	0	0	0	0	0	0	0	0	0	0.043449574	0	0	0	0	0	0.005009393
Bacteroidota;Bacteroidia;Bacteroidales;SB-5;NA	0.200929298	0	0	0	0	0	0	0.187368257	0.279770445	0	0.177072908	0.173171706	0.032507639	0.167539267	0	0	0	0.55671223	0.436359515	0.320184426	0.368288428	0.45045045	0.373180744	0	0	0.219253518	0	0.332193454	0.288124051	0.761121354	1.139272271	0.215657756	0.214356669	0	0.156950673	0.137532451	0.092349222	0.034812881	0.278400742	0.349405135
Bacteroidota;Bacteroidia;Bacteroidetes VC2.1 Bac22;NA;NA	2.084641467	0.466272925	0	0	0	0	0	1.475525021	2.266857963	0	0	0	0	0	0	0	0.168992927	0.89164479	0.82171597	1.421618852	0.688117852	0.08813161	0	0	0.527688841	0.647562717	0.590927524	0.508060576	0.864372152	0.709119274	0.928481807	0.707156828	0.62215716	2.705138314	0.130044843	0.064902955	0.022495323	0.005355828	0.112133632	0.111458986
Bacteroidota;Bacteroidia;Chitinophagales;NA;NA	0	0	0	0	0	0	0	0.015614021	0	0	0	0	0	0	0	0	0	0.018104463	0	0	0	0	0	0	0	0	0	0	0	0	0	0.025076483	0	0.017701678	0	0.032451477	0	0	0.030933416	0.031308704
Bacteroidota;Bacteroidia;Chitinophagales;Saprospiraceae;Lewinella	0	0	0	0	0	0	0	0	0	0	0	0	0	0	0	0	0	0	0	0	0	0	0	0	0	0	0	0	0	0	0	0	0	0.289663829	0	0	0	0	0	0
Bacteroidota;Bacteroidia;Chitinophagales;Saprospiraceae;NA	0	0	0	0	0	0	0	0	0	0	0	0	0	0	0	0	0.125179946	0.095048429	0	0	0	0	0	0	0.106723586	0.122374057	0.069520885	0	0	0	0	0.09027534	0.156846343	0.63565118	0	0.015453084	0	0	0.029000077	0.031308704
Bacteroidota;Bacteroidia;Chitinophagales;Saprospiraceae;Portibacter	0	0	0	0	0	0	0	0	0	0.084256139	0	0	0	0	0	0	0.100143957	0	0	0	0	0	0	0	0	0	0	0.078163166	0	0	0	0	0.057510326	0.061151253	0	0	0.005919822	0	0.034800093	0.035065748
Bacteroidota;Bacteroidia;Cytophagales;Amoebophilaceae;NA	0	0	0	0	0	0	0	0	0	0	0	0	0	0	0	0	0	0	0	0	0	0	0	0	0	0	0	0	0	0	0	0	0	0.003218487	0	0	0	0	0	0
Bacteroidota;Bacteroidia;Cytophagales;Cyclobacteriaceae;Fabibacter	0	0	0	0	0	0	0	0	0	0	0	0	0	0	0	0	0	0	0	0	0	0	0	0	0	0	0	0	0	0	0	0	0	0.017701678	0	0	0	0	0	0
Bacteroidota;Bacteroidia;Cytophagales;Cyclobacteriaceae;Fulvivirga	0	0	0	0	0	0	0	0	0	0	0	0	0	0	0	0	0	0	0	0	0	0	0	0	0	0	0	0	0	0	0	0	0.067966749	0	0	0	0	0	0	0
Bacteroidota;Bacteroidia;Cytophagales;Cyclobacteriaceae;Marinoscillum	0	0	0	0	0	0	0	0	0	0	0	0	0	0	0	0	0	0	0	0	0	0	0	0	0	0	0	0	0	0	0	0	0	0.009655461	0	0	0	0	0	0
Bacteroidota;Bacteroidia;Cytophagales;Cyclobacteriaceae;NA	0.853949517	0.145062688	0	0	0	0	0	0.913420251	0.631276901	1.624939817	0	0.126548555	0	0	1.56813939	0.399964448	5.370219691	3.467004617	0.623370736	0.90932377	1.192091491	0.53858206	0	0	4.802561366	3.655924944	3.580325589	4.240351734	3.284614176	2.836477095	1.435382685	3.746426601	4.496261829	0.788529312	0.704035874	0.761837063	0.345717601	0.168708576	1.488670636	1.680651221
Bacteroidota;Bacteroidia;Cytophagales;Cyclobacteriaceae;Reichenbachiella	0	0	0	0	0	0	0	0	0	0.168512277	0	0	0	0	0	0	0	0	0	0	0	0	0	0	0	0	0	0	0	0	0	0	0	0.03218487	0	0	0	0	0	0
Bacteroidota;Bacteroidia;Cytophagales;Flammeovirgaceae;Luteivirga	0	0	0	0	0	0	0	0	0	0	0.03849411	0	0	0	0	0	0	0	0	0	0	0	0	0	0	0	0	0	0	0	0	0	0	0.0370126	0	0	0	0	0.019333385	0.01377583
Bacteroidota;Bacteroidia;Flavobacteriales;Crocinitomicaceae;Crocinitomix	0	0	0	0	0	0	0	0	0	0	0	0	0	0	0	0	0	0	0	0	0	0	0	0	0	0	0	0	0	0	0	0	0	0.040231087	0	0	0	0	0	0
Bacteroidota;Bacteroidia;Flavobacteriales;Crocinitomicaceae;Fluviicola	0	0	0	0	0	0	0	0	0	0.072219547	0	0	0	0	0.049782203	0	0	0	0	0	0	0	0	0	0	0	0	0	0	0	0	0	0	0	0	0	0	0	0	0.003757044
Bacteroidota;Bacteroidia;Flavobacteriales;Crocinitomicaceae;NA	0.640462137	0	0	0	0	0	0	0.491841674	0.093256815	0	0	0	0	0	0	0	2.04669212	1.991490903	0.753711889	0.256147541	0.087226207	0	0	0	2.22340804	1.728533551	1.477318811	1.270151441	1.472051967	1.555334941	0.702634881	1.098349967	1.364563183	0.225294089	0.006726457	0	0.013023608	0	0.029000077	0.048841578
Bacteroidota;Bacteroidia;Flavobacteriales;Cryomorphaceae;Cryomorpha	0	0	0	0	0	0	0	0	0	0	0	0	0	0	0	0	0	0	0	0	0	0	0	0	0	0	0	0	0	0	0	0	0	0.654962102	0	0	0	0	0	0
Bacteroidota;Bacteroidia;Flavobacteriales;Cryomorphaceae;Luteibaculum	0	0	0	0	0	0	0	0	0	0	0	0	0	0	0	0	0	0	0	0	0	0	0	0	0	0	0.046347257	0	0	0	0	0	0	0.019310922	0	0	0	0	0	0
Bacteroidota;Bacteroidia;Flavobacteriales;Cryomorphaceae;NA	0	0	0	0	0	0	0	0	0	0	0	0	0	0	0	0	0.356762847	0	0	0	0	0	0	0	0.047432705	0	0.081107699	0	0	0	0	0	0.03659748	0.254260472	0	0	0	0	0.003866677	0
Bacteroidota;Bacteroidia;Flavobacteriales;Cryomorphaceae;Owenweeksia	0	0	0	0	0	0	0	0	0	0	0	0	0	0	0	0	0	0	0	0	0	0	0	0	0	0	0	0	0.026193096	0	0	0	0	0.011264704	0	0	0	0	0	0
Bacteroidota;Bacteroidia;Flavobacteriales;Cryomorphaceae;Vicingus	0	0	0	0	0	0	0	0	0	0	0	0	0	0	0	0	0.137697941	0	0	0	0	0	0	0	0	0	0.069520885	0	0	0	0	0.110336526	0.047053903	0.120693262	0	0	0	0	0	0.007514089
Bacteroidota;Bacteroidia;Flavobacteriales;Flavobacteriaceae;Actibacter	0	0	0	0	0	0	0	0.437192599	0.365853659	0	0	0	0	0	0	0	0.807410653	0.226305784	0.124674147	0	0.271370421	0	0	0	0.818214159	0.402814603	0.643068188	1.641426478	1.529676777	0.784758663	0.245922208	0.792416871	0.789459926	0	0.087443946	0.044813945	0	0	0.135333694	0.091421415
Bacteroidota;Bacteroidia;Flavobacteriales;Flavobacteriaceae;Aestuariimonas	0	0	0	0	0	0	0	0	0	0	0	0	0	0	0	0	0	0	0	0	0	0	0	0	0	0	0.086901107	0	0.099533763	0	0	0	0.135933497	0	0.085201794	0.199344789	0.80983164	0.582446274	0.040600108	0.026299311
Bacteroidota;Bacteroidia;Flavobacteriales;Flavobacteriaceae;Algibacter	0	0	0	0	0	0	0	0	0	0	0	0	0	0	0	0	0	0	0	0	0	0	0	0	0	0	0	0	0	0	0	0	0	0.091726879	0	0	0	0	0	0
Bacteroidota;Bacteroidia;Flavobacteriales;Flavobacteriaceae;Aquibacter	0	0	0	0	0	0	0	0	0	0.337024555	0	0	0	0	0	0	0.212805908	0	0	0	0.087226207	0	0	0	0	0	0.214356063	0	0	0	0.025094103	0	0.167302766	0.13356721	0.071748879	0.358511559	1.365110937	0.7029524	0	0.011271133
Bacteroidota;Bacteroidia;Flavobacteriales;Flavobacteriaceae;Aurantivirga	0	0	0	0	0	0	0	0	0	0	0	0	0	0	0	0	0	0	0	0	0	0	0	0	0	0	0	0	0	0	0	0	0	0.040231087	0	0	0	0	0	0
Bacteroidota;Bacteroidia;Flavobacteriales;Flavobacteriaceae;Dokdonia	0	0	0	0	0	0	0	0	0	0	0	0	0	0	0	0	0	0	0	0	0	0	0	0	0	0	0	0	0	0	0	0	0	0.056323522	0	0	0	0	0	0
Bacteroidota;Bacteroidia;Flavobacteriales;Flavobacteriaceae;Flavirhabdus	0	0	0	0	0	0	0	0	0	0	0	0	0	0	0	0	0	0	0	0	0	0	0	0	0	0	0.081107699	0	0	0	0	0	0	1.044399028	0	0	0	0	0	0
Bacteroidota;Bacteroidia;Flavobacteriales;Flavobacteriaceae;Flavobacterium	0	0	0	0	0	0	0	0	0	0	0	0	0	0	0	0	0	0	0	0	0	0	0	0	0	0	0	0	0	0	0	0	0	0.003218487	0	0	0	0	0	0
Bacteroidota;Bacteroidia;Flavobacteriales;Flavobacteriaceae;Gilvibacter	0	0	0	0	0	0	0	0	0	0	0	0	0	0	0	0	0	0	0	0	0	0	0	0	0	0	0	0	0	0	0	0	0	0.009655461	0	0	0	0	0	0
Bacteroidota;Bacteroidia;Flavobacteriales;Flavobacteriaceae;Lutibacter	0	0	0	0	0	0	0	0	0	0	0	0	0	0	0	0	0.738561682	0.104100661	0	0	0	0	0	0	0	0	0.498233011	0.087933561	0.026193096	0	0	0.185565976	0.094107806	1.346936805	0.065022422	0.075720114	0.123132296	0.09238803	0.110200294	0.098935504
Bacteroidota;Bacteroidia;Flavobacteriales;Flavobacteriaceae;Lutimonas	0.753484868	0	0	0	0	0	0	0	0	0	0	0	0	0	0	0	0.988921575	0.968588757	0.470361555	0.960553279	0.649350649	0.332941637	0.211469088	0	0.616625163	0.571078931	0.422918718	0	0	0.174916088	0	0.230703646	0.308464474	0.4698991	0.029147982	0.04017802	0.0864294	0.088371159	0.017400046	0.076393237
Bacteroidota;Bacteroidia;Flavobacteriales;Flavobacteriaceae;Maribacter	0	0	0	0	0	0	0	0	0	0	0	0	0	0	0	0	0	0	0	0	0.106609808	0	0	0	0	0	0	0	0	0	0	0	0	0.020920165	0.031390135	0.071084188	0.219033411	0.112472384	0	0.016280526
Bacteroidota;Bacteroidia;Flavobacteriales;Flavobacteriaceae;Maritimimonas	0.150696974	0	0	0	0	0	0	0	0.215208034	0	0	0	0	0	0	0	0	0.045261157	0.06800408	0.12807377	0.155068812	0	0	0	0	0.056088109	0.13904177	0	0.047147572	0	0	0.170520086	0	0	0	0.035542094	0.035518932	0.016067483	0	0
Bacteroidota;Bacteroidia;Flavobacteriales;Flavobacteriaceae;Muriicola	0	0	0	0	0	0	0	0	0	0	0	0	0	0	0	0	0	0	0	0	0	0	0	0	0	0	0	0	0	0	0	0	0	0.008046217	0	0	0	0	0	0
Bacteroidota;Bacteroidia;Flavobacteriales;Flavobacteriaceae;NA	0	0.082892964	0	0	0	0	0	0.078070107	0.071736011	0.469427058	0	0	0	0	0.273802116	0	0.600863742	0.144835702	0	0	0	0	0	0	0.065219969	0.127472976	0.66044841	0.508060576	0.130965478	0	0.095357591	0.657003862	0.914937	1.614071225	0.228699552	0.04017802	0.072221828	0.062930977	0.291934112	0.363180964
Bacteroidota;Bacteroidia;Flavobacteriales;Flavobacteriaceae;Olleya	0	0	0	0	0	0	0	0	0	0	0	0	0	0	0	0	0.150215935	0	0	0	0	0	0	0	0	0	0	0.13678554	0	0	0	0	0	0.288054586	0	0	0	0	0	0
Bacteroidota;Bacteroidia;Flavobacteriales;Flavobacteriaceae;Pibocella	0	0	0	0	0	0	0	0	0	0	0	0	0	0	0	0	0	0	0	0	0	0	0	0	0	0	0	0	0	0	0	0	0.115020651	0.03218487	0	0	0	0	0	0
Bacteroidota;Bacteroidia;Flavobacteriales;Flavobacteriaceae;Pseudofulvibacter	0	0	0	0	0	0	0	0	0	0	0	0	0	0	0	0	0	0	0	0	0	0	0	0	0	0	0	0	0	0	0	0	0	0.009655461	0	0	0	0	0	0
Bacteroidota;Bacteroidia;Flavobacteriales;Flavobacteriaceae;Psychroserpens	0	0	0	0	0	0	0	0	0	0	0	0	0	0	0	0	0	0	0	0	0	0	0	0	0	0	0	0	0	0	0	0	0	0.057932766	0	0	0	0	0	0
Bacteroidota;Bacteroidia;Flavobacteriales;Flavobacteriaceae;Ulvibacter	0	0	0	0	0	0	0	0	0	0	0	0	0	0	0	0	0.081366965	0	0	0	0	0	0	0	0	0	0	0	0	0	0	0	0.026141057	0.765999903	0	0	0	0	0	0
Bacteroidota;Bacteroidia;Flavobacteriales;Flavobacteriaceae;Winogradskyella	0	0	0	0	0	0	0	0	0	0	0	0	0	0	0	0	0	0	0	0	0	0	0	0	0	0	0	0	0	0	0	0	0	1.834537584	0	0	0.016575501	0	0	0
Bacteroidota;Bacteroidia;Flavobacteriales;NA;NA	0	0	0	0	0	0	0	0	0	0.048146365	0	0	0.045510695	0	0.074673304	0	0	0	0	0	0	0	0	0	0	0	0	0.029311187	0	0	0	0.025076483	0.026141057	0.003218487	0	0	0	0	0.007733354	0.005009393
Bacteroidota;Bacteroidia;Flavobacteriales;NS7 marine group;NA	0	0	0	0	0	0	0	0	0	0	0	0	0	0	0	0	0	0	0	0	0	0	0	0	0	0	0	0	0	0	0	0	0	0.014483191	0.013452915	0.033996786	0	0	0	0.055103319
Bacteroidota;Bacteroidia;Flavobacteriales;NS9 marine group;NA	0	0	0	0	0	0	0	0	0	0	0	0	0	0	0	0	0	0	0	0	0	0	0	0	0	0	0	0	0	0	0	0	0	0.292882316	0	0	0	0	0	0
Bacteroidota;Bacteroidia;Flavobacteriales;Schleiferiaceae;Schleiferia	0	0	0	0	0	0	0	0	0	0	0	0	0	0	0	0	0	0	0	0	0	0	0	0	0	0	0	0	0	0	0	0	0	0.077243688	0	0	0	0	0	0
Bacteroidota;Bacteroidia;NA;NA;NA	0	0	0	0	0	0	0	0.195175267	0	0.108329321	0	0	0	0	0	0	0	0.058839504	0	0	0	0	0	0	0.035574529	0	0	0	0	0	0	0.200611866	0	0.254260472	0.02690583	0.009271851	0	0.006694785	0.050266801	0.053850971
Bacteroidota;Bacteroidia;Sphingobacteriales;E6aC02;NA	0	0	0	0	0	0	0	0	0	0	0	0	0	0	0	0	0	0	0	0	0	0	0	0	0	0	0	0	0	0	0	0	0	0	0.020179372	0	0	0	0	0.051346274
Bacteroidota;Bacteroidia;Sphingobacteriales;KD3-93;NA	0	0	0	0	0	0	0	0	0	0	0	0	0	0	0	0	0	0	0	0	0	0	0	0	0	0	0	0	0	0	0	0	0	0.012873948	0	0	0	0	0	0
Bacteroidota;Bacteroidia;Sphingobacteriales;Lentimicrobiaceae;NA	0.6655783	1.025800435	0.427624546	0.680519009	0.340112917	0.224215247	0.194799695	0.679209931	1.93687231	0	0	0	0	0	0	0	0	0.796596361	0.83871699	0.768442623	1.259934096	1.224050137	0.671725339	0	0.284596229	0.713848664	0.301257169	0.361504641	0.460998481	0.477473644	0.863237139	0.260795426	0.230041303	0.320239455	0.253363229	0.20861664	0.22140134	0.340095066	0.150800402	0.147777082
Bacteroidota;Bacteroidia;Sphingobacteriales;NA;NA	0	0	0	0	0	0	0	0	0	0	0	0	0	0	0	0	0	0	0	0	0	0	0	0	0	0	0	0	0	0	0	0	0	0.006436974	0	0	0	0	0	0
Bacteroidota;Bacteroidia;Sphingobacteriales;NS11-12 marine group;NA	0	0	0	0	0	0	0	0	0	0	0	0	0	0	0	0	0	0	0	0	0	0	0	0	0	0	0	0	0	0	0	0	0	0.012873948	0	0	0	0	0	0
Bacteroidota;Ignavibacteria;Ignavibacteriales;Melioribacteraceae;IheB3-7	0	0	0	0	0	0	0	0.093684128	0.057388809	0	0	0	0	0	0	0	0.09388496	0.303249751	0.056670067	0	0	0	0	0	0.065219969	0.142769733	0.034760443	0.146555936	0	0.085094313	0.165621079	0.125382416	0.120248863	0.175407541	0.022421525	0.055631104	0.020127395	0	0.06380017	0.045084534
Bacteroidota;Ignavibacteria;Ignavibacteriales;PHOS-HE36;NA	0	0	0	0	0	0	0	0.273245374	0.581061693	0.28887819	0	0.166511256	0.27306417	0.094240838	0.286247666	0.248866767	0.150215935	0.29419752	0.430692508	1.536885246	1.221166893	0.567959264	0.223908446	0.190643789	0.385390727	0.41811136	0.156421992	0.488519785	0.361464718	0.165461164	0.376411543	0.155474196	0	0.065978983	0.99103139	1.158981333	0.687883308	0.677512218	0.721135256	0.593613024
Bacteroidota;Ignavibacteria;SJA-28;NA;NA	0	0	0	0	0	0	0	0	0	0	0.03849411	0	0.045510695	0	0	0	0	0	0	0	0	0	0	0	0	0	0	0	0	0	0	0	0	0	0	0	0	0	0	0
Bacteroidota;Kapabacteria;Kapabacteriales;NA;NA	0.100464649	0	0	0	0	0	0	0.085877118	0.035868006	0	0	0	0	0	0	0	0.200287914	0.03168281	0	0	0.019383601	0	0	0	0.035574529	0.020395676	0.272290134	0.195407914	0.073340667	0.033092233	0	0.240734239	0.14638992	0.017701678	0.105381166	0	0	0	0	0.008766437
Bacteroidota;Kryptonia;Kryptoniales;BSV26;NA	0	0	0	0	0	0	0	0	0	0	0	0	0	0	0	0	0	0	0	0	0	0	0	0	0	0	0	0	0	0	0	0	0	0.009655461	0	0	0	0	0.017400046	0.026299311
Bacteroidota;Kryptonia;Kryptoniales;MSB-3C8;NA	0	0	0	0	0	0	0	0.031228043	0	0	0	0	0	0	0	0	0	0	0	0	0	0	0	0	0	0	0.017380221	0	0.041908953	0.047274618	0	0.04513767	0	0.006436974	0.022421525	0.057176412	0.016575501	0	0.013533369	0.02003757
Bacteroidota;OC31;NA;NA;NA	0	0	0	0	0	0	0	0	0	0	0	0	0	0	0.074673304	0	0	0	0	0	0	0	0	0	0	0	0	0	0	0	0	0	0	0.011264704	0	0	0	0	0.013533369	0.010018785
Bacteroidota;Rhodothermia;Rhodothermales;Rhodothermaceae;NA	0.050232325	0	0	0	0	0	0	0.054649075	0.028694405	0.060182956	0	0	0	0	0.211574362	0	0.100143957	0.126731239	0.090672107	0.038422131	0	0.019584802	0	0	0.023716352	0.137670814	0.081107699	0.166096727	0.073340667	0.056729542	0.060225847	0.085260043	0.214356669	0.12873948	0.165919283	0.132896526	0.016575501	0.009372699	0.143067048	0.194113964
Bdellovibrionota;Bdellovibrionia;Bacteriovoracales;Bacteriovoracaceae;Halobacteriovorax	0	0	0	0	0	0	0	0	0	0	0	0	0	0	0	0	0	0	0	0	0	0	0	0	0	0	0	0	0	0	0	0	0	0.061151253	0	0	0	0	0	0
Bdellovibrionota;Bdellovibrionia;Bacteriovoracales;Bacteriovoracaceae;NA	0	0	0	0	0	0	0	0	0.014347202	0.144439095	0	0	0	0	0.448039826	0	0	0	0	0	0	0	0	0	0.011858176	0	0	0.019540791	0	0	0	0	0.031369269	0.125520993	0.020179372	0.010817159	0	0	0.005800015	0.015028178
Bdellovibrionota;Bdellovibrionia;Bacteriovoracales;Bacteriovoracaceae;Peredibacter	0	0	0	0	0	0	0	0	0	0	0	0	0	0	0	0	0.012517995	0	0	0	0	0	0	0	0	0.05098919	0	0	0	0	0	0	0	0.077243688	0.024663677	0	0	0	0	0.022542267
Bdellovibrionota;Bdellovibrionia;Bdellovibrionales;Bdellovibrionaceae;Bdellovibrio	0.025116162	0	0	0	0	0	0	0.140526193	0.086083214	0.084256139	0	0	0	0	0	0.044440494	0	0.040735041	0	0	0	0	0	0	0	0.020395676	0	0	0	0	0	0	0.031369269	0.008046217	0.013452915	0.003090617	0	0	0.021266723	0.042579837
Bdellovibrionota;Bdellovibrionia;Bdellovibrionales;Bdellovibrionaceae;OM27 clade	0	0	0	0	0	0	0	0	0	0	0.030795288	0	0	0	0	0	0	0	0.01700102	0	0	0	0	0	0	0	0	0	0	0	0	0.18055068	0	0	0.020179372	0.043268636	0.026047216	0.009372699	0.0251334	0.023794615
Bdellovibrionota;NA;NA;NA;NA	0	0	0	0	0	0	0	0	0	0	0	0	0	0	0	0	0	0	0	0	0	0	0	0	0	0	0	0	0	0	0	0	0	0	0	0	0	0	0	0.003757044
Bdellovibrionota;Oligoflexia;0319-6G20;NA;NA	0	0	0	0	0	0	0	0	0	0	0	0	0	0	0	0	0	0	0	0	0	0	0	0	0	0	0	0	0.031431715	0	0	0.225688349	0	0.003218487	0	0.004635925	0	0.004016871	0.021266723	0.017532874
Bdellovibrionota;Oligoflexia;Oligoflexales;Oligoflexaceae;NA	0	0	0	0	0	0	0	0	0	0	0	0	0	0	0	0	0	0	0	0	0	0	0	0	0	0	0	0	0	0	0	0	0	0.012873948	0	0	0	0	0	0
BHI80-139;NA;NA;NA;NA	0	0	0.042762455	0.054441521	0.190463234	0.218155375	0	0	0	0	0.292555239	0.379645664	0.175541252	0.261780105	0	0	0	0	0	0	0	0	0	0	0	0	0	0	0	0	0	0	0	0	0.006726457	0.009271851	0.030783074	0	0	0.002504696
Caldatribacteriota;JS1;NA;NA;NA	0.364184353	32.52512693	46.89972204	52.35459577	67.91374736	67.39789116	74.19327518	0.437192599	2.582496413	0	7.398568019	9.631011056	6.631558416	12.58638743	0	0	0	0	0.147342174	0.819672131	4.884667571	15.24676851	39.70643115	38.48071565	0	0	0.057934071	0.107474353	0.073340667	0.10400416	0.200752823	0	0.062738537	0.012873948	0.078475336	0.080356039	0.65591627	1.547834237	0.06380017	0.0338134
Caldisericota;Caldisericia;Caldisericales;Caldisericaceae;Caldisericum	0	0	0	0.099809455	0.149649684	0.084838201	0	0	0	0	0	0	0	0	0	0	0	0	0	0	0	0	0	0	0	0	0	0	0	0	0	0	0	0	0	0	0	0	0	0
Calditrichota;Calditrichia;Calditrichales;Calditrichaceae;Caldithrix	0.55255557	0.259040514	0	0	0	0	0	0.811929112	0.882352941	0.168512277	0.123181153	0	0.078018334	0	0.049782203	0	0.075107968	0.651760659	0.697041823	1.882684426	1.666989727	0.411280846	0.547331758	0.307963044	0.207518084	0.249847032	0.127454956	0.214948705	0.288124051	0.345104713	0.341279799	0.115351823	0.271866994	0.019310922	0.107623318	0.199344789	0.433330965	0.326705496	0.098600263	0.043832185
Calditrichota;Calditrichia;Calditrichales;Calditrichaceae;Calorithrix	0	0	0	0	0	0	0	0	0	0	0	0	0	0	0	0	0	0	0	0	0	0	0	0	0	0	0	0	0	0	0	0	0	0	0.087443946	0.061812338	0.049726504	0.044185579	0.065733509	0.037570445
Calditrichota;Calditrichia;Calditrichales;Calditrichaceae;JdFR-76	0	0	0	0	0	0	0	0	0	0.084256139	0	0	0	0	0.236465464	0	0	0	0	0	0	0	0	0	0	0	0	0	0	0	0	0	0	0	0.011210762	0	0.004735858	0.01740644	0.011600031	0.007514089
Calditrichota;Calditrichia;Calditrichales;Calditrichaceae;NA	0	0.124339447	0.064143682	0	0.0816271	0.096957944	0.067756416	0	0	0	0.515821079	0.326362062	0.403094727	0.314136126	0	0.035552395	0	0.022630578	0	0	0.862570266	0.812769291	0.671725339	0.865229506	0	0.061187028	0	0	0	0.122914007	0.17565872	0	0	0.041840331	0.065022422	0.054085796	0.072221828	0.074981589	0.06380017	0.08140263
Calditrichota;Calditrichia;Calditrichales;Calditrichaceae;SM23-31	0	0	0	0	0	0	0	0	0	0	0.138578797	0.093246303	0.039009167	0	0	0	0	0.022630578	0	0	0	0	0	0.043994721	0	0	0	0	0	0	0	0	0	0	0	0	0	0	0	0.021289919
Campylobacterota;Campylobacteria;Campylobacterales;Arcobacteraceae;Halarcobacter	0	0	0	0	0	0	0	0	0	0	0	0	0	0	0	0	0	0	0	0	0	0	0	0	0	0	0	0	0	0	0	0	0	0.024138652	0	0	0	0	0	0
Campylobacterota;Campylobacteria;Campylobacterales;Arcobacteraceae;Malaciobacter	0	0	0	0	0	0	0	0	0	0	0	0	0	0	0	0	0.143956938	0	0	0	0	0	0	0	0.12451085	0	0	0	0.204306145	0	0	0	0	0	0	0	0	0	0	0
Campylobacterota;Campylobacteria;Campylobacterales;Arcobacteraceae;NA	0	0.041446482	0	0	0	0	0	0	0.035868006	0	0	0	0	0	0	0	0	0	0	0.179303279	0	0	0	0	0	0	0.75893633	0	0	0.066184466	0.070263488	2.873764983	0.62215716	0.077243688	0.022421525	0.010817159	0	0.014728526	0	0.032561052
Campylobacterota;Campylobacteria;Campylobacterales;NA;NA	0	0	0	0	0	0	0	0	0	0	0	0	0	0	0	0	0	0	0	0	0	0	0	0	0	0	0	0	0	0	0	0	0	0.452197422	0	0	0	0	0	0.003757044
Campylobacterota;Campylobacteria;Campylobacterales;Sulfurimonadaceae;Sulfurimonas	3.478588472	1.160501502	0	0	0	0.042419101	0	0.765087048	2.596843615	0	0	0	0	0	0	0	1.896476185	1.959808093	1.960784314	3.803790984	1.783291336	3.652565609	0.833436995	0.175978883	0.349816198	2.585151948	2.097213371	0.420127015	0.859133532	2.009171276	4.762860728	5.496765134	1.129293669	2.441222381	2.533632287	2.299418964	3.312732353	3.126464484	0.858402289	4.551033187
Campylobacterota;Campylobacteria;Campylobacterales;Sulfurospirillaceae;Sulfurospirillum	0	0	0	0	0	0	0	0	0	0	0	0	0	0	0	0	0	0	0	0	0	0	0	0	0	0	0.023173628	0	0	0	0	0	0	0.016092435	0	0	0	0	0	0
Campylobacterota;Campylobacteria;Campylobacterales;Sulfurovaceae;Sulfurovum	3.528820796	1.440265257	0	0	0	0	0	3.833242252	4.921090387	0	0	0.486212868	0.117027501	0.104712042	0	0	1.126619516	1.71087173	2.255468661	1.396004098	1.97712735	9.665099882	1.281253887	0.557266461	0.723348749	1.147256782	1.743815538	0.468978994	1.016292105	1.52697017	2.198243413	0.491499072	3.089872954	0.154487375	8.704035874	8.5285573	15.89235396	18.48965656	3.456809218	4.548528491
Campylobacterota;Desulfurellia;Desulfurellales;Desulfurellaceae;Desulfurella	0	0.093254585	0.395552705	0.22683967	0.068022583	0.169676403	0	0	0	0	0	0	0	0	0	0	0	0	0	0	0	0	0	0	0	0	0	0	0	0	0	0	0	0	0	0	0	0	0	0
Chloroflexi;Anaerolineae;ADurb.Bin180;NA;NA	0	0	0	0	0	0	0	0	0	0	0	0.033302251	0.052012223	0	0	0	0	0	0	0	0	0	0	0	0	0	0	0	0	0	0	0	0.020912846	0	0.01793722	0.030906169	0.039070825	0.057575149	0.03866677	0.012523482
Chloroflexi;Anaerolineae;Anaerolineales;Anaerolineaceae;Anaerolineaceae UCG-001	0	0	0.085524909	0	0	0	0	0	0	0	0	0	0	0	0	0	0	0	0	0	0	0	0	0	0	0	0	0	0	0	0	0	0	0	0	0	0	0	0	0
Chloroflexi;Anaerolineae;Anaerolineales;Anaerolineaceae;Levilinea	0	0	0	0	0	0	0	0	0	0	0	0	0	0	0	0	0	0	0	0	0	0	0	0	0	0	0	0	0	0	0	0	0	0	0	0	0.028415145	0.01740644	0	0
Chloroflexi;Anaerolineae;Anaerolineales;Anaerolineaceae;NA	2.285570765	1.657859289	0.416933932	0.4809001	0	0.036359229	0.067756416	1.545788118	2.546628407	0.28887819	3.795519286	4.86212868	2.477082114	5.413612565	0.373366521	0.319971558	0.087625962	0.887118675	3.156522725	5.481557377	5.088195387	5.826478653	2.027615375	0.689250623	0.2490217	0.871915154	0.307050576	0.644846116	1.178689298	1.42296601	3.628607277	0.506544962	0.684895697	0.325067186	4.547085202	6.323402151	11.2997561	15.31900649	2.664140438	1.899812148
Chloroflexi;Anaerolineae;Anaerolineales;Anaerolineaceae;Ornatilinea	0	0	0	0	0	0	0	0	0	0	0	0	0	0	0	0	0	0	0	0	0	0	0	0	0	0	0	0	0	0	0	0	0	0	0	0	0.007103786	0	0	0
Chloroflexi;Anaerolineae;Anaerolineales;Anaerolineaceae;Pelolinea	0	0.093254585	0.171049818	0.145177389	0.054418067	0	0.076225968	0	0.100430416	0	0	0	0	0	0	0	0	0	0	0.076844262	0	0	0	0	0	0	0	0	0	0	0	0	0	0	0.01793722	0.044813945	0.121948332	0.144607351	0	0.007514089
Chloroflexi;Anaerolineae;Ardenticatenales;NA;NA	0.062790406	0	0	0	0	0	0	0	0	0	0	0	0.045510695	0	0	0	0	0.054313388	0	0.089651639	0.087226207	0	0	0	0	0.030593514	0	0	0	0.028364771	0	0.065198857	0.047053903	0.011264704	0.289237668	0.335331932	0.397812034	0.451228493	0.175933802	0.21039449
Chloroflexi;Anaerolineae;Caldilineales;Caldilineaceae;NA	0	0	0	0	0	0	0	0	0.06456241	0	0	0	0	0	0	0	0.043812981	0.140309586	0.311685368	0	0.116301609	0	0	0	0.237163524	0.163165409	0.034760443	0.058622374	0.445282624	0.2600104	0.356336261	0.085260043	0.224813091	0.014483191	0.123318386	0.140623068	0.055646326	0.036151838	0.090866909	0.087664371
Chloroflexi;Anaerolineae;KZNMV-5-B42;NA;NA	0	0	0	0	0	0	0	0	0	0	0	0.026641801	0	0	0	0	0	0	0	0	0	0	0	0	0	0	0	0	0	0	0	0	0	0	0	0	0.004735858	0	0	0
Chloroflexi;Anaerolineae;MSB-5B2;NA;NA	0	0	0	0	0	0	0	0	0	0	0	0.612761423	0.27306417	0.460732984	0	0	0	0	0	0	0	0	0	0	0	0	0	0	0	0	0	0	0	0	0	0	0	0.032134967	0	0.003757044
Chloroflexi;Anaerolineae;NA;NA;NA	0	0	0	0	0.027209033	0	0	0	0	0	0.192470552	0.25975756	0.565632924	0.32460733	0	0	0	0	0.022668027	0.076844262	0.184144214	0.107716412	0.111954223	0.131984162	0	0	0	0	0.015715857	0.014182385	0.050188206	0.010030593	0	0	0.109865471	0.211707257	0.457010253	0.678851175	0.096666924	0.063869756
Chloroflexi;Anaerolineae;RBG-13-54-9;NA;NA	0	0	0	0	0	0.054538844	0.067756416	0.023421032	0	0.048146365	0.069289399	0.233115759	0.208048891	0.345549738	0	0	0	0	0.022668027	0	0.096918007	0	0	0	0	0.015296757	0	0	0	0	0.040150565	0	0	0	0.065022422	0.050995179	0.15391537	0.192809801	0.048333462	0.04758923
Chloroflexi;Anaerolineae;SBR1031;A4b;NA	0	0	0	0	0	0	0	0	0	0	0.03849411	0.0133209	0.084519862	0	0.037336652	0	0	0	0	0	0	0	0	0	0	0	0	0	0	0	0	0	0	0.019310922	0	0.015453084	0.005919822	0	0.017400046	0.006261741
Chloroflexi;Anaerolineae;SBR1031;NA;NA	0	0.062169723	0	0	0	0	0.067756416	0.023421032	0.028694405	0	0.315651705	0.173171706	0.357584032	0.303664921	0	0	0	0	0.011334013	0	0.13568521	0.372111242	0.273665879	0.425282299	0	0.010197838	0	0	0.047147572	0	0.095357591	0	0	0.020920165	0.116591928	0.163802695	1.272761715	0.526210082	0.119866986	0.046336882
Chloroflexi;Anaerolineae;SJA-15;NA;NA	0	0	0	0	0	0	0	0	0	0	0	0	0	0	0	0	0	0.009052231	0	0	0	0	0	0	0	0	0	0	0	0	0	0	0	0	0	0	0.002367929	0	0	0
Chloroflexi;Anaerolineae;Thermoflexales;Thermoflexaceae;Thermoflexus	0	0	0	0	0	0	0	0	0	0	0.22326584	0	0	0.209424084	0	0	0	0	0	0	0	0	0.037318074	0	0	0	0	0	0	0	0	0	0	0	0	0	0	0	0.003866677	0
Chloroflexi;Chloroflexia;Thermomicrobiales;AKYG1722;NA	0	0	0	0	0	0	0	0	0	0	0	0	0	0	0	0	0	0	0	0	0	0	0	0	0	0	0.017380221	0	0	0	0	0	0	0.011264704	0	0	0	0	0.013533369	0.005009393
Chloroflexi;Dehalococcoidia;3051bac4-16;NA;NA	0	0	0	0	0	0	0	0	0	0	0	0.666045025	0	0	0	0	0	0	0	0	0	0	0	0	0	0	0	0	0	0	0	0	0	0	0	0.018543701	0.014207573	0.089710116	0	0.01377583
Chloroflexi;Dehalococcoidia;661239;NA;NA	0	0	0	0	0	0	0	0	0	0	0	0.239776209	0.227553475	0.251308901	0	0	0	0	0	0	0	0	0	0	0	0	0	0	0	0	0	0	0	0	0.022421525	0.024724935	0.011839644	0.006694785	0.021266723	0.007514089
Chloroflexi;Dehalococcoidia;Dehalococcoidales;Dehalococcoidaceae;Dehalogenimonas	0	0	0	0	0	0	0	0	0	0	0	0	0	0	0	0	0	0.022630578	0.01700102	0	0	0	0	0	0	0	0	0	0	0	0	0	0	0	0	0	0	0	0	0
Chloroflexi;Dehalococcoidia;Dehalococcoidales;Dehalococcoidales Incertae Sedis;Dehalobium	0	0	0	0	0	0	0	0	0	0	0.515821079	0.359664313	0	0.219895288	0	0	0	0.040735041	0	0.038422131	0	0	0	0	0.029645441	0	0	0	0.026193096	0.075639389	0.065244668	0.01504589	0	0	0.071748879	0.103535666	0.142075726	0.187453973	0.203000541	0.139010645
Chloroflexi;Dehalococcoidia;DscP2;NA;NA	0	0	0	0	0.380926468	0.412071264	0	0	0	0	2.363538379	1.725056614	1.046745985	3.277486911	0	0	0	0.009052231	0	0	0	0	0	0	0	0	0	0	0	0	0	0	0	0.003218487	0.02690583	0.016998393	0.14562762	0.144607351	0.100533601	0.053850971
Chloroflexi;Dehalococcoidia;ER-E4-17;NA;NA	0	0	0	0	0	0	0	0	0	0	0.061590577	0.099906754	0	0	0	0	0	0	0	0	0	0	0	0	0	0	0	0	0	0	0	0	0	0	0	0	0	0	0	0
Chloroflexi;Dehalococcoidia;FS117-23B-02;NA;NA	0	0	0	0	0	0	0	0	0	0	0.092385865	0.239776209	0.117027501	0.240837696	0	0	0	0	0	0	0	0	0	0	0	0	0	0	0	0	0	0	0	0	0.006726457	0.006181234	0.014207573	0.004016871	0	0
Chloroflexi;Dehalococcoidia;FW22;NA;NA	0	0.093254585	0.11759675	0	0.047615808	0.042419101	0.059286864	0	0.06456241	0	1.354992686	1.565205808	0.994733762	1.685863874	0	0	0	0	0	0	0	0.17626322	0.074636149	0	0	0	0	0	0	0.009454924	0.030112923	0	0	0	0.056053812	0.114352825	0.322038313	0.490058245	0.017400046	0.041327489
Chloroflexi;Dehalococcoidia;GIF3;NA;NA	0	0	0	0	0	0	0	0	0	0	2.201863115	1.332090049	0.611143619	2.596858639	0	0	0	0	0	0	0	0	0	0	0	0	0	0	0	0	0	0	0	0	0	0.027815552	0.073405792	0.056236192	0.160467095	0.142767689
Chloroflexi;Dehalococcoidia;GIF9;AB-539-J10;Dsc1	0	0	0	0	0	0.066658587	0	0	0	0	0	0.079925403	0	0.219895288	0	0	0	0	0	0	0	0.039169604	0	0	0	0	0	0	0	0	0	0	0	0	0	0	0.007103786	0.009372699	0	0
Chloroflexi;Dehalococcoidia;GIF9;AB-539-J10;NA	0	0	0.053453068	0.172398149	0.340112917	0.43631075	0.220208351	0	0.107604017	0	0	0.059944052	0	0.209424084	0	0	0	0.018104463	0.028335033	0.153688525	0.222911417	0.235017626	0.074636149	0.058659628	0	0	0	0	0	0	0.105395232	0	0	0	0.013452915	0.033996786	0.055646326	0.101760728	0.013533369	0.02003757
Chloroflexi;Dehalococcoidia;GIF9;AB-539-J10;SCGC-AB-539-J10	0	0	0	0.090735868	0.632610027	1.036238032	0.296434319	0	0	0	0.615905766	0.952444385	0.591639035	1.183246073	0	0	0	0	0	0	0.038767203	0	0	0	0	0	0	0	0	0	0	0	0	0	0	0.010817159	0.118396439	0.214233112	0	0
Chloroflexi;Dehalococcoidia;GIF9;NA;NA	0	0	0	0.217766083	0.503367118	0.59386741	0.321842975	0	0	0	0	0.033302251	0	0	0	0	0	0	0	0	0	0	0	0	0	0	0	0	0	0	0	0	0	0	0.011210762	0.016998393	0.030783074	0.020084354	0.011600031	0.006261741
Chloroflexi;Dehalococcoidia;H3.93;NA;NA	0	0	0	0	0.176858717	0.15755666	0	0	0	0	1.254907999	1.405355002	0.656654314	1.821989529	0	0	0	0	0	0	0	0.137093615	0	0	0	0	0	0	0	0	0	0	0	0	0.044843049	0.058721721	0.081693543	0.155319006	0	0.018785222
Chloroflexi;Dehalococcoidia;MB-C2-126;NA;NA	0	0	0	0	0	0.07877833	0	0	0	0	0	0	0	0	0	0	0	0	0	0	0	0	0	0	0	0	0	0	0	0	0	0	0	0	0	0	0	0	0	0
Chloroflexi;Dehalococcoidia;MSBL5;NA;NA	0.037674243	0	0	0.208692496	0.340112917	0.599927282	0.271025663	0.054649075	0.028694405	0	0.839171607	1.465299054	1.059749041	1.319371728	0	0	0	0.081470082	0.062337074	0.794057377	0.610583446	0.381903643	0.049757433	0.146649069	0	0.061187028	0	0.039081583	0.041908953	0.080366851	0.08531995	0	0	0	0.150224215	0.190072939	0.608557695	0.927897168	0.023200062	0.02003757
Chloroflexi;Dehalococcoidia;NA;NA;NA	0.075348487	0	0.021381227	0	0	0	0	0.078070107	0.035868006	0.048146365	2.725383016	2.377780738	1.449840713	3.047120419	0	0.266642965	0	0.036208926	0.06800408	0.089651639	0.096918007	0	0	0	0.029645441	0.015296757	0	0	0	0.014182385	0.055207026	0	0	0	0.132286996	0.174619854	0.310198669	0.498091986	0.222333926	0.11521603
Chloroflexi;Dehalococcoidia;Napoli-4B-65;NA;NA	0	0	0	0.244986843	1.605332971	2.557265786	1.245024138	0	0.086083214	0	0.869966895	0.81923538	0.85170015	1.507853403	0	0	0	0	0	0.153688525	0.155068812	0.342734038	0.248787163	0	0	0	0	0	0	0	0	0	0	0	0.049327354	0.04017802	0.165755014	0.258418692	0.034800093	0.017532874
Chloroflexi;Dehalococcoidia;S085;NA;NA	0	0	0	0	0	0	0	0	0	0.264805007	0.354145816	0.526175569	0.377088616	0.97382199	0.684505289	0.497733535	0	0	0	0	0	0	0	0	0	0	0	0	0	0	0	0	0.015684634	0.072415957	0.049327354	0.024724935	0.030783074	0.01338957	0.121800325	0.106449593
Chloroflexi;Dehalococcoidia;SAR202 clade;NA;NA	0	0	0	0	0.013604517	0	0	0	0	2.611940299	0.346446994	0.293059811	0.156036669	0.408376963	2.924704418	2.870855924	0	0	0	0	0	0	0	0	0	0	0	0	0	0.037819695	0	0.010030593	0	0.181844515	0.013452915	0.035542094	0.014207573	0.03079601	0.14113371	0.150281778
Chloroflexi;Dehalococcoidia;Sh765B-AG-111;NA;NA	0	0	0.138977977	0.943653026	1.101965853	1.218034178	1.431354281	0	0	0	1.231811533	1.412015452	0.734672648	1.047120419	0	0	0	0	0	0	0.067842605	0	0.223908446	0.410617393	0	0	0	0	0	0	0	0	0	0	0	0	0.041438754	0.128539867	0	0
Chloroflexi;Dehalococcoidia;Sh765B-TzT-20;NA;NA	0	0	0	0	0	0	0	0	0	0	0	0	0.013003056	0	0	0	0	0	0	0	0	0	0	0	0	0	0	0	0	0	0	0	0	0	0.004484305	0	0	0.012050613	0.019333385	0.022542267
Chloroflexi;Dehalococcoidia;SPG12-343-353-B75;NA;NA	0	0	0	0	0	0	0	0	0	0	0.22326584	0.099906754	0	1.87434555	0	0	0	0	0	0	0	0	0	0	0	0	0	0	0	0	0	0	0	0	0	0	0.011839644	0.016067483	0	0.006261741
Chloroflexi;Dehalococcoidia;SPG12-461-471-B8;NA;NA	0	0	0	0	0	0	0	0	0	0	0.18477173	0.146529905	0.234055003	0	0	0	0	0	0	0	0	0	0	0	0	0	0	0	0	0	0	0	0	0	0.015695067	0.033996786	0.061566148	0.089710116	0.042533447	0.015028178
Chloroflexi;Dehalococcoidia;t0.6.f;NA;NA	0	0	0	0.290354777	0	0	0	0	0	0	0	0	0	0	0	0	0	0	0	0	0	0	0	0	0	0	0	0	0	0	0	0	0	0	0	0	0	0	0	0
Chloroflexi;Dehalococcoidia;vadinBA26;NA;NA	0	0	0	0	0	0	0	0	0	0	0.908461005	0.905821234	0.572134452	1.267015707	0	0	0	0	0	0	0	0	0	0	0	0	0	0	0	0	0	0	0	0	0	0	0.027231181	0.058914106	0.013533369	0
Chloroflexi;JG30-KF-CM66;NA;NA;NA	0	0	0	0	0	0	0	0	0	0.842561387	0	0.246436659	0	0.240837696	0.883634101	0.462181139	0	0	0	0	0	0	0	0	0	0	0	0	0	0	0	0	0.026141057	0.045058818	0.013452915	0.009271851	0.009471715	0	0.054133478	0.015028178
Chloroflexi;KD4-96;NA;NA;NA	0	0	0	0	0	0	0	0	0.021520803	0	0	0	0.078018334	0	0.099564406	0.053328593	0.06884897	0.108626777	0.130341154	0	0	0	0	0	0.136369026	0.056088109	0.075314292	0.048851979	0.089056525	0.070911927	0	0.09027534	0.203900246	0.051495792	0.085201794	0.109716899	0.014207573	0	0.174000464	0.070131497
Chloroflexi;N9D0;NA;NA;NA	0	0	0	0	0	0	0	0	0	0.084256139	0	0	0	0	0	0	0	0	0	0	0	0	0	0	0	0	0	0	0	0	0	0	0	0.00482773	0	0	0	0	0	0.007514089
Chloroflexi;NA;NA;NA;NA	0	0	0	0	0	0	0	0	0	0	0.046192932	0	0	0	0.236465464	0.026664297	0	0	0	0	0	0	0	0	0	0	0	0	0	0	0	0	0	0	0	0	0	0	0	0
Chloroflexi;TK17;NA;NA;NA	0	0	0	0	0	0	0	0	0	0.180548869	0	0	0	0	0.17423771	0.479957337	0	0	0	0	0	0	0	0	0	0	0	0	0	0	0	0	0	0.075634444	0	0	0	0	0.009666692	0.011271133
CK-2C2-2;NA;NA;NA;NA	0.087906568	0	0.35279025	0.471826513	0.244881301	0.290873833	0.321842975	0.148333203	0	0	0	0	0.071516806	0.104712042	0	0	0	0	0	0	0	0	0.174151014	0.351957765	0	0	0	0	0	0	0.060225847	0	0	0	0	0.009271851	0.007103786	0.004016871	0.023200062	0.003757044
Cloacimonadota;Cloacimonadia;Cloacimonadales;MSBL8;NA	0.502323245	0.445549684	0.865939705	0.553488794	0.557785185	0.15755666	0.296434319	0.421578578	0.487804878	0	0	0	0	0.062827225	0	0	0	0.036208926	0.028335033	0.473872951	0.542740841	0.851938895	1.243935813	0.879894413	0	0	0.150628585	0	0	0	0.075282309	0	0	0.014483191	0.029147982	0.037087403	0.026047216	0.032134967	0	0.025046963
Cloacimonadota;Cloacimonadia;Cloacimonadales;NK-L14;NA	0	0	0	0.22683967	0.074824842	0.115137559	0.08469552	0	0	0	0	0	0	0	0	0	0	0	0	0	0	0	0	0	0	0	0	0	0	0	0	0	0	0	0	0	0	0	0	0
Cloacimonadota;Cloacimonadia;MSBL2;NA;NA	0	0	0	0.290354777	0.224474526	0.666585868	0.067756416	0	0	0	0	0	0	0	0	0	0	0	0	0	0	0	0.037318074	0	0	0	0	0	0	0	0	0	0	0	0	0	0	0	0	0
Cyanobacteria;Cyanobacteriia;Chloroplast;NA;NA	0	0	0	0	0	0	0	0	0	0	0.115482331	0.326362062	4.622586308	0.335078534	0.099564406	0	1.114101521	1.602244953	0.130341154	0	0	0	0	0	0.118581762	1.555170304	0.202769249	0.117244748	0.094295144	0.401834255	0.060225847	0.125382416	0.167302766	4.534848168	0.011210762	0.006181234	0.041438754	0	0.029000077	0.016280526
Cyanobacteria;Cyanobacteriia;Synechococcales;Cyanobiaceae;Synechococcus CC9902	0	0	0	0	0	0	0	0	0	0	0	0	0	0	0	0	0	0	0	0	0	0	0	0	0	0	0	0	0	0	0	0	0	0.017701678	0	0	0	0	0	0
Cyanobacteria;Vampirivibrionia;Gastranaerophilales;NA;NA	0	0	0	0	0	0	0	0.148333203	0	0	0	0	0	0	0	0	0	0	0	0	0	0	0	0	0	0	0.075314292	0	0	0	0	0	0	0.011264704	0	0	0.003551893	0	0	0
Cyanobacteria;Vampirivibrionia;Obscuribacterales;Obscuribacteraceae;NA	0	0	0	0	0	0	0	0	0	0	0	0	0	0	0.049782203	0	0	0	0	0	0	0	0	0	0	0	0	0	0	0	0	0	0	0	0	0	0	0	0	0
Dadabacteria;Dadabacteriia;Dadabacteriales;NA;NA	0	0	0	0	0	0	0	0	0	1.384207992	0.023096466	0.053283602	0.084519862	0	1.580584941	0.817705093	0.062589973	0.049787273	0.011334013	0	0.019383601	0	0	0	0.035574529	0	0.069520885	0.097703957	0	0	0.060225847	0.145443603	0.193443823	0.223684846	0.208520179	0.125169984	0.056830291	0.020084354	0.421467791	0.365685661
Deferrisomatota;Defferrisomatia;Defferrisomatales;Defferrisomataceae;Deferrisoma	0	0	0	0	0	0	0	0	0	0	0	0	0	0	0	0	0.025035989	0	0	0	0	0	0	0	0	0.010197838	0	0	0	0	0	0	0	0.06436974	0.033632287	0.009271851	0.02959911	0	0.030933416	0.043832185
Deinococcota;Deinococci;Thermales;Thermaceae;Thermus	0	0	0	0	0	0	0	0	0	0	0	0	0	0	0	0	0	0	0	0	0	0	0	0	0	0	0	0	0	0	0	0	0	0	0	0	0.003551893	0	0	0
Dependentiae;Babeliae;Babeliales;Babeliaceae;NA	0	0	0	0	0	0	0	0.039035053	0	0	0	0	0	0	0	0	0	0.099574545	0.05100306	0.076844262	0	0	0	0	0.106723586	0.040791352	0.017380221	0.019540791	0.047147572	0.018909847	0.035131744	0.035107077	0.03659748	0	0	0	0	0	0.007733354	0.007514089
Dependentiae;Babeliae;Babeliales;NA;NA	0.464649002	0.176147549	0.566602523	1.49714182	0.564587443	0.351472549	0.203269247	0.507455695	0.588235294	0.084256139	0.238663484	0.133209005	0.279565698	0.062827225	0.037336652	0	0	0.054313388	0.10200612	0.179303279	0	0.058754407	0.174151014	0.043994721	0	0.188660004	0.023173628	0.029311187	0	0.174916088	0.185696361	0.010030593	0	0.016092435	0.062780269	0.105080974	0.061566148	0.069625762	0.10246694	0.1014402
Dependentiae;Babeliae;Babeliales;UBA12411;NA	0	0	0	0	0	0	0	0	0	0.024073182	0	0	0	0.020942408	0	0	0	0	0.022668027	0	0	0.058754407	0	0	0	0.025494595	0	0	0	0	0	0	0	0	0.004484305	0.018543701	0.005919822	0.009372699	0.023200062	0.038822793
Dependentiae;Babeliae;Babeliales;Vermiphilaceae;NA	0	0	0	0	0	0	0	0	0.057388809	0	0.14627762	0.126548555	0	0	0	0	0	0	0.11900714	0	0	0	0	0	0	0.020395676	0.034760443	0.20517831	0.036670334	0.070911927	0.030112923	0.100305933	0.235269514	0.009655461	0.100896861	0.108171591	0.084061471	0.054897235	0.092800247	0.02003757
Desantisbacteria;NA;NA;NA;NA	0	0	0	0	0.027209033	0.030299358	0.025408656	0	0	0	0	0	0	0	0	0	0	0	0	0	0	0	0	0	0	0	0	0	0	0	0	0	0	0	0	0	0	0	0	0
Desulfobacterota;Desulfobacteria;Desulfatiglandales;Desulfatiglandaceae;Desulfatiglans	1.105111139	0.828929645	0.620055591	0.580709554	0.408135501	0.206035632	0.669094605	0.89780623	1.520803443	0	3.087227654	4.169441854	3.114231844	4.32460733	0	0	0	0.601973386	1.360081605	1.21670082	1.279317697	1.468860165	0.870755069	0.718580437	0.486185225	0.826024883	0.191182434	0.693698095	0.701974959	1.389873777	1.244667503	0.707156828	0.611700737	0.065978983	1.058295964	1.083261219	1.030049016	1.131418625	0.829402212	0.771446462
Desulfobacterota;Desulfobacteria;Desulfobacterales;Desulfobacteraceae;Desulfobacter	0	0	0	0	0	0	0	0	0	0	0	0	0	0	0	0	0	0	0	0	0	0	0	0	0	0	0	0	0	0	0	0	0	0	0.011210762	0	0	0	0	0
Desulfobacterota;Desulfobacteria;Desulfobacterales;Desulfobacteraceae;Desulfobacterium	0	0	0	0	0	0	0	0	0	0	0	0	0	0	0	0	0	0	0	0	0	0	0	0	0	0	0.231736284	0	0	0	0	0	0	0.231731063	0.00896861	0	0	0	0	0
Desulfobacterota;Desulfobacteria;Desulfobacterales;Desulfobacteraceae;Desulfobacula	0	0	0	0	0	0	0	0	0	0	0.14627762	0	0	0	0	0	0	0	0	0	0	0	0	0	0	0	0	0	0	0	0	0	0	0.337941134	0.132286996	0.02936086	0.040254789	0.032134967	0	0.102692549
Desulfobacterota;Desulfobacteria;Desulfobacterales;Desulfobacteraceae;Desulfoconvexum	0	0	0	0	0	0	0	0	0	0	0	0	0	0	0	0	0.963885586	0	0	0	0	0	0	0	0	0	0.602514339	0	0	0	0	0	0	4.620138073	0.152466368	0	0	0	0.069600186	0.423293676
Desulfobacterota;Desulfobacteria;Desulfobacterales;Desulfobacteraceae;NA	0.464649002	0	0	0	0	0	0	0.078070107	0.100430416	0	0	0	0	0	0	0	0.212805908	0.2308319	0.062337074	0	0.203527815	0	0	0	0.598837899	0.249847032	0.718382481	0.117244748	0.209544764	0.108731622	0	0.1504589	0.32937732	0.431277257	0.412556054	0	0	0	0.094733586	0.125234815
Desulfobacterota;Desulfobacteria;Desulfobacterales;Desulfolunaceae;Desulfofaba	0	0	0	0	0	0	0	0	0	0	0	0	0	0	0	0	0.16273393	0	0	0	0	0	0	0	0	0	0	0	0	0	0	0	0	1.443491415	0.080717489	0	0	0	0.030933416	0.380713838
Desulfobacterota;Desulfobacteria;Desulfobacterales;Desulfolunaceae;Desulfofrigus	0	0	0	0	0	0	0	0	0	0	0	0	0	0	0	0	0	0	0	0	0	0	0	0	0	0	0	0	0	0	0	0	0	0.038621844	0	0	0	0	0	0
Desulfobacterota;Desulfobacteria;Desulfobacterales;Desulfolunaceae;Desulfoluna	0	0	0	0	0	0	0	0	0	0	0	0	0	0	0	0	0	0	0	0	0	0	0	0	0	0	0	0	0.041908953	0	0	0	0	0	0	0	0	0.004016871	0	0
Desulfobacterota;Desulfobacteria;Desulfobacterales;Desulfolunaceae;NA	0	0	0	0	0	0	0	0	0	0	0	0	0	0	0	0	0	0	0	0	0	0	0	0	0	0	0	0	0	0	0	0	0	1.746029192	0.073991031	0	0	0	0.110200294	0.49467752
Desulfobacterota;Desulfobacteria;Desulfobacterales;Desulfosarcinaceae;Desulfatirhabdium	0.163255055	0	0	0	0	0	0	0	0	0	0	0	0	0	0	0	0	0.217253553	0.272016321	0	0	0	0	0	0	0.163165409	0	0	0.083817906	0.226918168	0.165621079	0	0	0.025747896	0.040358744	0.075720114	0.020127395	0	0.058000155	0.046336882
Desulfobacterota;Desulfobacteria;Desulfobacterales;Desulfosarcinaceae;Desulfosarcina	0	0	0	0	0	0	0	0	0	0	0.261759951	0	0	0.115183246	0	0	0	0	0	0.102459016	0	0	0	0	0	0	0	0	0	0	0	0	0	0	0	0	0.01894343	0	0.023200062	0.016280526
Desulfobacterota;Desulfobacteria;Desulfobacterales;Desulfosarcinaceae;LCP-80	0	0	0	0	0	0	0	0	0	0	0	0	0	0	0	0	0	0	0.170010201	0	0	0	0	0	0.065219969	0.091780543	0	0	0	0	0.080301129	0	0	0	0.044843049	0.052540487	0.015391537	0	0.052200139	0.040075141
Desulfobacterota;Desulfobacteria;Desulfobacterales;Desulfosarcinaceae;NA	0.464649002	0.528442648	0.245884114	0	0	0	0	0.359122492	0.581061693	0	1.031642159	0.559477821	1.664391132	0.219895288	0	0	0.062589973	0.384719833	1.02572821	0.947745902	0.881953867	0.499412456	0.485134967	0.322627951	0.177872643	0.494595146	0.086901107	0.058622374	0.151919954	0.189098473	0	0.040122373	0.062738537	0.120693262	0.275784753	0.293608604	0.38597239	0.423110397	0.247467327	0.157795867
Desulfobacterota;Desulfobacteria;Desulfobacterales;Desulfosarcinaceae;SEEP-SRB1	16.40085395	29.14723863	33.50438315	26.81244896	14.665669	12.58635317	10.62928771	18.04980873	14.92109039	0	3.903302795	3.103769815	3.913919771	2.041884817	0	0	0	0.561238345	3.445540066	15.30481557	9.565807327	12.19153937	23.62234109	32.27746004	0.106723586	0.565980012	0.782109959	0	0.927235581	7.129012433	9.761606023	0.386177842	0.433941549	0	1.094170404	1.183706268	1.070303805	1.367075049	0.543268115	0.464621165
Desulfobacterota;Desulfobacteria;Desulfobacterales;Desulfosarcinaceae;Sva0081 sediment group	1.393947005	0.227955652	0	0	0	0	0	1.717542353	1.090387374	0	1.162522134	0.885839883	1.300305572	0.429319372	0	0.115545285	1.376979408	2.385262967	2.759832257	2.727971311	1.84144214	0.372111242	0.111954223	0	2.359777066	2.223128697	1.483112218	3.058133854	3.3736707	3.077577649	2.961104141	1.870705652	1.861243269	0.164142836	1.125560538	1.451044629	0.729322062	0.662783692	1.30500348	1.188478397
Desulfobacterota;Desulfobacteria;Desulfobacterales;NA;NA	0	0.103616206	0	0	0	0	0	0	0.114777618	0	0.177072908	0	0.065015279	0	0	0	0	0	0.073671087	0	0.058150804	0	0	0	0	0	0.422918718	0	0	0	0	0.777370981	0.099336017	1.660739286	0.062780269	0.02008901	0	0	0	0.066374452
Desulfobacterota;Desulfobulbia;Desulfobulbales;Desulfobulbaceae;Candidatus Electrothrix	0	0	0	0	0	0	0	0	0	0	0	0	0	0	0	0	0	0	0	0	0	0	0	0	0	0	0	0	0	0	0	0	0	0.123911749	0	0	0	0	0	0
Desulfobacterota;Desulfobulbia;Desulfobulbales;Desulfobulbaceae;Desulfobulbus	0.33906819	0.124339447	0	0	0	0	0	0.249824342	0.25107604	0	0	0	0	0	0	0	0.444388809	0.543133883	1.201405418	1.075819672	0.697809653	0.381903643	0.572210474	0	0.56326337	0.331429737	0.446092347	0.312652662	0.476714338	0.529475724	0.60727729	0.451376699	0.5489622	0.012873948	0.271300448	0.30751638	0.226137198	0.297248443	0.218467249	0.085159674
Desulfobacterota;Desulfobulbia;Desulfobulbales;Desulfobulbaceae;NA	3.202310687	0.290125376	0	0	0	0	0	2.888593957	1.664275466	0	0.207868196	0.692686826	0.377088616	0	0	0.017776198	3.893096326	6.81180411	3.524878159	0.896516393	0.881953867	0.53858206	0	0	6.966678525	7.974709362	2.664967267	6.331216414	4.856199906	5.063111615	4.060225847	4.443552836	4.569456789	2.154777039	6.450672646	5.456484114	1.450356373	0.464618063	5.465547908	7.710707577
Desulfobacterota;Desulfobulbia;Desulfobulbales;Desulfocapsaceae;Desulfocapsa	0	0	0	0	0	0	0	0.093684128	0.215208034	0	0	0	0	0	0	0	0.356762847	0.208201322	0.232347274	0	0	0	0	0	0.118581762	0.372221089	0.307050576	0	0.068102048	0	0.35131744	0.170520086	0	0.168970567	1.013452915	0.51613302	0.295991097	0.228961639	1.828938211	0.63744521
Desulfobacterota;Desulfobulbia;Desulfobulbales;Desulfocapsaceae;Desulfopila	0	0	0	0	0	0	0	0	0	0	0	0	0	0	0	0	0.125179946	0	0	0	0	0	0	0	0	0	0	0	0	0	0	0	0	0.093336123	0	0	0	0	0	0
Desulfobacterota;Desulfobulbia;Desulfobulbales;Desulfocapsaceae;Desulforhopalus	0	0	0	0	0	0	0	0	0	0	0	0	0	0	0	0	0.06884897	0	0	0	0	0	0	0	0	0	0.034760443	0	0	0	0	0	0	0.659789833	0	0	0	0	0	0.018785222
Desulfobacterota;Desulfobulbia;Desulfobulbales;Desulfocapsaceae;Desulfotalea	0	0	0	0	0	0	0	0	0	0	0	0	0	0	0	0	0	0	0	0	0	0	0	0	0	0	0	0	0	0	0	0	0	0.098163853	0	0	0	0	0	0
Desulfobacterota;Desulfobulbia;Desulfobulbales;Desulfocapsaceae;NA	0	0	0	0	0	0	0	0	0	0	0.215567018	0	0	0	0	0	0	0	0.01700102	0	0.058150804	0.107716412	0	0	0	0.035692433	0	0.156326331	0	0	0	0	0.041825691	4.589562447	0.217488789	0.094263815	0.071037863	0.040168709	0.319000851	0.50845335
Desulfobacterota;Desulfobulbia;Desulfobulbales;Desulfocapsaceae;SEEP-SRB4	0	0	0	0	0	0	0	0	0	0	0	0	0	0	0	0	0.369280841	0.140309586	0	0	0	0	0	0	0.361674374	0.173363247	0.144835178	0	0.220022002	0.15600624	0.095357591	0.070214153	0.125477074	0.199546193	0.134529148	0.023179627	0	0	0.210733895	0.098935504
Desulfobacterota;Desulfobulbia;Desulfobulbales;Desulfurivibrionaceae;Desulfurivibrio	0	0	0	0	0	0	0	0	0	0	0	0	0	0	0	0	0	0	0	0	0	0	0	0	0	0	0	0	0	0	0	0	0	0	0	0	0	0	0.023200062	0.016280526
Desulfobacterota;Desulfobulbia;Desulfobulbales;Desulfurivibrionaceae;MSBL7	0.11302273	0	0	0	0	0	0	0.132719182	0.12195122	0	0.123181153	0.193153057	0.110525974	0.178010471	0	0	0	0	0.0850051	0.166495902	0.319829424	0.930278104	0.087075507	0	0.017787264	0.15806649	0.104281328	0	0	0	0.125470514	0.080244746	0	0.088508392	1.80044843	1.769378168	1.766474864	1.98165629	1.743871317	1.049467752
Desulfobacterota;Desulfobulbia;Desulfobulbales;NA;NA	1.745573276	1.015438815	0	0	0	0	0	3.224295417	2.209469154	0	0	0	0	0	0	0	0.062589973	0.181044628	0.493029582	0.819672131	0.310137624	0	0.19902973	0.65992081	0.071149057	0.045890271	0.17959562	0	0.125726858	0.250555477	0.26097867	0.055168263	0.172530977	0.231731063	0.107623318	0.154530844	0.015391537	0.024101225	0.448534529	0.363180964
Desulfobacterota;Desulfovibrionia;Desulfovibrionales;Desulfovibrionaceae;Desulfovibrio	0	0	0	0	0	0	0	0	0	0	0	0	0	0	0	0	0	0	0	0	0	0	0	0	0	0	0	0	0	0	0	0	0	0.350815082	0	0	0	0	0.003866677	0.132748904
Desulfobacterota;Desulfuromonadia;Bradymonadales;NA;NA	0.062790406	0	0	0	0	0	0	0.046842064	0	0.09629273	0	0	0	0	0	0.017776198	0	0.099574545	0.113340134	0.076844262	0.106609808	0	0	0	0.059290881	0.076483785	0.023173628	0	0	0	0.060225847	0	0	0.056323522	0.02690583	0.02008901	0.023679288	0.016067483	0.029000077	0.026299311
Desulfobacterota;Desulfuromonadia;Desulfuromonadales;Desulfuromonadaceae;Desulfuromonas	0	0	0	0	0	0	0	0	0	0	0	0	0	0	0	0	0	0	0	0	0	0	0	0	0	0	0.150628585	0	0	0	0	0	0	0.619558745	0	0	0	0	0.0251334	0
Desulfobacterota;Desulfuromonadia;Desulfuromonadales;Desulfuromonadaceae;NA	0	0	0	0	0	0	0	0	0	0.084256139	0	0	0	0	0	0	0	0	0	0	0	0	0	0	0	0	0	0	0	0	0	0	0	0.024138652	0	0	0	0	0	0
Desulfobacterota;Desulfuromonadia;Desulfuromonadales;Geopsychrobacteraceae;Desulfuromusa	0	0	0	0	0	0	0	0	0	0	0	0	0	0	0	0	0	0	0	0	0	0	0	0	0	0	0.26070332	0	0	0	0	0.651988565	0.162074554	0.094945366	0	0	0.022495323	0.053558278	0.042533447	0
Desulfobacterota;Desulfuromonadia;Desulfuromonadales;Geopsychrobacteraceae;Geopsychrobacter	0	0	0	0	0	0	0	0	0	0	0	0	0	0	0	0	0.16273393	0	0	0	0	0	0	0	0	0	0	0	0	0	0	0	0	0.830369643	0.078475336	0	0	0	0.174000464	0.295554164
Desulfobacterota;Desulfuromonadia;Desulfuromonadales;Geopsychrobacteraceae;Malonomonas	0	0	0	0	0	0	0	0	0	0	0	0	0	0	0	0	0	0	0.03400204	0	0	0	0	0	0	0	0	0	0	0	0	0	0	0	0	0	0	0	0	0
Desulfobacterota;Desulfuromonadia;Desulfuromonadales;Geopsychrobacteraceae;NA	0	0	0	0	0	0	0	0	0	0	0	0	0	0	0	0	0	0	0	0	0	0	0	0	0	0	0	0	0	0	0	0.295902503	0	0.088508392	0	0	0	0	0	0
Desulfobacterota;Desulfuromonadia;Desulfuromonadales;Geothermobacteraceae;Geothermobacter	0	0	0	0	0	0	0	0	0	0	0	0	0.097522918	0	0	0	0.09388496	0	0	0	0	0	0	0	0	0	0	0	0	0	0	0	0	0.761172173	0	0	0	0	0.032866754	0.046336882
Desulfobacterota;Desulfuromonadia;Desulfuromonadales;NA;NA	0	0	0	0	0	0	0	0	0	0	0	0	0	0	0	0	0.475683795	0.067891735	0	0	0.116301609	0	0	0	0.2490217	0.081582704	0.214356063	0.234489497	0.146681335	0.070911927	0	0.275841316	0.25618236	1.338890588	0.159192825	0.071084188	0.017759466	0	0.315134174	0.430807765
Desulfobacterota;Desulfuromonadia;Desulfuromonadales;Sva1033;NA	0.301393947	0	0	0	0	0	0	0.210789289	0.071736011	0	0.053891755	0.046623152	0.117027501	0.073298429	0	0	1.714965263	0.55671223	0.345687408	0.153688525	0.242295018	0	0	0	0.747065101	0.759738935	1.147094606	0.449438202	0.649588768	0.496383492	0.155583438	0.556697929	0.873111309	2.62467614	0.360986547	0.083446656	0.125500225	0.029457053	0.618668316	0.68503444
Desulfobacterota;Desulfuromonadia;Desulfuromonadales;Syntrophotaleaceae;Syntrophotalea	0	0	0	0	0	0	0	0	0	0	0.061590577	0	0	0	0.124455507	0	0	0	0	0	0	0	0	0	0	0	0	0	0	0	0	0	0	0.149659645	0.015695067	0	0.04854254	0.066947848	0.019333385	0.02003757
Desulfobacterota;Desulfuromonadia;NA;NA;NA	0	0	0	0	0	0	0	0	0	0	0	0	0	0	0	0	0	0	0	0	0	0	0	0	0	0	0	0	0	0	0	0	0	0	0.011210762	0	0	0	0	0.011271133
Desulfobacterota;Desulfuromonadia;PB19;NA;NA	0	0	0	0	0	0	0	0	0	0	0	0	0	0	0	0	0	0	0	0	0	0	0	0	0	0	0	0	0	0	0	0	0	0.008046217	0.004484305	0	0	0	0.007733354	0
Desulfobacterota;Dissulfuribacteria;Dissulfuribacterales;Dissulfuribacteraceae;SEEP-SRB2	0.087906568	0.331571858	0	0	0	0	0	0.265438364	0.272596844	0	0	0	0	0	0	0	0	0.036208926	0.238014281	1.203893443	3.54719907	6.619663141	5.174772982	7.317788532	0	0.035692433	0	0.244259893	0.29336267	0.43965395	2.228356336	0.19559657	0.224813091	0	0	0	0	0.012050613	0	0
Desulfobacterota;Incertae Sedis;NA;NA;NA	0	0	0	0	0	0	0	0	0	0	0.238663484	0.186492607	0	0.157068063	0	0	0	0	0	0	0	0	0	0	0	0	0	0	0	0	0	0	0	0	0	0	0	0	0	0
Desulfobacterota;NA;NA;NA;NA	0	0	0	0	0	0	0	0	0	0	0.22326584	0	0.123529029	0.178010471	0.049782203	0.053328593	0.06884897	0.067891735	0	0	0	0	0	0	0.077078145	0.076483785	0	0	0.110011001	0.070911927	0.040150565	0.190581273	0.156846343	0.048277305	0	0.016998393	0.046174611	0.009372699	0.065733509	0.118973075
Desulfobacterota;Syntrophia;Syntrophales;NA;NA	0	0.134701067	0.149668591	0.571635968	0.571389701	0.418131136	0.601338189	0	0	0	0	0	0	0	0	0	0	0	0	0	0.038767203	0	0	0.175978883	0	0	0	0	0	0	0	0	0	0	0	0	0	0	0	0
Desulfobacterota;Syntrophobacteria;Syntrophobacterales;NA;NA	0	0	0	0	0	0	0	0	0	0	0.639002233	0.372985214	0.305571809	0.062827225	0	0.213314372	0	0	0.039669047	0	0	0.166470819	0	0	0	0	0.098487921	0.332193454	0.188590288	0.297830095	0.245922208	0.255780129	0.141161709	0.127130236	1.556053812	1.65811596	0.784968388	0.448550579	1.722604594	1.149655604
DTB120;NA;NA;NA;NA	0	0	0	0	0	0	0	0	0	0	0.200169374	0.026641801	0	0	0	0.053328593	0	0	0	0	0	0	0	0	0	0	0	0	0	0	0	0	0.020912846	0.13356721	0.260089686	0.157621461	0.013023608	0.016067483	0.384734359	0.485911083
Elusimicrobiota;29-Apr;NA;NA;NA	0	0	0	0	0	0	0	0.039035053	0	0	0.438832859	0.406287465	0.331577921	1.434554974	0	0	0	0	0.170010201	0.038422131	0	0.058754407	0	0	0.065219969	0	0	0	0.026193096	0	0	0.010030593	0.031369269	0	0.02690583	0.024724935	0.020127395	0.033473924	0.050266801	0
Elusimicrobiota;Elusimicrobia;Lineage IV;NA;NA	0.238603541	0	0	0	0.047615808	0	0	0.163947225	0	0	0	0	0.045510695	0	0	0	0	0	0	0	0.019383601	0	0	0	0	0	0.075314292	0	0	0.023637309	0	0.04513767	0	0.049886548	0	0.007726542	0	0	0	0.015028178
Elusimicrobiota;Elusimicrobia;MD2894-B20;NA;NA	0.125580811	0	0	0	0	0	0.016939104	0	0	0	0	0	0	0	0	0	0	0	0	0	0.038767203	0	0	0	0	0	0	0	0	0	0	0	0	0	0.044843049	0.027815552	0.013023608	0	0.069600186	0.04758923
Elusimicrobiota;Elusimicrobia;MVP-88;NA;NA	0	0	0	0	0	0	0	0	0	0	0	0	0	0	0	0	0	0	0	0	0	0	0	0	0	0	0	0	0	0	0	0	0	0	0.006726457	0	0	0	0	0
Elusimicrobiota;Elusimicrobia;NA;NA;NA	0	0	0	0	0	0	0	0	0	0	0	0	0.045510695	0	0	0	0	0	0	0	0	0	0	0	0	0	0	0	0	0	0	0	0	0	0.00896861	0	0	0	0.034800093	0.026299311
Elusimicrobiota;Endomicrobia;Endomicrobiales;Endomicrobiaceae;Endomicrobium	0	0	0	0	0	0	0	0.031228043	0	0	0	0	0	0	0	0	0	0.027156694	0.022668027	0	0	0	0.223908446	0	0	0	0	0	0	0	0	0	0	0	0	0	0	0	0	0
Elusimicrobiota;Lineage IIa;NA;NA;NA	0	0	0	0	0	0	0	0	0	0	0	0	0.058513751	0	0	0	0	0	0.03400204	0	0	0	0	0	0	0	0	0	0	0	0	0	0	0.003218487	0	0	0.002367929	0	0	0.005009393
Elusimicrobiota;Lineage IIb;NA;NA;NA	0	0	0	0	0	0	0	0	0	0	0	0	0	0	0	0.053328593	0	0.013578347	0	0	0	0	0	0	0	0	0	0	0	0.028364771	0	0	0	0.008046217	0.024663677	0.038632711	0	0	0.054133478	0.080150282
Elusimicrobiota;Lineage IIc;NA;NA;NA	0	0	0	0	0	0	0	0	0	0	0	0	0.084519862	0	0	0	0	0.009052231	0.011334013	0	0	0	0	0	0	0	0	0	0.026193096	0	0	0	0	0	0.006726457	0	0	0	0.034800093	0
Elusimicrobiota;NA;NA;NA;NA	0	0	0	0	0	0	0	0	0	0	0	0	0	0	0	0	0	0	0	0	0	0	0	0	0	0	0	0	0	0	0	0	0	0	0	0.010817159	0	0	0	0
Elusimicrobiota;Rs-M47;NA;NA;NA	0	0.632058854	0.865939705	0.689592596	0	0	0	0.163947225	0.114777618	0	0	0.039962701	0.201547364	0	0	0	0	0.058839504	0.181344214	0.064036885	0	0.323149236	1.380768752	0.381287579	0	0.025494595	0	0	0	0.089821775	0	0	0	0.019310922	0.031390135	0.02936086	0	0.014728526	0.090866909	0.062617408
Entotheonellaeota;Entotheonellia;Entotheonellales;Entotheonellaceae;NA	0	0	0	0	0	0	0	0	0	0.120365912	0	0	0	0	0.248911014	0	0	0	0	0	0	0	0	0	0	0	0	0	0	0	0	0	0	0	0	0.007726542	0	0	0.032866754	0.026299311
FCPU426;NA;NA;NA;NA	0	2.165578697	1.453923455	0.081662281	0.013604517	0.012119743	0	0.070263096	0.659971306	0	0	0	0	0	0	0	0	0	0	0	0	0.235017626	0.161711656	0.351957765	0	0	0	0	0	0.014182385	0	0	0	0	0.078475336	0.013907776	0.01894343	0	0	0.002504696
Fermentibacterota;Fermentibacteria;Fermentibacterales;Fermentibacteraceae;NA	1.155343464	0.642420475	1.293564251	1.288449324	0.1632542	0.103017816	0	0.944648294	0.846484935	0	0.061590577	0	0.104024446	0.041884817	0	0	0	0.009052231	0.204012241	1.383196721	1.463461911	1.184880533	0.609528548	0	0	0	0.086901107	0	0	0.108731622	0.707653701	0	0.031369269	0	0.139013453	0.02008901	0.060382184	0.049541407	0.052200139	0.061365059
Fibrobacterota;Chitinivibrionia;Chitinivibrionales;Chitinivibrionaceae;Chitinivibrio	0	0	0	0	0	0	0	0	0	0	0	0	0	0	0	0	0	0	0	0	0	0	0	0	0	0	0	0	0	0	0	0	0	0	0.096412556	0	0	0.005355828	0	0.175328741
Fibrobacterota;Chitinivibrionia;Chitinivibrionales;Chitinivibrionaceae;possible genus 03	0	0	0	0	0	0	0	0	0	0	0	0	0	0	0	0	0	0	0	0	0	0	0	0	0	0	0	0	0	0	0	0	0	0.691974703	0.686098655	0	0.003551893	0.021423311	0.021266723	0.323105823
Fibrobacterota;Chitinivibrionia;NA;NA;NA	0	0.113977826	0.106906136	0.063515108	0	0	0	0	0	0	0	0.053283602	0.065015279	0.12565445	0	0	0	0	0	0	0	0	0.174151014	0	0	0	0	0	0	0	0	0	0	0	0	0	0.027231181	0.008033742	0	0
Fibrobacterota;Fibrobacteria;Fibrobacterales;B5-096;NA	0	0	0	0	0	0	0	0	0	0	0	0	0	0	0	0	0.018776992	0	0	0	0	0.039169604	0	0	0	0	0	0	0.120488239	0.047274618	0	0	0.031369269	0	0.031390135	0.012362468	0.009471715	0.010711656	0.042533447	0.011271133
Fibrobacterota;Fibrobacteria;Fibrobacterales;Candidatus Raymondbacteria;NA	0	0	0	0	0	0	0	0	0	0	0.123181153	0.039962701	0.097522918	0	0	0	0	0	0	0	0	0	0	0	0	0	0	0	0	0	0	0	0	0	0	0	0.004735858	0.005355828	0.017400046	0.007514089
Fibrobacterota;Fibrobacteria;Fibrobacterales;Fibrobacteraceae;NA	0	0	0	0	0	0	0	0	0	0	0	0	0	0	0	0	0	0	0	0	0	0	0	0	0	0	0	0	0	0	0	0	0	0	0	0	0	0	0.009666692	0
Fibrobacterota;Fibrobacteria;Fibrobacterales;MAT-CR-H6-H10;NA	0	0	0	0	0	0	0	0	0	0	0	0	0.013003056	0	0	0	0	0.027156694	0.107673127	0	0.067842605	0.029377203	0	0	0	0	0	0.029311187	0	0.033092233	0.035131744	0	0	0	0.006726457	0.02008901	0	0	0.013533369	0.006261741
Fibrobacterota;Fibrobacteria;Fibrobacterales;NA;NA	0	0	0	0	0	0	0	0	0	0	0	0	0.039009167	0	0	0	0	0	0	0	0	0	0	0	0	0.020395676	0	0	0	0	0	0	0	0	0.011210762	0	0	0	0	0.016280526
Fibrobacterota;Fibrobacteria;Fibrobacterales;TG3;NA	0	0	0	0	0	0	0	0	0	0	0.030795288	0	0.045510695	0	0	0	0	0.022630578	0	0	0	0	0	0	0	0	0.028967036	0	0	0.028364771	0.045169385	0	0	0.080462175	0.060538117	0.021634318	0.004735858	0	0.023200062	0
Firmicutes;Bacilli;Acholeplasmatales;Acholeplasmataceae;NA	0	0	0	0	0	0	0	0	0	0	0	0	0	0	0	0	0	0	0	0	0	0	0	0	0	0	0	0	0	0	0	0	0	0.00482773	0	0	0	0	0	0
Firmicutes;Bacilli;Bacillales;Bacillaceae;Natronobacillus	0	0	0	0	0	0	0	0	0	0	0	0	0	0	0	0	0	0	0	0	0	0	0	0	0	0	0	0	0	0	0	0	0	0	0	0	0.010655679	0.012050613	0	0
Firmicutes;Bacilli;Bacillales;Bacillaceae;Vulcanibacillus	0	0	0	0	0	0	0	0.023421032	0	0	0	0	0	0	0	0	0	0	0	0	0	0	0	0	0	0	0	0	0	0	0	0	0	0	0	0	0	0	0	0
Firmicutes;Bacilli;Bacillales;NA;NA	0	0	0	0	0	0	0	0	0	0	0	0	0	0	0	0	0	0	0	0	0	0	0	0	0	0	0	0	0	0	0	0	0	0.045058818	0	0.004635925	0.007103786	0.006694785	0	0
Firmicutes;Bacilli;Izemoplasmatales;Izemoplasmataceae;Izimaplasma	0.138138892	0	0.032071841	0	0	0	0	0	0	0	0	0	0	0	0	0	0	0	0.03400204	0	0	0	0	0	0	0	0.475059382	0	0	0	0	0.250764833	0.047053903	0.204373924	0.00896861	0	0	0	0.003866677	0.025046963
Firmicutes;Bacilli;Izemoplasmatales;Izemoplasmataceae;NA	0	0	0	0	0	0.018179615	0	0	0	0	0	0	0	0	0	0	0	0	0	0	0	0	0	0	0	0	0	0	0	0	0	0	0	0	0	0	0	0	0	0
Firmicutes;Bacilli;Izemoplasmatales;NA;NA	0	0	0	0	0	0	0	0	0	0	0	0	0	0	0	0	0.056330976	0	0	0	0	0	0	0	0	0	0	0	0	0	0	0	0	0.119084019	0	0	0.002367929	0	0	0.002504696
Firmicutes;Bacilli;RF39;NA;NA	0	0	0	0	0	0	0	0	0	0	0	0	0	0	0	0	0	0	0	0	0	0	0	0	0	0	0.017380221	0	0	0	0	0	0	0	0	0	0.003551893	0	0	0
Firmicutes;Clostridia;Christensenellales;Christensenellaceae;NA	0.138138892	0	0	0	0	0.054538844	0	0.070263096	0.06456241	0	0	0	0.026006111	0	0	0	0	0.095048429	0.062337074	0.166495902	0	0	0.087075507	0	0	0	0.046347257	0.078163166	0	0	0	0.040122373	0.083651383	0.045058818	0	0	0.011839644	0	0	0
Firmicutes;Clostridia;Clostridia vadinBB60 group;NA;NA	0	0	0	0	0	0	0	0	0	0	0	0	0	0	0	0	0	0	0	0	0.019383601	0	0	0	0	0	0.069520885	0	0	0	0	0	0	0	0	0	0	0	0	0
Firmicutes;Clostridia;Clostridiales;Clostridiaceae;NA	0	0	0	0	0	0	0	0	0	0	0	0	0	0	0	0	0	0	0	0	0	0	0	0	0	0	0	0	0	0	0	0	0	0.046668061	0	0.004635925	0	0.002677914	0.011600031	0.010018785
Firmicutes;Clostridia;Lachnospirales;NA;NA	0	0	0	0	0	0	0	0	0	0	0	0	0	0	0	0	0	0	0	0	0	0	0	0	0	0	0	0	0	0	0	0	0	0.014483191	0.029147982	0	0	0	0	0
Firmicutes;Clostridia;MAT-CR-H4-C10;NA;NA	0	0	0	0	0	0	0	0	0	0	0	0	0	0	0	0	0	0	0	0	0	0	0	0	0	0	0	0	0	0	0	0	0	0.00482773	0	0	0	0	0	0
Firmicutes;Clostridia;NA;NA;NA	0	0.227955652	0	0	0	0	0	0	0	0	0	0	0.026006111	0	0	0	0	0	0.05100306	0	0.213219616	0.117508813	0.646846623	0.439947206	0	0.020395676	0.104281328	0	0	0	0	0	0	0.040231087	0	0	0.002367929	0	0.005800015	0
Firmicutes;Clostridia;Oscillospirales;Hungateiclostridiaceae;NA	0.075348487	0.020723241	0	0	0	0	0	0.023421032	0.06456241	0	0	0.019981351	0	0	0	0	0	0	0.03400204	0	0.096918007	0.137093615	0	0	0	0	0.052140664	0	0	0	0	0	0.020912846	0.033794113	0	0.003090617	0.044990647	0.033473924	0	0.008766437
Firmicutes;Clostridia;Oscillospirales;Hungateiclostridiaceae;Ruminiclostridium	0	0	0	0	0	0	0	0	0	0	0	0	0	0	0	0	0	0	0	0	0	0	0	0	0	0	0	0	0	0	0	0	0	0	0	0	0	0	0.007733354	0
Firmicutes;Clostridia;Oscillospirales;Hungateiclostridiaceae;UCG-012	0	0	0	0	0	0	0	0.023421032	0	0	0	0	0	0	0	0	0	0	0.028335033	0	0	0	0	0	0	0	0	0	0	0	0	0	0	0	0.020179372	0.04017802	0.015391537	0	0.029000077	0.02003757
Firmicutes;Clostridia;Peptococcales;Peptococcaceae;NA	0	0	0	0	0	0.024239486	0	0.023421032	0	0	0	0	0	0	0	0	0	0.018104463	0.153009181	0	0	0	0	0	0.029645441	0.030593514	0	0	0.036670334	0.018909847	0.050188206	0.010030593	0.041825691	0	0	0	0	0	0	0
Firmicutes;Clostridia;Peptostreptococcales-Tissierellales;Anaerovoracaceae;NA	0	0	0	0	0	0	0	0	0	0	0	0	0	0	0	0	0	0	0.062337074	0.051229508	0	0	0	0	0	0	0.028967036	0	0	0	0	0	0	0.054714279	0.044843049	0	0	0.005355828	0.052200139	0
Firmicutes;Clostridia;Peptostreptococcales-Tissierellales;Caminicellaceae;Caminicella	0	0	0	0	0	0	0	0	0	0	0	0	0	0	0	0	0	0	0.113340134	1.088627049	0	0	0	0	0	0	0	0	0	0	0	0	0	0	0	0	0	0	0	0
Firmicutes;Clostridia;Peptostreptococcales-Tissierellales;Fusibacteraceae;Fusibacter	0	0	0	0	0	0	0	0	0	0	0.069289399	0	0	0	0	0	0.056330976	0	0	0	0	0	0	0	0	0	0.208562656	0	0	0	0	0.035107077	0.03659748	2.162823257	0.605381166	0.032451477	0.049726504	0	0.305467481	0.235441453
Firmicutes;Clostridia;Peptostreptococcales-Tissierellales;GoM-GC232-4463-Bac1;NA	0	0	0	0	0	0	0.04234776	0	0	0	0	0	0	0	0	0	0	0	0	0	0	0	0	0	0	0	0.150628585	0	0	0	0	0	0	0	0	0	0	0	0	0
Firmicutes;Desulfitobacteriia;Desulfitobacteriales;Desulfitobacteriaceae;Desulfosporosinus	0	0	0	0	0	0.018179615	0	0	0	0	0	0	0	0	0	0	0	0	0	0	0	0	0	0	0	0	0	0	0	0	0	0	0	0	0	0	0	0	0	0
Firmicutes;Desulfitobacteriia;Desulfitobacteriales;NA;NA	0	0	0	0	0	0	0	0	0	0	0	0	0	0	0	0	0	0	0	0	0	0	0	0	0	0	0	0	0	0	0	0	0	0	0	0	0	0	0	0.005009393
Firmicutes;NA;NA;NA;NA	0	0.041446482	0.096215523	0.145177389	0.020406775	0	0.025408656	0	0	0	0	0	0	0	0	0	0	0	0	0	0	0	0	0	0	0	0	0	0	0	0.060225847	0	0	0.011264704	0	0.004635925	0.021311359	0	0	0.003757044
Fusobacteriota;Fusobacteriia;Fusobacteriales;Fusobacteriaceae;Propionigenium	0	0	0	0	0	0	0	0	0	0	0	0	0	0	0	0	0	0	0	0	0	0	0	0	0	0	0	0	0	0	0	0	0	0.117474775	0	0	0	0	0.007733354	0.011271133
Fusobacteriota;Fusobacteriia;Fusobacteriales;Fusobacteriaceae;Psychrilyobacter	0.376742434	0	0	0	0	0	0	0.312280428	0.408895265	0	0	0	0	0	0	0	0.369280841	0.221779669	1.252408478	0.025614754	0	0	0	0	0.21937626	0.132571895	0.57934071	0.605764533	0.722929436	0.330922328	0.245922208	0.491499072	0.522821143	0.791747799	0.313901345	0.112807516	0.021311359	0.009372699	0.444667852	0.478396994
Fusobacteriota;Fusobacteriia;Fusobacteriales;Leptotrichiaceae;NA	0	0	0	0	0	0	0	0	0	0	0	0	0	0	0	0	0	0	0	0	0	0	0	0	0	0	0	0	0	0	0	0	0	0	0	0	0	0	0.003866677	0
Gemmatimonadota;BD2-11 terrestrial group;NA;NA;NA	0.188371217	0	0	0	0	0	0	0.093684128	0.129124821	1.721232547	0.22326584	0.139869455	0.305571809	0	2.153080274	1.155452849	0.09388496	0.307775867	0.328686388	0.268954918	0.271370421	0.146886016	0.037318074	0.029329814	0.171943555	0.132571895	0.057934071	0.029311187	0.162397192	0.345104713	0.511919699	0.230703646	0.277095206	0.181844515	0.311659193	0.319878848	0.359925173	0.382941688	0.624468332	0.564809017
Gemmatimonadota;Gemmatimonadetes;Gemmatimonadales;Gemmatimonadaceae;NA	0.125580811	0	0	0	0	0	0	0.078070107	0.114777618	0.87867116	0.284856417	0.293059811	0.247058059	0.041884817	0.572495333	2.586436761	0.206546911	0.194622975	0.079338094	0.140881148	0.145377011	0.08813161	0	0	0.130439938	0.1070773	0.173802213	0.244259893	0.17287443	0.165461164	0.09033877	0.280856613	0.1829874	0.159315106	0.390134529	0.301335146	0.152731406	0.119167169	0.510401361	0.469630557
Gemmatimonadota;MD2902-B12;NA;NA;NA	0	0	0	0	0	0	0	0	0	0	0.100084687	0.093246303	0.136532085	0.041884817	0	0	0	0	0.03400204	0.051229508	0.038767203	0	0	0	0	0	0	0	0	0	0	0	0	0.009655461	0.006726457	0	0	0	0.017400046	0.016280526
Gemmatimonadota;NA;NA;NA;NA	0	0	0	0	0	0	0	0	0	0	0	0	0	0	0	0	0	0	0	0	0	0	0	0	0	0	0	0	0	0	0	0	0	0	0.049327354	0.02936086	0	0	0.096666924	0.060112711
Gemmatimonadota;PAUC43f marine benthic group;NA;NA;NA	0.188371217	0.051808103	0	0	0	0	0	0.132719182	0.086083214	0.132402504	0.092385865	0	0.104024446	0	0.385812072	1.048795663	0.25661889	0.470716032	1.445086705	1.43442623	0.862570266	0.283979632	0	0.131984162	0.361674374	0.36712217	0.289670355	0.351734245	0.597202577	0.49165603	0.471769134	0.366116656	0.533277566	0.09655461	0.746636771	0.683026332	0.255736307	0.235656424	0.935735829	0.711333751
GN01;NA;NA;NA;NA	0	0	0	0	0	0	0	0	0	0	0	0	0.013003056	0.356020942	0	0	0	0	0	0	0	0	0	0	0	0	0	0	0	0	0	0	0	0	0	0	0	0	0	0
Halanaerobiaeota;Halanaerobiia;Halanaerobiales;Halanaerobiaceae;Halanaerobium	0	0	0	0	0	0	0	0	0	0	0	0.039962701	0	0.020942408	0	0	0.187769919	0.375667602	0.510030602	2.792008197	0	0	0	0.293298138	0.355745286	0.280440547	0	0	0	0.014182385	0	0	0	0	0	0	0	0	0	0
Hydrogenedentes;Hydrogenedentia;Hydrogenedentiales;Hydrogenedensaceae;NA	0	0	0	0	0	0	0	0	0.035868006	0.38517092	0	0.146529905	0.104024446	0.104712042	0	0.68438361	0	0	0	0	0.038767203	0	0	0	0.053361793	0.020395676	0.04055385	0	0.015715857	0.05200208	0.035131744	0.03009178	0	0.107819314	0.087443946	0.120534059	0.026047216	0.049541407	0.131467017	0.187852223
Hydrogenedentes;Hydrogenedentia;Hydrogenedentiales;Hydrogenedensaceae;YC-ZSS-LKJ63	0	0	0	0	0	0	0	0	0	0	0	0	0	0	0	0	0	0	0	0	0	0	0	0	0	0	0	0	0	0	0	0	0	0	0	0	0	0	0	0.007514089
Latescibacterota;Latescibacteria;Latescibacterales;Latescibacteraceae;Candidatus Latescibacter	0.075348487	0	0	0	0.088429359	0.121197431	0.152451935	0	0	0	0.477326969	0.439589716	0.429100839	0	0	0	0	0.099574545	0.170010201	0	0	0	0.136832939	0	0	0	0	0	0	0	0	0.06018356	0.07319496	0.014483191	0.035874439	0.055631104	0.056830291	0.040168709	0.030933416	0.102692549
Latescibacterota;Latescibacteria;Latescibacterales;Latescibacteraceae;NA	1.532085897	2.175940317	1.582210819	1.097904001	0.299299367	0.115137559	0.169391039	1.91271762	3.694404591	0.144439095	0.831472785	1.112295191	0.715168064	0.481675393	0.360920971	0.204426273	0.062589973	1.74255454	3.451207072	3.176229508	4.758674162	5.287896592	2.226645105	1.847778267	0.503972489	1.442994085	0.052140664	0.762090865	1.073916916	2.250271829	3.839397742	0.331009579	0.47576724	0.078852931	1.887892377	2.334961058	4.208993393	6.128405972	1.03626943	0.727614277
Latescibacterota;NA;NA;NA;NA	2.863242497	0.808206403	0.032071841	0	0	0	0	3.005699118	3.120516499	0.613866153	0.138578797	0.339682963	0.18204278	0.073298429	0.933416304	0.471069238	1.283094448	3.254277179	5.52533152	2.612704918	2.190346966	1.488444967	0.335862669	0.205308696	2.288628009	3.069549256	1.089160535	1.602344895	1.880664257	2.619013851	2.539523212	1.28893124	1.364563183	1.110378011	1.320627803	1.421683768	1.201723852	1.239874138	1.444203851	1.009392611
LCP-89;NA;NA;NA;NA	0.715810624	0.072531344	0	0	0	0.042419101	0	0.499648685	0.071736011	0	0	0.033302251	0.045510695	0	0	0	0	0.280619173	0.385356455	0	0	0.039169604	0	0	0.077078145	0.234550275	0.689415445	0	0.151919954	0.269465324	0.230865747	0.386177842	0	0.028966383	0.049327354	0.046359253	0.214297554	0.183437102	0.048333462	0.045084534
Margulisbacteria;NA;NA;NA;NA	0	0	0	0	0	0	0	0	0	0	0	0	0	0	0	0	0	0.045261157	0	0	0	0	0	0	0	0	0	0	0.026193096	0.009454924	0	0	0.020912846	0	0	0.041723328	0	0.006694785	0.040600108	0.010018785
Marinimicrobia (SAR406 clade);NA;NA;NA;NA	0.175813136	0.300486996	0.406243318	0.580709554	0.394530984	0.321173191	0.415008046	0.10929815	0.301291248	0.036109774	0.731388098	0.25975756	0.325076393	0.523560209	0	0	0	0	0	0	0.203527815	0.186055621	0.099514865	0.293298138	0.011858176	0	0	0	0	0	0	0	0	0	0.00896861	0.063357646	0.273495773	0.378924818	0.071533524	0.022542267
MBNT15;NA;NA;NA;NA	0	0	0	0	0	0	0	0	0	0.084256139	0	0	0.019504584	0	0.211574362	0.311083459	0	0	0	0	0	0	0	0	0	0	0	0	0	0	0.030112923	0	0	0.014483191	0	0.006181234	0.011839644	0.025440182	0.094733586	0.066374452
Methylomirabilota;Methylomirabilia;Methylomirabilales;Methylomirabilaceae;wb1-A12	0	0	0	0	0	0	0	0	0	5.404429466	0.73908692	0.659384574	0.312073337	0.314136126	8.612321095	13.66100791	0	0	0	0	0	0	0	0	0	0	0	0	0	0	0.025094103	0	0	0.022529409	0	0	0.008287751	0	0.071533524	0.045084534
Modulibacteria;Moduliflexia;Moduliflexales;Moduliflexaceae;NA	0.025116162	0	0	0	0	0	0	0	0	0	0	0	0	0	0	0	0	0.022630578	0	0.12807377	0	0	0	0	0	0.025494595	0	0	0	0.018909847	0	0	0	0	0.020179372	0.038632711	0.009471715	0	0.017400046	0.02003757
Myxococcota;bacteriap25;NA;NA;NA	0	0	0	0	0	0	0	0	0	1.119402985	0	0	0	0	2.25264468	1.519864901	0	0.018104463	0	0	0	0	0	0	0	0	0	0	0	0	0	0	0	0.054714279	0	0.024724935	0.002367929	0	0.164333772	0.1014402
Myxococcota;Myxococcia;Myxococcales;Myxococcaceae;P3OB-42	0	0	0	0	0	0	0	0	0	0	0.046192932	0	0	0	0.049782203	0.044440494	0	0.018104463	0	0	0	0	0	0	0	0	0	0	0	0.033092233	0	0.025076483	0	0.003218487	0	0.04944987	0.005919822	0	0.08893357	0.032561052
Myxococcota;NA;NA;NA;NA	0	0	0	0	0	0	0	0.039035053	0.028694405	0	0	0	0	0	0	0	0.025035989	0	0.039669047	0	0	0	0	0	0.047432705	0.101978381	0	0	0.036670334	0.094549237	0.105395232	0.035107077	0	0.008046217	0.040358744	0.015453084	0.008287751	0.008033742	0.059933493	0.051346274
Myxococcota;Polyangia;Blfdi19;NA;NA	0	0	0	0	0	0	0	0	0	0	0	0	0	0	0	0	0	0	0	0	0	0	0	0	0	0	0	0	0.015715857	0	0.050188206	0.050152967	0.052282114	0.019310922	0	0	0	0	0	0
Myxococcota;Polyangia;Haliangiales;Haliangiaceae;Haliangium	0	0	0	0	0	0	0	0	0	0	0	0	0	0	0.211574362	0	0	0	0	0	0	0	0	0	0	0	0	0	0	0.075639389	0	0	0	0.028966383	0.020179372	0.058721721	0.078141649	0.085693245	0.119866986	0.071383845
Myxococcota;Polyangia;MidBa8;NA;NA	0.22604546	0	0	0.063515108	0	0	0	0.273245374	0.043041607	0	0	0.053283602	0	0	0	0	0.425611817	0.339458677	0.408024481	0.397028689	0.271370421	0	0	0	0.664057868	0.453803794	0.13904177	0.254030288	0.471475719	0.378196946	0.100376412	0.325994283	0.235269514	0.03218487	0.215246637	0.054085796	0.035518932	0.045524536	0.129533679	0.11521603
Myxococcota;Polyangia;NA;NA;NA	0	0	0	0	0	0	0	0	0	0	0	0	0	0	0	0	0	0	0	0	0	0	0	0	0	0	0	0	0	0	0	0	0	0.00482773	0	0	0.008287751	0.006694785	0.005800015	0.015028178
Myxococcota;Polyangia;Nannocystales;Nannocystaceae;NA	0	0	0	0	0	0	0	0	0	0.048146365	0	0	0	0	0	0	0.037553984	0	0	0	0	0	0	0	0	0	0	0.029311187	0	0	0	0	0	0.019310922	0	0	0	0	0	0
Myxococcota;Polyangia;Nannocystales;Nannocystaceae;Pseudenhygromyxa	0	0	0	0	0	0	0	0	0	0	0	0	0	0	0	0	0	0	0	0	0	0	0	0	0	0	0	0	0	0	0	0	0	0	0	0	0	0	0.013533369	0
Myxococcota;Polyangia;Polyangiales;Eel-36e1D6;NA	0	0	0	0	0	0	0	0	0	0	0	0	0	0	0	0	0	0.040735041	0	0	0	0	0	0	0	0.142769733	0.023173628	0	0.015715857	0	0	0	0	0.03218487	0.020179372	0.044813945	0.011839644	0.014728526	0.042533447	0.01377583
Myxococcota;Polyangia;Polyangiales;Sandaracinaceae;NA	0.489765164	0.113977826	0	0	0	0	0	0.523069717	0.509325681	0	0.023096466	0	0	0	0.547604231	0.68438361	0.876259623	1.389517516	0.946390117	1.716188525	0.949796472	0.665883275	0.211469088	0	1.150243093	1.284927595	0.897978101	1.485100147	1.765414637	1.758615799	1.560853199	1.138472341	1.746222617	0.323457942	0.923766816	0.866918037	0.330326064	0.196826672	0.937669167	0.78647464
Myxococcota;Polyangia;Polyangiales;Sandaracinaceae;Sandaracinus	0	0	0	0	0	0	0	0	0	0	0	0	0.058513751	0	0	0	0.056330976	0	0	0	0	0	0	0	0	0	0	0	0	0	0	0	0.057510326	0	0.00896861	0.04017802	0	0	0.021266723	0.01377583
Myxococcota;Polyangia;PS-B29;NA;NA	0	0	0	0	0	0	0	0	0	0	0	0	0	0	0	0	0	0	0	0	0	0	0	0	0	0	0	0	0	0	0	0	0	0	0	0	0.004735858	0	0	0
Myxococcota;Polyangia;UASB-TL25;NA;NA	0	0	0	0	0	0	0	0	0.143472023	0	0	0	0	0	0	0	0	0.095048429	0	0	0	0	0	0	0	0.219253518	0.046347257	0	0	0.080366851	0.045169385	0.080244746	0	0	0.051569507	0.02936086	0.011839644	0	0.075400201	0.097683156
Myxococcota;Polyangia;VHS-B3-70;NA;NA	0.125580811	0	0.074834295	0	0	0	0	0.046842064	0.057388809	0	0	0.133209005	0	0	0	0	0	0.06336562	0.096339114	0	0.087226207	0.068546808	0	0	0	0.112176219	0	0	0	0	0	0	0	0	0.01793722	0.086537273	0.071037863	0.12318404	0	0
Myxococcota;Polyangia;VHS-B4-70;NA;NA	0	0	0	0	0	0	0	0	0	0	0	0	0	0	0	0	0	0.067891735	0.05100306	0	0	0	0	0	0	0	0	0	0	0	0	0	0	0.025747896	0	0	0.014207573	0.020084354	0.019333385	0.023794615
NA;NA;NA;NA;NA	1.645108627	0.103616206	0.203121659	0.544415207	0.687028093	0.781723427	0.745320573	1.147630572	0.896700143	0.674049109	2.632997151	2.411082989	2.555100449	1.486910995	0.597386434	1.866500755	0.143956938	0.561238345	0.736710869	0.294569672	0.52335724	0.225225225	0.273665879	0.307963044	0.367603463	0.346726494	0.312843984	0.459208598	0.450521243	0.609842576	0.572145546	0.506544962	0.449626183	0.693583946	1.16367713	0.967363086	0.620397338	0.539599652	1.210269894	1.618033813
NB1-j;NA;NA;NA;NA	0	0	0	0	0	0	0	0	0.028694405	6.451612903	0.585110478	0.139869455	0.494116117	0	7.940261357	4.826237668	1.589785316	1.113424459	0.175677207	0.153688525	0.087226207	0	0	0	1.22139215	1.142157863	1.355657262	1.944308745	1.770653256	1.597882097	0.592220828	1.976026882	2.337010509	1.121642716	0.789237668	0.791197923	0.243896664	0.069625762	2.233005955	2.015028178
Nitrospinota;NA;NA;NA;NA	0	0	0	0	0	0	0	0	0	0	0	0	0	0	0	0.115545285	0	0	0	0	0	0	0	0	0	0	0	0	0	0	0	0	0	0	0	0	0	0	0.007733354	0
Nitrospinota;Nitrospinia;Nitrospinales;Nitrospinaceae;NA	0	0	0	0	0	0	0	0	0	0.144439095	0	0	0	0	0	0.462181139	0	0.045261157	0	0	0	0	0	0	0.053361793	0.066285947	0	0	0	0	0	0	0	0.025747896	0.00896861	0	0	0	0.009666692	0.006261741
Nitrospinota;Nitrospinia;Nitrospinales;Nitrospinaceae;Nitrospina	0	0	0	0	0	0	0	0	0	1.564756861	0	0	0	0	2.09085252	3.057505999	0.244100895	0.181044628	0.03400204	0	0	0	0	0	0.083007233	0.173363247	0.13904177	0.13678554	0.078579287	0.122914007	0	0.300917799	0.214356669	0.284836099	0.109865471	0.101990357	0.002367929	0.010711656	0.442734514	0.341891046
Nitrospinota;P9X2b3D02;NA;NA;NA	0	0	0	0	0	0	0	0	0	0.204622051	0.708291631	0	0	0	0.224019913	0.702159808	0	0	0	0	0	0	0	0	0	0	0	0	0	0	0	0.020061187	0	0.057932766	0.056053812	0.047904562	0.03788686	0.025440182	0.090866909	0.063869756
Nitrospirota;BMS9AB35;NA;NA;NA	0	0	0	0	0	0	0	0	0	0	0	0	0	0	0	0	0	0	0	0	0	0	0	0	0	0	0	0	0	0	0	0	0	0.017701678	0	0	0	0	0.021266723	0
Nitrospirota;Nitrospiria;Nitrospirales;Nitrospiraceae;Nitrospira	0	0	0	0	0	0	0	0	0	1.083293211	0	0	0	0	1.082762912	0.871033686	0.125179946	0.185570743	0.028335033	0	0.058150804	0	0	0	0.12451085	0.26514379	0.243323098	0.644846116	0.382419194	0.165461164	0.205771644	0.501529665	0.43916976	0.045058818	0.078475336	0.088082581	0	0.006694785	0.253267342	0.255479023
Nitrospirota;Thermodesulfovibrionia;NA;NA;NA	0	0	0	0	0	0	0	0	0	0	2.317345446	3.803117091	0.702165009	0.073298429	0	0	0.087625962	0.049787273	0	0	0.019383601	0	0	0	0.023716352	0.035692433	0.162215399	0.449438202	0.17287443	0.118186546	0.070263488	0.616881489	0.449626183	0.067588227	0.515695067	0.412597354	0.060382184	0.009372699	0.935735829	1.474013776
Nitrospirota;Thermodesulfovibrionia;Thermodesulfovibrionales;Thermodesulfovibrionaceae;Thermodesulfovibrio	0	0	0	0	0	0	0	0	0	0	0	0	0	0	0	0	0	0	0	0	0	0	0	0	0	0	0	0	0	0	0	0	0	0	0.006726457	0	0	0.006694785	0.017400046	0.012523482
NKB15;NA;NA;NA;NA	0	0	0	0	0	0	0	0	0.021520803	0	0	0	0	0	0	0	0	0	0.056670067	0.076844262	0.348904827	0.078339209	0	0	0	0	0	0	0	0	0.015056462	0	0	0	0.103139013	0.126715292	0.1728588	0.143268394	0.056066816	0.063869756
Patescibacteria;ABY1;Candidatus Buchananbacteria;NA;NA	0	0	0	0	0	0	0	0	0	0	0	0	0.013003056	0	0	0	0	0	0	0	0	0	0	0	0	0	0	0	0	0	0	0	0	0	0	0	0	0	0	0.003757044
Patescibacteria;ABY1;Candidatus Falkowbacteria;NA;NA	0	0.113977826	0	0.090735868	0.068022583	0.302993577	0.067756416	0.031228043	0	0	0	0	0	0	0	0	0	0	0.039669047	0	0	0.08813161	0	0.146649069	0.041503617	0	0	0	0	0.033092233	0	0	0	0.030575626	0.01793722	0	0.010655679	0.002677914	0.007733354	0
Patescibacteria;ABY1;Candidatus Kerfeldbacteria;NA;NA	0.037674243	0	0	0.190545323	0.115638392	0.145436917	0.127043279	0.749473027	0.028694405	0	0	0	0	0	0	0	0	0.203675206	0.056670067	0	0	0	0	0	0	0.05098919	0	0	0.010477238	0.070911927	0.150564617	0	0	0	0.042600897	0.081901348	0.023679288	0.010711656	0.005800015	0.002504696
Patescibacteria;ABY1;Candidatus Komeilibacteria;NA;NA	0	0	0	0	0	0	0	0.015614021	0	0	0	0	0.019504584	0	0	0	0	0	0	0	0	0	0	0	0	0	0	0	0	0	0	0	0	0.012873948	0.006726457	0.013907776	0	0	0.009666692	0
Patescibacteria;ABY1;Candidatus Kuenenbacteria;NA;NA	0	0	0	0	0	0	0	0	0	0	0	0	0	0	0	0	0	0	0	0	0	0	0	0	0	0	0	0	0	0	0	0	0	0	0	0.003090617	0	0	0.013533369	0.006261741
Patescibacteria;ABY1;Candidatus Magasanikbacteria;NA;NA	0	0	0	0	0	0	0	0	0	0	0	0	0	0	0	0	0	0	0	0	0	0	0	0	0	0	0	0	0	0	0	0	0	0	0	0.009271851	0.021311359	0.03079601	0	0
Patescibacteria;ABY1;Candidatus Uhrbacteria;NA;NA	0	0	0	0	0	0	0	0	0	0	0	0	0	0	0	0	0	0	0	0	0	0	0	0	0	0	0	0	0	0.009454924	0	0	0	0	0	0	0	0	0	0
Patescibacteria;ABY1;NA;NA;NA	0	0	0	0	0	0	0	0	0.179340029	0	0	0	0	0	0	0	0	0	0	0	0	0.048962005	0	0	0	0	0	0	0	0	0	0	0	0	0.004484305	0.004635925	0.015391537	0.01338957	0.005800015	0.017532874
Patescibacteria;Berkelbacteria;NA;NA;NA	0	0	0	0	0	0	0	0	0	0	0	0	0	0	0	0	0	0	0	0	0	0	0	0	0	0	0	0	0	0	0	0.06018356	0.015684634	0	0	0	0	0	0	0
Patescibacteria;CPR2;NA;NA;NA	0.075348487	0	0	0	0	0	0	0.078070107	0.071736011	0	0	0	0	0	0	0	0	0	0	0	0.058150804	0	0	0	0.100794498	0	0	0	0.11524962	0.085094313	0.070263488	0	0.026141057	0	0	0.010817159	0	0	0.003866677	0
Patescibacteria;Gracilibacteria;Absconditabacteriales (SR1);NA;NA	0.025116162	0	0	0	0.04081355	0	0	0	0	0	0.030795288	0	0	0	0	0	0	0	0	0	0	0	0	0	0	0	0.098487921	0	0	0	0.020075282	0.085260043	0	0	0	0	0	0	0	0.002504696
Patescibacteria;Gracilibacteria;Candidatus Abawacabacteria;NA;NA	0	0	0	0	0	0	0	0	0	0	0	0	0	0	0	0	0	0	0	0	0	0	0	0	0	0	0	0	0	0	0	0	0	0.006436974	0	0	0	0	0	0
Patescibacteria;Gracilibacteria;Candidatus Peregrinibacteria;NA;NA	0.062790406	0	0	0	0	0	0	0.062456086	0.236728838	0	0.061590577	0.033302251	0	0.020942408	0	0	0	0	0.0850051	0.179303279	0.319829424	0.039169604	0	0	0	0.066285947	0	0	0	0.023637309	0.070263488	0	0.047053903	0	0.051569507	0.016998393	0.087613365	0.162013791	0.075400201	0.100187852
Patescibacteria;Gracilibacteria;Candidatus Peribacteria;NA;NA	0	0	0	0	0	0.042419101	0.033878208	0	0	0	0.023096466	0	0	0	0	0.07999289	0	0	0	0	0	0	0	0	0	0	0	0	0	0	0.045169385	0	0	0.00482773	0	0.009271851	0.004735858	0	0.03866677	0.046336882
Patescibacteria;Gracilibacteria;JGI 0000069-P22;NA;NA	0	0	0	0	0	0	0	0	0.014347202	0	0	0	0	0	0	0	0	0.03168281	0	0	0	0	0	0	0	0.05098919	0.057934071	0	0.015715857	0	0.010037641	0.095290636	0.047053903	0.123911749	0.006726457	0	0	0	0	0.005009393
Patescibacteria;Gracilibacteria;NA;NA;NA	0.33906819	0	0.074834295	0	0.04081355	0	0	0.234210321	0.265423242	0	0	0.053283602	0.286067226	0.031413613	0.186683261	0	0.025035989	0.054313388	0.045336053	0.204918033	0.213219616	0.254602429	0.174151014	0.087989441	0.029645441	0.152967571	0.144835178	0.039081583	0.104772382	0.137096393	0.250941029	0.03009178	0.052282114	0.151268888	0.098654709	0.128260601	0.285335417	0.282519917	0.355734282	0.097683156
Patescibacteria;Kazania;NA;NA;NA	0.037674243	0.051808103	0	0	0	0	0	0.039035053	0.150645624	0	0	0	0	0	0	0	0	0	0	0	0	0	0	0	0	0	0	0	0	0	0	0	0	0	0	0	0.003551893	0	0	0
Patescibacteria;MD2896-B216;NA;NA;NA	0	0	0	0	0	0	0	0	0	0	0.03849411	0.053283602	0	0	0	0	0	0	0	0	0	0	0	0	0	0	0	0	0	0	0	0	0	0	0	0	0	0	0	0
Patescibacteria;Microgenomatia;Candidatus Chisholmbacteria;NA;NA	0	0	0	0	0	0	0	0	0	0	0	0	0	0	0	0	0	0	0	0	0	0	0	0	0	0	0	0	0	0	0	0	0	0	0.004484305	0.003090617	0	0	0	0
Patescibacteria;Microgenomatia;Candidatus Woesebacteria;NA;NA	0	0	0	0	0	0	0	0	0	0	0	0.0133209	0	0	0	0	0	0	0	0	0	0	0	0	0	0	0	0	0	0	0	0	0	0	0	0.052540487	0.050910469	0.054897235	0.017400046	0.022542267
Patescibacteria;Microgenomatia;NA;NA;NA	0	0	0	0	0	0	0	0	0	0	0	0	0	0	0	0	0	0	0	0	0	0	0	0	0	0	0	0	0	0	0	0	0	0	0	0	0.009471715	0.004016871	0	0
Patescibacteria;NA;NA;NA;NA	0	0.134701067	0	0.127030215	0.238079042	0.109077688	0.076225968	0	0	0	0	0	0	0	0	0	0	0	0	0	0	0	0	0	0	0	0	0	0	0	0.020075282	0	0	0	0.004484305	0.02008901	0.024863252	0.022762268	0	0
Patescibacteria;Parcubacteria;Candidatus Campbellbacteria;NA;NA	0	0	0	0	0	0	0	0	0	0	0	0	0	0	0	0	0	0	0	0	0	0	0	0	0	0	0	0	0	0	0.035131744	0.01504589	0	0	0.020179372	0.006181234	0	0	0.009666692	0.010018785
Patescibacteria;Parcubacteria;Candidatus Kaiserbacteria;NA;NA	0	0	0	0	0	0	0	0	0	0	0	0	0	0	0	0	0	0	0	0	0	0	0	0	0	0	0	0	0	0	0	0	0	0	0	0	0	0	0	0
Patescibacteria;Parcubacteria;Candidatus Moranbacteria;NA;NA	2.072083386	0.528442648	0.374171477	0.644224662	0.632610027	0.478729851	0.34725163	1.23350769	0.279770445	0	0	0	0	0	0	0	0	0.362089255	0.83871699	0.665983607	0	0	0	0	0	0	0.092694514	0	0.073340667	0.959674751	0.627352572	0	0	0	0	0	0	0	0	0
Patescibacteria;Parcubacteria;Candidatus Nealsonbacteria;NA;NA	0	0	0	0.054441521	0	0	0	0	0	0	0.100084687	0	0	0	0	0	0	0	0	0	0	0	0	0	0	0	0	0	0	0	0	0	0	0	0	0	0	0	0	0
Patescibacteria;Parcubacteria;Candidatus Nomurabacteria;NA;NA	0	0	0	0	0	0	0	0	0	0	0	0	0	0	0	0	0	0	0	0	0	0	0	0	0.023716352	0	0	0	0	0	0	0	0	0	0	0.016998393	0	0	0	0
Patescibacteria;Parcubacteria;Candidatus Portnoybacteria;NA;NA	0	0	0	0	0	0	0	0	0	0	0	0	0	0	0	0	0	0	0	0	0	0	0	0	0	0	0	0	0	0	0	0	0	0	0.01793722	0.012362468	0.056830291	0.010711656	0	0
Patescibacteria;Parcubacteria;Candidatus Spechtbacteria;NA;NA	0	0	0	0	0	0	0	0	0	0	0	0	0	0	0	0	0	0	0	0	0	0	0	0	0	0.010197838	0	0	0	0	0	0.025076483	0	0	0	0	0	0	0	0
Patescibacteria;Parcubacteria;Candidatus Yanofskybacteria;NA;NA	0	0	0	0	0	0	0	0	0	0.036109774	0.123181153	0.046623152	0.078018334	0.083769634	0	0.062216692	0	0	0	0	0	0	0	0	0	0	0	0	0	0	0	0	0	0	0	0.003090617	0	0	0.003866677	0.003757044
Patescibacteria;Parcubacteria;Candidatus Yonathbacteria;NA;NA	0.037674243	0	0	0	0	0	0	0	0	0	0	0	0	0	0	0	0	0	0	0	0	0	0	0	0	0	0.081107699	0	0	0	0	0	0	0	0	0.012362468	0	0.004016871	0	0
Patescibacteria;Parcubacteria;GWA2-38-13b;NA;NA	0	0	0	0	0	0.030299358	0	0	0	0	0	0	0	0	0	0	0	0	0	0	0	0	0.024878716	0	0	0	0	0	0	0	0	0	0	0	0	0	0.003551893	0.006694785	0	0.012523482
Patescibacteria;Parcubacteria;NA;NA;NA	0.527439407	0	0.064143682	0.208692496	0.142847425	0.121197431	0	0.491841674	0	0	0.030795288	0.0133209	0.104024446	0	0	0.062216692	0	0.022630578	0.045336053	0	0	0.048962005	0	0	0	0	0	0	0.015715857	0.264737862	0.060225847	0	0	0	0.029147982	0.06953888	0.015391537	0.005355828	0.027066739	0.012523482
Patescibacteria;Parcubacteria;Paceibacterales;Paceibacteraceae;Candidatus Paceibacter	0	0	0	0	0	0	0	0	0	0	0	0.026641801	0.130030557	0	0	0	0	0	0	0	0	0	0	0	0	0	0	0	0	0	0	0	0	0	0	0	0	0	0	0
Patescibacteria;Parcubacteria;UBA9983;NA;NA	0	0	0	0	0	0	0	0	0	0	0	0	0	0	0	0	0	0	0	0	0	0	0	0	0	0	0	0	0	0	0	0	0	0	0	0	0	0	0	0.003757044
Patescibacteria;Saccharimonadia;Saccharimonadales;NA;NA	0.163255055	0.082892964	0	0	0	0	0	0.187368257	0.301291248	0	0	0	0.039009167	0	0	0	0.294172874	0.19914909	1.014394197	0.499487705	0.542740841	0	0	0	0.509901577	0.494595146	0.13904177	0.20517831	0.571009482	0.945492365	0.627352572	0	0.07319496	0.019310922	0	0.010817159	0	0	0.003866677	0
Patescibacteria;WWE3;NA;NA;NA	0	0	0	0	0	0	0	0	0	0	0	0	0.019504584	0	0	0	0	0	0	0	0	0	0	0	0	0	0	0	0	0.014182385	0	0	0	0	0	0.004635925	0.013023608	0.018745397	0	0
PAUC34f;NA;NA;NA;NA	0.075348487	0	0	0	0	0	0	0	0	0.144439095	0	0.046623152	0.09102139	0	0.062227754	0	0.025035989	0.040735041	0.096339114	0	0.048459004	0	0	0	0.035574529	0.081582704	0	0	0.068102048	0.122914007	0.055207026	0	0.041825691	0.016092435	0.01793722	0.024724935	0.010655679	0.008033742	0.067666847	0.097683156
Planctomycetota;BD7-11;NA;NA;NA	0	0	0	0	0	0	0	0	0	0.409244102	0	0	0	0	0	0	0.106402954	0	0.022668027	0	0	0	0	0	0	0	0	0	0	0	0	0	0	0.086899149	0	0.012362468	0	0	0.030933416	0.023794615
Planctomycetota;Brocadiae;Brocadiales;GWA2-50-13;NA	0	0	0	0	0	0	0	0	0	0	0.123181153	0.046623152	0.065015279	0.19895288	0	1.315438628	0	0	0	0	0	0	0	0	0	0	0	0	0	0	0	0	0	0	0	0	0	0	0	0
Planctomycetota;Brocadiae;Brocadiales;NA;NA	0	0	0	0	0	0	0	0	0	0	0	0	0	0	0	0	0	0	0	0	0	0	0	0	0	0	0	0	0	0	0	0	0	0	0	0.007726542	0	0	0.013533369	0.015028178
Planctomycetota;Brocadiae;Brocadiales;Scalinduaceae;Candidatus Scalindua	0	0	0	0	0	0	0	0	0	0.433317285	0.207868196	0.053283602	0	0.303664921	0.883634101	8.657008266	0.469424798	0.339458677	0.13600816	0	0	0	0	0	0.272738053	0.26514379	0.793696773	0.947728383	0.356226099	0.288375171	0.125470514	0.737248608	0.616928949	0.276789881	1.044843049	0.571764124	0.02959911	0.006694785	2.594540252	2.157795867
Planctomycetota;Brocadiae;SM23-32;NA;NA	0	0	0	0	0	0	0	0	0	0	0.361844638	0.166511256	0.208048891	0.481675393	0	0	0	0	0	0	0	0	0	0	0	0	0	0	0	0.028364771	0	0	0	0	0.080717489	0.046359253	0.013023608	0.033473924	0.079266878	0.09517846
Planctomycetota;NA;NA;NA;NA	0.125580811	0.041446482	0	0.045367934	0.136045167	0.15755666	0.47429491	0.093684128	0	1.059220029	0.346446994	0.173171706	0.208048891	0.136125654	0.609831985	0.133321483	0.06884897	0.746809088	1.088065284	0.78125	0.494281838	0.078339209	0.087075507	0.029329814	0.154156291	0.57617785	0	0.20517831	0.261930955	0.420744102	0.542032622	0.16550479	0.094107806	0.122302506	0.233183857	0.352330325	0.133787976	0.136573609	0.448534529	0.399499061
Planctomycetota;ODP123;NA;NA;NA	0	0	0	0	0	0	0	0	0	0	0.030795288	0.059944052	0.032507639	0	0	0	0	0	0	0	0	0	0	0	0	0	0	0	0	0	0	0	0	0	0.00896861	0	0.024863252	0.01338957	0.015466708	0
Planctomycetota;OM190;NA;NA;NA	0	0	0	0	0	0	0	0	0	2.311025518	0.076988221	0	0	0	1.269446173	1.288774331	0.563309758	0.583868924	0.0850051	0.12807377	0.077534406	0	0	0	0.088936322	0.606771364	0.515613232	0.547142159	0.602441197	0.278920248	0.155583438	0.606850895	1.066555131	0.278399125	0.098654709	0.109716899	0.042622718	0.04820245	0.276467404	0.29805886
Planctomycetota;Phycisphaerae;Amsterdam-1B-07;NA;NA	0	0	0	0	0	0	0	0	0	0.084256139	0	0	0	0	0	0	0	0	0	0	0	0	0	0	0	0	0	0	0	0	0	0	0	0	0.022421525	0.054085796	0.036702896	0.052219321	0.032866754	0.032561052
Planctomycetota;Phycisphaerae;B103G10;NA;NA	0	0	0	0	0	0	0	0	0	0	0	0	0	0	0.049782203	0	0	0	0	0	0	0	0	0	0	0	0	0	0	0	0	0	0	0	0	0	0	0	0	0
Planctomycetota;Phycisphaerae;C86;NA;NA	0	0	0	0	0	0	0	0	0	0.349061146	0	0	0	0.020942408	0.460485376	0.826593192	0	0	0	0	0	0	0	0	0	0	0	0	0	0	0	0	0	0.0370126	0	0	0	0	0.073466863	0.058860363
Planctomycetota;Phycisphaerae;CCM11a;NA;NA	0	0.041446482	0	0	0	0	0	0	0.179340029	0.180548869	0.14627762	0.466231517	0.279565698	0.209424084	0.373366521	1.573193494	0	0.194622975	0.272016321	0.166495902	0.164760613	0.440658049	0.037318074	0	0.12451085	0.224352437	0	0	0.05762481	0.189098473	0.230865747	0.020061187	0.047053903	0.082071418	0.578475336	0.593398442	0.471217826	0.400348129	0.556801485	0.567313713
Planctomycetota;Phycisphaerae;DG-20;NA;NA	0	0	0	0	0	0.109077688	0.228677903	0.039035053	0.06456241	0	0.654399877	1.378713201	1.703400299	1.09947644	0	0	0	0.022630578	0	0	0	0	0	0	0.023716352	0	0.034760443	0	0	0.056729542	0.050188206	0.040122373	0	0	0.02690583	0.050995179	0.044990647	0.050880364	0.042533447	0.026299311
Planctomycetota;Phycisphaerae;mle1-8;NA;NA	0	0	0	0	0	0	0	0	0	0	0.14627762	0.106567204	0.058513751	0	0	0.106657186	0	0	0	0	0	0	0	0	0	0	0	0	0	0	0.035131744	0	0	0	0.015695067	0.030906169	0.028415145	0.025440182	0.044466785	0.032561052
Planctomycetota;Phycisphaerae;MSBL9;4572-13;NA	0.55255557	0.093254585	0	0	0	0	0	0.726051995	0.566714491	0	0	0	0	0	0	0	0.175251925	0.239884131	0.521364615	0.230532787	0.271370421	0.058754407	0.087075507	0	0	0.31613298	0.191182434	0.332193454	0.429566766	0.340377251	0.190715182	0.275841316	0.230041303	0	0.065022422	0.04944987	0.02959911	0.034812881	0.07733354	0.035065748
Planctomycetota;Phycisphaerae;MSBL9;KCLunmb-38-53;NA	0	0	0	0	0	0	0	0	0	0	0	0	0	0	0	0	0	0	0	0	0	0	0	0	0	0	0	0	0	0	0	0	0	0	0	0	0.01894343	0	0	0
Planctomycetota;Phycisphaerae;MSBL9;L21-RPul-D3;NA	0	0	0	0	0	0	0	0	0	0	1.639849103	0.765951778	2.542097393	0.387434555	0.062227754	1.262110035	0	0	0	0	0	0	0	0	0.166014467	0.112176219	0	0	0.078579287	0.160733702	0.08531995	0	0.094107806	0.006436974	0.143497758	0.055631104	0.060382184	0.024101225	0.208800557	0.226675016
Planctomycetota;Phycisphaerae;MSBL9;NA;NA	0	0	0	0	0	0	0	0	0	0	0	0	0	0	0	0	0	0.018104463	0	0	0	0	0	0	0	0	0	0	0	0	0.020075282	0	0	0.059542009	0	0.006181234	0.039070825	0	0.03866677	0
Planctomycetota;Phycisphaerae;MSBL9;SG8-4;NA	0.841391435	1.730390633	2.052597819	0.526268034	0.503367118	0.684765483	0.440416702	0.546490749	0.731707317	0	15.32065594	14.9926735	19.65411872	14.37696335	0	0.071104791	0.137697941	0.968588757	2.057123427	0.973360656	1.938360147	1.596161379	1.119542232	1.070538202	0.266808965	1.142157863	0.347604426	0.664386908	0.214783383	1.200775304	1.380175659	0.802447465	0.167302766	0.745079738	1.878923767	1.712201755	2.576306505	3.042110196	2.871007656	2.824045085
Planctomycetota;Phycisphaerae;MSBL9;SM23-30;NA	0.301393947	0	0	0	0	0	0	0.148333203	0.150645624	0.09629273	0.246362307	0	0.175541252	0	0.211574362	0	0.037553984	0	0.192678227	0.21772541	0	0	0	0	0	0	0	0	0.010477238	0.137096393	0.165621079	0.025076483	0	0.025747896	0.141255605	0.224069724	0.127868154	0.15799692	0.154667079	0.197871008
Planctomycetota;Phycisphaerae;MSBL9;ST-NAGAB-D1;NA	0	0	0	0	0	0	0	0	0	0	0.092385865	0.079925403	0.221051947	0	0	0	0	0	0	0	0	0.058754407	0	0	0	0	0	0	0	0	0	0	0	0	0	0	0.011839644	0	0	0.01377583
Planctomycetota;Phycisphaerae;NA;NA;NA	0	0	0.021381227	0	0	0	0	0	0	0	0.115482331	0.126548555	0.234055003	0.178010471	0	0	0	0.013578347	0	0	0	0	0	0	0	0	0	0	0	0	0	0	0	0	0.006726457	0	0	0	0.017400046	0.018785222
Planctomycetota;Phycisphaerae;Phycisphaerales;AKAU3564 sediment group;NA	0.175813136	0.414464822	0.363480864	0.725886943	0.1632542	0.387831778	0.550520877	0.101491139	0.351506456	0	0.869966895	1.325429599	2.015473636	0.77486911	0	0.07999289	0.056330976	0.466189916	0.527031622	1.331967213	0.988563675	0.303564434	0.174151014	0.205308696	0.166014467	0.132571895	0.144835178	0.20517831	0.288124051	0.482201106	0.752823087	0.290887206	0.162074554	0.112647045	0.414798206	0.449684757	0.330326064	0.341434023	0.659268425	0.695053225
Planctomycetota;Phycisphaerae;Phycisphaerales;Phycisphaeraceae;AKYG587	0	0	0	0	0	0	0	0	0	0.060182956	0	0	0	0	0.136901058	0	0	0	0	0	0	0	0	0	0	0	0	0	0	0	0	0	0	0	0	0	0	0	0	0
Planctomycetota;Phycisphaerae;Phycisphaerales;Phycisphaeraceae;I-8	0	0	0	0	0	0	0	0	0	0	0	0	0	0	0	0	0	0	0	0	0	0	0	0	0	0	0	0	0	0	0	0	0	0	0	0	0	0	0.003866677	0
Planctomycetota;Phycisphaerae;Phycisphaerales;Phycisphaeraceae;NA	0.075348487	0	0	0	0	0	0	0.031228043	0.050215208	0.09629273	0	0	0	0	0.211574362	0.657719314	0.062589973	0.045261157	0.039669047	0	0	0	0	0	0	0.035692433	0.115868142	0.078163166	0.041908953	0.047274618	0.060225847	0.06018356	0.031369269	0.065978983	0.089686099	0.074174805	0.028415145	0.021423311	0.071533524	0.075140889
Planctomycetota;Phycisphaerae;Phycisphaerales;Phycisphaeraceae;SM1A02	0	0	0	0	0	0	0	0	0	0.156475686	0	0	0	0	0	0.23109057	0.018776992	0	0	0.025614754	0	0	0	0	0	0	0.063727478	0.097703957	0.031431715	0	0	0.100305933	0.125477074	0.056323522	0	0	0	0	0.015466708	0.015028178
Planctomycetota;Phycisphaerae;Phycisphaerales;Phycisphaeraceae;Urania-1B-19 marine sediment group	0	0	0	0	0	0	0	0	0	1.516610496	0.14627762	0.059944052	0.065015279	0	1.194772869	2.06203893	0	0.06336562	0.056670067	0	0	0	0	0	0.059290881	0.071384866	0.069520885	0	0.141442716	0.10400416	0.050188206	0.06018356	0.125477074	0.13356721	0.073991031	0.06953888	0.085245436	0.01338957	0.328667543	0.31183469
Planctomycetota;Phycisphaerae;Phycisphaerales;Phycisphaeraceae;Z195MB87	0	0	0	0	0	0	0	0	0	0	0	0	0	0	0	0	0	0	0	0	0	0	0	0	0	0	0	0	0	0	0	0	0	0	0.00896861	0	0	0	0.040600108	0.030056356
Planctomycetota;Phycisphaerae;Pla1 lineage;NA;NA	0	0	0	0	0	0	0	0	0	0	0	0.079925403	0.045510695	0	0	0.177761977	0	0	0.039669047	0	0.116301609	0	0	0	0	0	0	0	0.026193096	0.037819695	0	0.01504589	0.03659748	0	0.118834081	0.064902955	0.068669934	0.077659503	0.021266723	0.045084534
Planctomycetota;Phycisphaerae;S-70;NA;NA	0	0	0	0	0	0	0	0	0	0	0.123181153	0.053283602	0	0	0	0.319971558	0	0	0	0	0	0	0	0	0	0	0	0	0	0	0	0	0	0.00482773	0.033632287	0.010817159	0.005919822	0	0.075400201	0.058860363
Planctomycetota;Pla3 lineage;NA;NA;NA	0	0	0	0	0	0.042419101	0	0	0.035868006	0.686085701	1.139425668	0.626082323	0.370587088	1.528795812	1.232109521	0	0	0.085996198	0.13600816	0	0.087226207	0	0	0	0.011858176	0	0.034760443	0.039081583	0.073340667	0.023637309	0.050188206	0.095290636	0.052282114	0.067588227	0.038116592	0.04944987	0.027231181	0.016067483	0.075400201	0.103944897
Planctomycetota;Pla4 lineage;NA;NA;NA	0.062790406	0	0	0.090735868	0.170056459	0.27875409	0.338782078	0.210789289	0.200860832	0.180548869	0.246362307	0.392966565	0.331577921	0.314136126	0.087118855	0.248866767	0.294172874	0.588395039	0.85571801	0.678790984	0.271370421	0.08813161	0.062196791	0	0.776710542	0.565980012	0	0.390815828	0.4662371	0.222190706	0.205771644	0.190581273	0.261410571	0.107819314	0.19058296	0.284336754	0.119580403	0.085693245	0.462067899	0.346900438
Planctomycetota;Planctomycetes;Gemmatales;Gemmataceae;NA	0	0	0	0	0	0	0	0	0	0	0	0	0	0	0	0	0	0	0	0	0	0	0	0	0	0	0	0	0	0	0	0	0	0	0	0	0	0	0.005800015	0
Planctomycetota;Planctomycetes;NA;NA;NA	0	0	0	0	0	0	0	0	0	0.084256139	0	0	0	0	0	0.177761977	0	0	0	0	0	0	0	0	0	0	0	0	0	0	0	0	0	0	0	0	0.008287751	0.016067483	0	0
Planctomycetota;Planctomycetes;Pirellulales;Pirellulaceae;Blastopirellula	0	0	0	0	0	0	0	0	0	0.060182956	0	0	0	0	0	0	0	0	0	0	0	0	0	0	0	0	0	0	0	0	0	0	0	0.057932766	0	0.003090617	0	0	0.013533369	0.006261741
Planctomycetota;Planctomycetes;Pirellulales;Pirellulaceae;Bythopirellula	0	0	0	0	0	0	0	0	0	0	0	0	0	0	0	0	0	0	0	0	0	0	0	0	0.231234436	0	0	0	0	0	0	0.040122373	0	0.022529409	0	0	0	0	0	0
Planctomycetota;Planctomycetes;Pirellulales;Pirellulaceae;NA	0	0	0	0	0	0.151496788	0	0	0	0.529610014	0.400338748	0.326362062	0.383590144	0.251308901	0.17423771	0.15109768	0.281654879	0.416402643	0.164343194	0	0.106609808	0	0	0	0.154156291	0.321231899	0.057934071	0.127015144	0.324794384	0.160733702	0.095357591	0.07522945	0.193443823	0.136785697	0.123318386	0.166893312	0.073405792	0.024101225	0.33253422	0.190356919
Planctomycetota;Planctomycetes;Pirellulales;Pirellulaceae;Pir4 lineage	0	0	0	0.045367934	0	0.072718458	0.04234776	0	0	0	0.277157595	0.832556281	0.604642091	0.376963351	0	0.38218825	0.206546911	0.194622975	0.442026522	0.243340164	0.13568521	0	0	0	0.308312582	0.15806649	0.17959562	0.381045432	0.539577767	0.359287099	0.205771644	0.255780129	0.418256914	0.040231087	0.035874439	0.117443442	0.087613365	0.052219321	0.284200758	0.226675016
Planctomycetota;Planctomycetes;Pirellulales;Pirellulaceae;Pirellula	0.175813136	0	0	0	0	0	0	0.171754235	0.071736011	0	0	0	0	0	0	0	0.050071978	0	0.396690468	0.21772541	0	0	0	0	0.136369026	0.117275138	0	0.234489497	0.083817906	0.264737862	0	0.085260043	0.067966749	0	0.029147982	0.027815552	0	0	0.030933416	0.017532874
Planctomycetota;Planctomycetes;Pirellulales;Pirellulaceae;Rhodopirellula	0	0	0	0	0	0	0	0.085877118	0	0.312951372	0	0	0.09102139	0	0	0	0.644676723	0.348510908	0.238014281	0	0.058150804	0	0	0	0.498043401	0.326330818	0.364984647	0.478749389	0.424328147	0.33564979	0.130489335	0.521590852	0.287551629	0.098163853	0	0.015453084	0	0	0.032866754	0.096430808
Planctomycetota;Planctomycetes;Pirellulales;Pirellulaceae;Rubripirellula	0	0	0	0	0	0	0	0	0.043041607	0.060182956	0.030795288	0	0.052012223	0	0	0	0.131438943	0	0.090672107	0	0.087226207	0	0	0	0.142298115	0.035692433	0.063727478	0.058622374	0.130965478	0.066184466	0	0.07522945	0.1829874	0.03218487	0.015695067	0.02008901	0.008287751	0.004016871	0.027066739	0.026299311
Planctomycetota;Planctomycetes;Planctomycetales;Gimesiaceae;NA	0	0	0	0	0	0	0	0	0	0.601829562	0	0	0.019504584	0	0	0.062216692	0.06884897	0	0	0	0	0	0	0	0.035574529	0	0.133248363	0.058622374	0.05762481	0	0	0.175535383	0.245725937	0.154487375	0.051569507	0.095809124	0.005919822	0.006694785	0.247467327	0.189104571
Planctomycetota;Planctomycetes;Planctomycetales;NA;NA	0	0	0	0	0	0	0	0	0	0	0	0	0	0	0.074673304	0	0	0.036208926	0.028335033	0	0	0	0	0	0	0	0.052140664	0	0.041908953	0.056729542	0	0.12036712	0.026141057	0.088508392	0.040358744	0.074174805	0	0	0.081200217	0.066374452
Planctomycetota;Planctomycetes;Planctomycetales;Rubinisphaeraceae;Fuerstia	0	0	0	0	0	0	0	0	0	0	0	0	0	0	0	0	0.050071978	0	0	0	0	0	0	0	0	0	0.063727478	0	0.031431715	0	0	0.065198857	0.057510326	0.065978983	0	0	0	0	0	0
Planctomycetota;Planctomycetes;Planctomycetales;Rubinisphaeraceae;NA	0	0	0	0	0	0	0	0	0	0	0	0	0	0	0	0	0.056330976	0	0	0	0	0	0	0	0.071149057	0	0	0	0.068102048	0	0	0	0.057510326	0.019310922	0	0	0	0	0.023200062	0.010018785
Planctomycetota;Planctomycetes;Planctomycetales;Rubinisphaeraceae;Planctomicrobium	0	0	0	0	0	0	0	0	0	0	0	0	0	0	0	0	0	0	0	0	0	0	0	0	0	0	0	0	0	0	0	0	0	0.009655461	0	0.012362468	0.008287751	0	0.009666692	0
Planctomycetota;SGST604;NA;NA;NA	0	0	0.074834295	0	0	0	0	0	0	0	0	0	0	0	0	0	0	0	0	0	0	0	0	0	0	0	0	0	0	0	0	0	0.052282114	0.049886548	0	0	0	0	0	0
Planctomycetota;SPG12-343-353-B69;NA;NA;NA	0	0	0	0	0	0	0	0	0	0	1.039340981	0.686026375	0.169039724	1.078534031	0	0	0	0	0.079338094	0	0	0	0	0	0	0	0	0	0.026193096	0.118186546	0.100376412	0	0.094107806	0.008046217	0.134529148	0.185437013	0.034334967	0.034812881	0.175933802	0.172824045
Planctomycetota;vadinHA49;NA;NA;NA	0.075348487	0	0	0	0.047615808	0	0.025408656	0.10929815	0.043041607	0.264805007	0.123181153	0.426268816	0.533125284	0.052356021	0.037336652	0.15109768	0.538273769	0.380193718	0.294684348	0.256147541	0.407055631	0.058754407	0.211469088	0	0.503972489	0.219253518	0.289670355	0.058622374	0.110011001	0.307285019	0.26097867	0.310948393	0.339833743	0.136785697	0.226457399	0.214797874	0.117212474	0.141929437	0.355734282	0.252974327
Poribacteria;NA;NA;NA;NA	0	0.031084862	0	0	0	0	0	0	0	0	0.14627762	0	0	0	0	0	0	0	0	0	0	0.048962005	0	0	0	0	0	0	0	0.028364771	0	0	0	0	0.067264574	0.057176412	0.137339869	0.156657963	0.092800247	0.083907326
Proteobacteria;Alphaproteobacteria;AT-s3-44;NA;NA	0	0	0	0	0	0	0	0	0	0.180548869	0	0	0	0	0.112009956	0.497733535	0	0	0	0	0	0	0	0	0	0	0	0	0	0	0	0	0	0.022529409	0	0	0.003551893	0	0	0.016280526
Proteobacteria;Alphaproteobacteria;Caulobacterales;Caulobacteraceae;Phenylobacterium	0	0	0	0	0	0	0	0	0	0	0	0	0	0	0.049782203	0	0	0	0	0	0	0	0	0	0	0	0	0	0	0	0	0	0	0	0	0	0	0	0	0
Proteobacteria;Alphaproteobacteria;Caulobacterales;Hyphomonadaceae;Algimonas	0	0	0	0	0	0	0	0	0	0	0	0	0	0	0	0	0	0	0	0	0	0	0	0	0	0	0	0	0	0	0	0	0	0.194718463	0	0	0	0	0	0
Proteobacteria;Alphaproteobacteria;Caulobacterales;Hyphomonadaceae;Maricaulis	0	0	0	0	0	0	0	0	0	0	0	0	0	0	0	0	0	0	0	0	0	0	0	0	0	0	0	0	0	0	0	0	0	0.009655461	0	0	0	0	0	0
Proteobacteria;Alphaproteobacteria;Caulobacterales;Hyphomonadaceae;NA	0	0	0	0	0	0	0	0	0	0	0	0	0	0	0	0	0	0	0	0	0	0	0	0	0	0	0	0	0	0	0	0	0	0.014483191	0	0	0	0	0	0
Proteobacteria;Alphaproteobacteria;Caulobacterales;Hyphomonadaceae;Robiginitomaculum	0	0	0	0	0	0	0	0	0	0	0	0	0	0	0	0	0	0	0	0	0	0	0	0	0	0	0.069520885	0	0	0	0	0	0	0.017701678	0	0	0	0	0	0
Proteobacteria;Alphaproteobacteria;Defluviicoccales;Defluviicoccaceae;Defluviicoccus	0.364184353	0	0	0	0	0	0	0.460613631	0.136298422	0	0	0	0	0	0	0	0.632158728	0.964062641	1.122067324	0.947745902	0.513665439	0.254602429	0	0	1.138384916	0.739343259	0.782109959	1.641426478	1.592540206	1.342599159	1.264742785	0.797432168	0.946306269	0.033794113	0.073991031	0.04017802	0.008287751	0	0.098600263	0.091421415
Proteobacteria;Alphaproteobacteria;Defluviicoccales;NA;NA	0	0	0	0	0	0	0	0	0	2.864708714	0.177072908	0.059944052	0.136532085	0.062827225	2.999377722	2.026486535	0	0	0	0	0	0	0	0	0	0	0	0.078163166	0	0	0	0	0.026141057	0.29449156	0.02690583	0.010817159	0.014207573	0.004016871	0.206867218	0.217908579
Proteobacteria;Alphaproteobacteria;Kiloniellales;Kiloniellaceae;Limibacillus	0	0	0	0	0	0	0	0	0	0.180548869	0	0	0.039009167	0	0.17423771	0	0	0	0	0	0	0	0	0	0	0	0	0	0	0	0	0	0	0.022529409	0	0	0	0	0	0.008766437
Proteobacteria;Alphaproteobacteria;Kiloniellales;Kiloniellaceae;NA	0	0	0	0	0	0	0	0	0	4.694270583	0.153976442	0.179832157	0.416097783	0.157068063	6.372121966	4.390720825	0	0.054313388	0	0.051229508	0.552432642	0	0	0	0	0.061187028	0.237529691	0.332193454	0.151919954	0.061457004	0.080301129	0.421284919	0.32937732	0.704848651	0.457399103	0.290517987	0.106556795	0.03079601	1.591137576	1.07827176
Proteobacteria;Alphaproteobacteria;Kiloniellales;Kiloniellaceae;Pelagibius	0	0	0	0	0	0	0	0	0	0	0	0	0	0	0.211574362	0	0.081366965	0	0	0	0	0	0	0	0	0	0.133248363	0.166096727	0	0	0	0	0.130705286	0.10138234	0	0.012362468	0	0	0.052200139	0.040075141
Proteobacteria;Alphaproteobacteria;Kordiimonadales;Kordiimonadaceae;Kordiimonas	0	0	0	0	0	0	0	0	0	0.168512277	0	0	0	0	0	0	0	0	0	0	0	0	0	0	0	0	0.028967036	0	0	0	0	0	0	0.065978983	0	0	0	0	0	0
Proteobacteria;Alphaproteobacteria;Kordiimonadales;Kordiimonadales Incertae Sedis;Eilatimonas	0	0	0	0	0	0	0	0	0	0	0	0	0	0	0	0	0	0	0	0	0	0	0	0	0	0	0	0	0	0	0	0	0	0.011264704	0	0	0	0	0	0
Proteobacteria;Alphaproteobacteria;Kordiimonadales;NA;NA	0	0	0	0	0	0	0	0	0	0	0	0	0	0	0	0	0	0	0	0	0	0	0	0	0	0	0	0	0	0	0	0	0	0	0	0	0.009471715	0	0	0.006261741
Proteobacteria;Alphaproteobacteria;Micavibrionales;Micavibrionaceae;NA	0	0	0	0	0	0	0	0	0	0	0	0	0	0	0	0	0.025035989	0	0	0	0	0	0	0	0	0	0	0	0	0	0	0	0	0.045058818	0	0.003090617	0	0	0	0
Proteobacteria;Alphaproteobacteria;NA;NA;NA	0	0	0	0	0	0	0	0	0	0.601829562	0.053891755	0.099906754	0.065015279	0	0.784069695	1.67985068	0	0	0	0	0	0	0	0	0	0	0	0	0	0.023637309	0	0	0.052282114	0.077243688	0.152466368	0.023179627	0.818119391	0.583785231	0.139200371	0.139010645
Proteobacteria;Alphaproteobacteria;Parvibaculales;NA;NA	0	0	0	0	0	0	0	0	0	0	0	0	0	0	0	0	0	0	0	0	0	0	0	0	0	0	0	0	0	0	0	0	0	0	0	0.009271851	0.011839644	0.010711656	0	0
Proteobacteria;Alphaproteobacteria;Parvibaculales;PS1 clade;NA	0	0	0	0	0	0	0	0	0	0.276841598	0.238663484	0.206473958	0.494116117	0.230366492	0	0	0	0.027156694	0	0.076844262	0.155068812	0	0	0	0	0	0	0	0	0	0	0	0	0.043449574	0	0	0.039070825	0	0.067666847	0.038822793
Proteobacteria;Alphaproteobacteria;Puniceispirillales;EF100-94H03;NA	0	0	0	0	0	0	0	0	0	0	0	0	0	0	0	0	0	0	0	0	0	0	0	0	0	0	0	0	0	0	0.010037641	0	0	0.00482773	0	0	0	0	0	0
Proteobacteria;Alphaproteobacteria;Rhizobiales;Hyphomicrobiaceae;Filomicrobium	0	0	0	0	0	0	0	0	0	0	0.030795288	0	0.039009167	0.052356021	0	0	0	0	0	0	0	0	0	0	0	0	0	0	0	0	0	0	0	0.016092435	0	0.007726542	0.01894343	0.018745397	0.023200062	0.008766437
Proteobacteria;Alphaproteobacteria;Rhizobiales;Hyphomicrobiaceae;NA	0	0	0	0	0	0	0	0	0	0.156475686	0.346446994	0.466231517	0.624146674	0.554973822	0.248911014	0	0	0	0.039669047	0	0.048459004	0	0	0	0	0	0	0	0	0	0	0	0	0.144831915	0.246636771	0.142168377	0.103004902	0.058914106	0.369267651	0.150281778
Proteobacteria;Alphaproteobacteria;Rhizobiales;KF-JG30-B3;NA	0	0	0	0	0	0	0	0	0	0	0	0	0	0	0.186683261	0	0	0	0	0	0	0	0	0	0	0	0	0	0	0	0	0	0	0	0	0	0	0	0.009666692	0.007514089
Proteobacteria;Alphaproteobacteria;Rhizobiales;Methyloligellaceae;Methyloceanibacter	0	0	0	0	0	0	0	0	0	0	0.069289399	0	0	0	0	0	0	0	0	0	0	0	0	0	0.071149057	0.045890271	0.057934071	0	0.05762481	0.05200208	0	0	0.041825691	0.011264704	0	0.009271851	0.011839644	0.014728526	0	0
Proteobacteria;Alphaproteobacteria;Rhizobiales;Methyloligellaceae;NA	0	0	0	0	0	0	0	0	0	0.156475686	0	0.179832157	0.234055003	0	0.161792159	0.106657186	0	0	0	0	0	0.078339209	0	0	0	0	0	0	0	0	0	0.06018356	0	0.061151253	0.080717489	0.038632711	0.065118041	0.014728526	0.146933725	0.108954289
Proteobacteria;Alphaproteobacteria;Rhizobiales;Rhizobiaceae;Ahrensia	0	0	0	0	0	0	0	0	0	0	0	0	0	0	0	0	0	0.090522314	0	0	0.465206435	0.489620055	0.136832939	0	0	0.040791352	0.307050576	0	0	0	0.115432873	0	0.313692686	0	0.239910314	0.267338361	1.474035661	0.802035215	0.098600263	0.075140889
Proteobacteria;Alphaproteobacteria;Rhizobiales;Rhizobiaceae;Aureimonas	0	0	0	0	0	0	0	0	0	0	0	0	0	0	0	0	0	0	0	0	0	0	0	0	0.059290881	0	0	0	0	0	0	0	0	0	0	0	0	0	0	0
Proteobacteria;Alphaproteobacteria;Rhizobiales;Rhizobiaceae;Lentilitoribacter	0	0	0	0	0	0	0	0	0	0	0	0	0	0	0	0	0	0	0	0	0	0	0	0	0	0	0	0	0	0	0	0	0	0.090117636	0	0	0	0	0	0
Proteobacteria;Alphaproteobacteria;Rhizobiales;Rhizobiaceae;Pseudahrensia	0	0	0	0	0	0	0	0	0	0	0.115482331	0	0.247058059	0	0	0	0	0	0	0	0	0	0	0	0	0	0	0	0	0	0	0	0	0.074025201	0.020179372	0.02936086	0.020127395	0.020084354	0.023200062	0.021289919
Proteobacteria;Alphaproteobacteria;Rhizobiales;Rhizobiales Incertae Sedis;Bauldia	0	0	0	0	0	0	0	0	0	0	0.061590577	0	0.110525974	0	0	0	0	0	0	0	0	0	0	0	0	0	0	0	0	0	0	0	0	0.022529409	0	0.004635925	0	0	0	0
Proteobacteria;Alphaproteobacteria;Rhizobiales;Stappiaceae;NA	0	0	0	0	0	0	0	0	0	0	0	0	0	0	0	0	0	0.013578347	0	0	0	0	0	0	0	0.035692433	0	0	0.062863429	0.037819695	0.050188206	0.03009178	0.047053903	0	0	0	0	0	0	0
Proteobacteria;Alphaproteobacteria;Rhodobacterales;Rhodobacteraceae;Halocynthiibacter	0	0	0	0	0	0	0	0	0	0	0	0	0.09102139	0	0	0	0	0	0	0	0	0	0	0	0	0	0	0	0	0	0	0	0	0	0	0	0	0	0	0
Proteobacteria;Alphaproteobacteria;Rhodobacterales;Rhodobacteraceae;Limibaculum	0	0	0	0	0	0	0	0	0	1.023110255	0	0	0	0	0.709396391	0	0	0	0	0	0	0	0	0	0	0	0.237529691	0.351734245	0.178113049	0.122914007	0.045169385	0.280856613	0.277095206	0.117474775	0.224215247	0.262702435	0.091165258	0.070964718	0.295800789	0.231684408
Proteobacteria;Alphaproteobacteria;Rhodobacterales;Rhodobacteraceae;NA	0	0	0	0	0	0	0	0	0.093256815	0	0.354145816	0.193153057	0.331577921	0	0	0	0	0	0	0	0	0	0	0	0.118581762	0.101978381	0.046347257	0	0.178113049	0.094549237	0	0.09027534	0.151618131	0.514957918	0	0.084991964	0.099453008	0	0.059933493	0.063869756
Proteobacteria;Alphaproteobacteria;Rhodobacterales;Rhodobacteraceae;Oceanicella	0	0	0	0	0	0	0	0	0	0	0	0	0	0	0	0	0	0	0	0	0	0	0	0	0	0	0	0	0	0	0	0	0.094107806	0	0	0	0	0	0	0
Proteobacteria;Alphaproteobacteria;Rhodobacterales;Rhodobacteraceae;Roseobacter clade NAC11-7 lineage	0	0	0	0	0	0	0	0	0	0	0	0	0	0	0	0	0	0	0	0	0	0	0	0	0	0	0	0	0	0	0	0	0	0.078852931	0	0	0	0	0	0
Proteobacteria;Alphaproteobacteria;Rhodobacterales;Rhodobacteraceae;Sedimentitalea	0	0	0	0	0	0.054538844	0	0	0	0	0.053891755	0	0.084519862	0	0	0	0.050071978	0	0	0	0	0	0	0	0	0	0	0	0	0	0	0	0	0.177016784	0	0.009271851	0.013023608	0	0	0
Proteobacteria;Alphaproteobacteria;Rhodobacterales;Rhodobacteraceae;Sulfitobacter	0	0	0	0	0	0	0	0	0	0	0	0	0	0	0	0	0	0	0	0	0	0	0	0	0	0	0	0	0	0	0	0	0	0.093336123	0	0	0	0	0	0
Proteobacteria;Alphaproteobacteria;Rhodobacterales;Rhodobacteraceae;Tateyamaria	0	0	0	0	0	0	0	0	0	0	0	0	0	0	0	0	0	0	0	0	0	0	0	0	0	0	0	0	0	0	0	0	0	0.046668061	0	0	0	0	0	0
Proteobacteria;Alphaproteobacteria;Rhodospirillales;Magnetospiraceae;Magnetospira	0	0	0	0	0	0	0	0	0	0.132402504	0.069289399	0	0	0	0.062227754	0.159985779	0	0	0	0	0	0	0	0	0	0	0	0	0	0	0	0	0	0.038621844	0.213004484	0.114352825	0	0	0.237800634	0.321853475
Proteobacteria;Alphaproteobacteria;Rhodospirillales;Magnetospiraceae;Magnetovibrio	0	0	0	0	0	0	0	0	0	0	0	0	0	0	0	0	0	0	0	0	0	0	0	0	0	0	0	0	0	0	0	0	0	0.019310922	0	0	0	0	0.044466785	0.77269881
Proteobacteria;Alphaproteobacteria;Rhodospirillales;Magnetospiraceae;NA	0	0	0	0	0	0	0	0	0	0.758305248	0	0	0	0	1.630367144	1.768731668	0	0	0	0	0	0	0	0	0	0	0	0	0	0	0	0.06018356	0	0.102991584	0	0	0	0	0.073466863	0.0676268
Proteobacteria;Alphaproteobacteria;Rhodospirillales;NA;NA	0	0	0	0	0.020406775	0	0	0	0	0	0	0	0	0	0	0	0	0	0	0	0	0	0	0	0	0	0	0	0	0	0	0	0	0.057932766	0	0	0	0	0.009666692	0.015028178
Proteobacteria;Alphaproteobacteria;Rhodospirillales;Terasakiellaceae;Aestuariispira	0	0	0	0	0	0	0	0	0	0	0	0	0	0	0	0	0	0	0	0	0	0	0	0	0	0	0	0	0	0	0	0	0	0.003218487	0	0	0	0	0	0
Proteobacteria;Alphaproteobacteria;Rhodospirillales;Terasakiellaceae;NA	0	0	0	0	0	0	0	0	0	0	0	0	0	0	0	0	0.012517995	0	0	0	0	0	0	0	0	0	0	0	0	0	0	0	0	0	0	0	0	0	0	0
Proteobacteria;Alphaproteobacteria;Rickettsiales;AB1;NA	0	0	0	0	0	0	0	0	0	0	0	0	0	0	0	0	0	0	0	0	0	0	0	0	0	0	0.017380221	0	0	0	0	0	0	0	0	0.006181234	0	0	0.036733431	0
Proteobacteria;Alphaproteobacteria;Rickettsiales;Mitochondria;NA	0	0	0	0	0	0	0	0	0	0	0	0	0.149535141	0	0	0	0	0.06336562	0	0	0	0	0	0	0	0.091780543	0	0	0	0	0	0	0	0.271962151	0	0	0	0	0	0
Proteobacteria;Alphaproteobacteria;Rickettsiales;NA;NA	0	0	0	0	0	0	0	0.039035053	0	0	0	0	0	0	0	0	0	0.022630578	0	0	0	0	0	0	0	0	0.028967036	0	0	0	0	0	0	0	0	0.018543701	0	0	0	0.016280526
Proteobacteria;Alphaproteobacteria;Rickettsiales;Rickettsiaceae;Candidatus Megaira	0	0	0	0	0	0	0	0	0	0	0	0	0	0	0	0	0	0	0	0	0	0	0	0	0	0	0	0	0	0	0	0	0	0.012873948	0	0	0	0	0	0
Proteobacteria;Alphaproteobacteria;Rickettsiales;Rickettsiaceae;NA	0	0	0	0	0	0	0	0	0	0	0	0	0	0	0	0	0	0	0	0	0	0	0	0	0	0	0	0	0	0	0	0.010030593	0	0.011264704	0	0	0	0	0	0.003757044
Proteobacteria;Alphaproteobacteria;Rickettsiales;SM2D12;NA	0	0	0	0	0	0	0	0	0	0	0	0	0	0	0	0	0	0	0	0	0	0	0	0	0	0	0	0	0	0	0	0	0	0	0	0	0	0	0	0
Proteobacteria;Alphaproteobacteria;Sneathiellales;Sneathiellaceae;Sneathiella	0	0	0	0	0	0	0	0	0	0	0	0	0	0	0	0	0	0	0	0	0	0	0	0	0	0	0	0	0	0	0	0	0	0.043449574	0	0	0	0	0	0
Proteobacteria;Alphaproteobacteria;Sphingomonadales;Sphingomonadaceae;NA	0	0	0	0	0	0	0	0	0	0	0	0	0	0	0	0	0.025035989	0	0	0	0	0	0	0	0	0	0	0	0	0	0	0	0	0.051495792	0	0	0	0	0	0
Proteobacteria;Alphaproteobacteria;Thalassobaculales;Oceanibaculaceae;Oceanibaculum	0	0	0	0	0	0	0	0	0	0	0	0	0	0	0	0	0	0	0	0	0	0	0	0	0	0	0	0	0	0	0	0	0	0.022529409	0.00896861	0.010817159	0	0	0.03866677	0.0338134
Proteobacteria;Alphaproteobacteria;Tistrellales;Geminicoccaceae;NA	0	0	0	0	0	0	0	0	0	0	0	0	0	0	0	0	0.018776992	0.06336562	0.045336053	0	0	0	0	0	0.065219969	0.061187028	0.04055385	0.078163166	0.277646812	0.212735782	0	0.055168263	0.07319496	0.022529409	0.020179372	0.02008901	0.003551893	0	0.069600186	0.031308704
Proteobacteria;Gammaproteobacteria;Acidiferrobacterales;Acidiferrobacteraceae;NA	0	0	0	0	0	0	0	0	0	0	0	0	0	0	0	0	0	0	0	0	0	0	0	0	0	0	0	0	0	0	0	0	0	0	0	0.035542094	0.046174611	0.024101225	0	0
Proteobacteria;Gammaproteobacteria;Arenicellales;Arenicellaceae;Arenicella	0	0	0	0	0	0	0	0	0	0	0	0	0	0	0	0	0	0	0	0	0	0	0	0	0	0	0.052140664	0	0	0	0	0	0	0.403920117	0	0	0	0	0	0
Proteobacteria;Gammaproteobacteria;Arenicellales;Arenicellaceae;Candidatus Thiosymbion	0	0	0	0	0	0	0	0	0	0	0	0	0	0	0	0	0	0	0	0.076844262	0	0	0	0	0	0	0	0.06839277	0.062863429	0.061457004	0.050188206	0	0	0	0	0	0	0	0	0
Proteobacteria;Gammaproteobacteria;Arenicellales;Arenicellaceae;NA	0	0	0	0	0	0	0	0	0	0	0	0	0	0	0	0	0	0	0	0	0	0	0	0	0	0	0	0	0	0	0	0	0.062738537	0	0	0	0	0	0	0
Proteobacteria;Gammaproteobacteria;AT-s16;NA;NA	0.452090921	0.134701067	0	0	0	0	0	0.366929503	0.803443329	0	0	0	0	0	0	0	0	0.099574545	0.062337074	0	0.358596627	0.528789659	0.024878716	0	0	0.101978381	0.052140664	0	0	0	0.040150565	0	0	0	0.349775785	0.435776981	0.880869503	1.100622615	0.110200294	0.097683156
Proteobacteria;Gammaproteobacteria;AT-s2-59;NA;NA	0	0	0	0	0	0	0	0	0	3.189696678	0	0	0.110525974	0	2.327317984	0.657719314	0.607122739	0.407350412	0.022668027	0.166495902	0.145377011	0.166470819	0.087075507	0	0.349816198	0.336528656	0.463472568	0.185637518	0.288124051	0	0.195734003	0.857615728	0.334605531	0.706457894	0.19058296	0.193163555	0.106556795	0.049541407	0.817802181	0.686286788
Proteobacteria;Gammaproteobacteria;B2M28;NA;NA	3.528820796	0.953269091	0	0	0	0	0	3.911312358	3.364418938	0	0	0	0	0	0	0.355523953	4.231082181	6.35014031	7.32177264	3.662909836	4.041480907	3.065021543	0.684164697	0.23463851	8.128779794	6.975321232	3.893169573	5.36394724	5.605322437	5.375124096	5.962358846	4.553889363	4.752444189	0.79657553	11.35650224	11.97614044	5.764722597	4.111936801	10.21382724	7.643080776
Proteobacteria;Gammaproteobacteria;BD7-8;NA;NA	0.125580811	0	0	0	0	0	0	0	0	1.600866635	0	0	0	0	0.423148724	0	2.46604494	2.625147099	0.362688428	0	0.087226207	0	0	0	2.205620776	2.508668162	3.742540988	5.119687347	3.473204463	2.571739233	1.224592221	3.856763128	3.25717572	0.53426884	0.134529148	0.134441835	0	0	0.274534065	0.274264245
Proteobacteria;Gammaproteobacteria;BD72BR169;NA;NA	0	0	0	0	0	0	0	0	0	0	0	0	0	0	0	0	0	0	0	0	0	0	0	0	0	0	0	0	0	0	0	0	0.015684634	0.016092435	0	0	0	0	0	0.008766437
Proteobacteria;Gammaproteobacteria;Beggiatoales;Beggiatoaceae;Candidatus Maribeggiatoa	0	0	0	0	0	0	0	0	0	0	0	0	0	0	0	0	0	0	0	0	0	0	0	0	0	0	0	0	0	0	0	0	0	0	0	0	0	0	0	0
Proteobacteria;Gammaproteobacteria;Beggiatoales;Beggiatoaceae;Candidatus Thiophysa	0	0	0	0	0	0	0	0	0	0	0	0	0	0	0	0	0.018776992	0	0	0	0	0	0	0	0	0	0	0	0.041908953	0	0	0	0	0	0.022421525	0	0	0	0.021266723	0.02003757
Proteobacteria;Gammaproteobacteria;Beggiatoales;Beggiatoaceae;Candidatus Thiopilula	0	0	0	0	0	0	0	0	0	0	0	0	0	0	0	0	0	0	0	0	0	0	0	0	0.041503617	0	0.017380221	0	0	0.023637309	0	0	0	0	0.085201794	0.060267029	0	0	0.137267033	0.065122104
Proteobacteria;Gammaproteobacteria;Beggiatoales;Beggiatoaceae;NA	0	0	0	0	0	0	0	0	0	0	0	0.046623152	0	0	0	0	0	0	0	0	0	0	0	0	0	0	0	0	0	0	0	0	0	0	0	0	0	0	0	0
Proteobacteria;Gammaproteobacteria;Beggiatoales;Beggiatoaceae;Thiomargarita	0	0	0	0	0	0	0	0	0	0	0	0	0	0	0	0	0	0	0	0	0	0	0	0	0	0	0	0	0	0	0	0	0	0	0.020179372	0.006181234	0	0	0.023200062	0
Proteobacteria;Gammaproteobacteria;Burkholderiales;Gallionellaceae;NA	0	0	0	0	0	0	0	0	0	0	0	0	0	0	0	0	0	0	0	0	0	0	0	0	0	0	0	0	0	0	0	0	0	0.020920165	0	0	0	0	0	0.028804008
Proteobacteria;Gammaproteobacteria;Burkholderiales;Nitrosomonadaceae;NA	0	0	0	0	0	0	0	0	0	0	0	0	0	0	0	0	0	0	0	0	0	0	0	0	0	0	0	0	0	0	0	0	0	0	0	0	0	0	0.058000155	0.053850971
Proteobacteria;Gammaproteobacteria;Burkholderiales;Nitrosomonadaceae;Nitrosomonas	0	0	0	0	0	0	0	0	0	1.047183438	0.14627762	0.113227654	0.234055003	0	1.032980709	0.399964448	0.444388809	0.348510908	0	0	0.077534406	0	0	0	0.177872643	0.321231899	0.428712126	0.947728383	0.440044004	0.392379332	0.245922208	0.907768695	0.716264966	0.30414702	0.192825112	0.109716899	0.081693543	0.026779139	0.394401052	0.289292423
Proteobacteria;Gammaproteobacteria;Burkholderiales;Nitrosomonadaceae;oc32	0	0	0	0	0	0	0	0	0	0.662012518	0	0	0	0	0.323584319	0	0.056330976	0.076943967	0	0	0	0	0	0	0.029645441	0.066285947	0.069520885	0.117244748	0.073340667	0.066184466	0.015056462	0.09027534	0.057510326	0.16575208	0.00896861	0.003090617	0.007103786	0	0.036733431	0.040075141
Proteobacteria;Gammaproteobacteria;CH2b56;NA;NA	0	0	0	0	0	0	0	0	0	0	0	0	0	0	0	0	0	0	0	0	0	0	0	0	0	0	0	0	0	0	0	0	0	0	0.01793722	0.012362468	0.008287751	0	0	0.01377583
Proteobacteria;Gammaproteobacteria;Chromatiales;Chromatiaceae;Lamprocystis	0	0	0	0	0	0	0	0	0	0	0	0	0	0	0	0	0	0	0	0	0	0	0	0	0	0	0	0	0.036670334	0	0	0	0	0	0	0	0	0	0	0
Proteobacteria;Gammaproteobacteria;Chromatiales;Chromatiaceae;NA	0	0	0	0	0	0	0	0	0	0	0	0	0	0	0	0	0	0	0	0	0	0	0	0	0	0	0	0	0	0	0	0	0	0	0.071748879	0.094263815	0.031967038	0.021423311	0.044466785	0.036318096
Proteobacteria;Gammaproteobacteria;Chromatiales;Sedimenticolaceae;NA	0	0	0	0	0	0	0	0.156140214	0.172166428	0	0	0	0	0	0	0	0.100143957	0.081470082	0.05100306	0	0	0.166470819	0	0	0.189730819	0.076483785	0	0	0.026193096	0	0	0	0	0.046668061	1.098654709	1.192978118	1.497714949	1.225145612	0.508468023	0.340638698
Proteobacteria;Gammaproteobacteria;Chromatiales;Sedimenticolaceae;Sedimenticola	0.477207083	0	0	0	0	0	0	0.44499961	0.301291248	0	0	0	0	0	0	0	0.2315829	0.348510908	0.215346254	0	0	0	0	0	0.367603463	0.356924332	0.075314292	0.332193454	0.303839908	0.316739942	0.296110414	0.115351823	0.088879594	0.028966383	0.029147982	0.055631104	0.020127395	0.01338957	0.027066739	0.017532874
Proteobacteria;Gammaproteobacteria;Coxiellales;Coxiellaceae;Coxiella	0	0	0	0	0	0	0	0	0	0	0	0	0	0	0	0	0	0	0	0	0	0	0	0	0	0	0	0	0	0	0.015056462	0	0	0.043449574	0.01793722	0.046359253	0	0	0.061866832	0.04758923
Proteobacteria;Gammaproteobacteria;D90;NA;NA	0	0	0	0	0	0	0	0	0	0.108329321	0	0	0	0	0	0	0	0	0	0	0	0	0	0	0	0	0	0	0	0	0	0	0	0	0	0	0	0	0	0
Proteobacteria;Gammaproteobacteria;Diplorickettsiales;Diplorickettsiaceae;Aquicella	0	0	0	0	0	0	0	0	0.014347202	0	0	0	0	0	0	0	0	0	0	0	0	0	0	0	0	0	0	0	0	0	0	0	0	0.00482773	0	0	0	0	0	0
Proteobacteria;Gammaproteobacteria;Diplorickettsiales;Diplorickettsiaceae;NA	0	0	0	0	0	0	0	0	0	0	0	0	0	0	0.037336652	0	0	0	0	0	0	0	0	0	0	0	0	0	0	0	0	0	0	0	0.011210762	0.016998393	0.003551893	0	0.007733354	0
Proteobacteria;Gammaproteobacteria;EC3;NA;NA	0	0	0	0	0	0	0	0	0	0	0.046192932	0	0.013003056	0	0	0	0	0.022630578	0	0	0	0	0	0	0	0	0	0	0	0	0	0	0	0.011264704	0.01793722	0.030906169	0.011839644	0.006694785	0.017400046	0.0338134
Proteobacteria;Gammaproteobacteria;Ectothiorhodospirales;Ectothiorhodospiraceae;NA	0	0	0	0	0	0	0	0	0	0	0	0	0	0	0	0	0	0	0	0.358606557	0.329521225	0.195848022	0	0	0	0.045890271	0	0	0	0	0	0	0	0	0	0	0.22140134	0.293231573	0	0.023794615
Proteobacteria;Gammaproteobacteria;Ectothiorhodospirales;Ectothiorhodospiraceae;Thiogranum	0.653020219	0.569889131	0	0	0	0	0	1.34280584	1.219512195	0	0	0	0	0	0	0	0.456906804	1.330678012	2.918508444	2.638319672	2.432641985	1.233842538	0.547331758	0.46927702	1.079094035	1.692841118	0.625687967	1.133365901	1.252029965	1.073133834	1.058971142	0.757309795	0.831285617	0	0.123318386	0.182346396	0.049726504	0.072303675	0.092800247	0.070131497
Proteobacteria;Gammaproteobacteria;Ectothiorhodospirales;NA;NA	0	0	0	0	0	0	0	0	0	0	0	0	0	0	0	0	0.106402954	0.040735041	0	0	0	0	0	0	0	0.040791352	0.110074735	0.13678554	0.047147572	0.014182385	0	0.06018356	0	0	0	0.021634318	0	0	0.027066739	0.017532874
Proteobacteria;Gammaproteobacteria;Ectothiorhodospirales;Thioalkalispiraceae;NA	0	0	0	0	0	0	0	0	0	0	0	0	0	0	0	0	0	0	0	0	0	0	0	0	0	0	0	0	0	0	0	0	0	0	0.062780269	0.013907776	0	0	0.081200217	0.130244208
Proteobacteria;Gammaproteobacteria;Ectothiorhodospirales;Thioalkalispiraceae;Thioalkalispira-Sulfurivermis	0	0	0	0	0	0	0	0	0	0	0	0	0	0	0	0	0	0.058839504	0.079338094	0	0	0	0	0	0	0.142769733	0.034760443	0	0	0.047274618	0.195734003	0	0	0	0.419282511	0.165348003	0.073405792	0.042846622	0	0.096430808
Proteobacteria;Gammaproteobacteria;Ectothiorhodospirales;Thioalkalispiraceae;Thiohalophilus	0.426974758	0.18650917	0	0	0	0	0	0.484034663	0.896700143	0	0	0	0	0	0	0	0.075107968	0.16746628	0.164343194	0	2.006202752	0.910693302	0.261226521	0.205308696	0.083007233	0.219253518	0.115868142	0	0.110011001	0.094549237	0.09033877	0.170520086	0.465310817	0.080462175	1.067264574	1.369143281	2.25663612	1.741982995	0.175933802	0.299311209
Proteobacteria;Gammaproteobacteria;Enterobacterales;Alteromonadaceae;Glaciecola	0	0	0	0	0	0	0	0	0	0	0	0	0	0	0	0	0	0	0	0	0	0	0	0	0	0	0	0	0	0	0	0	0	0.017701678	0	0	0	0	0	0
Proteobacteria;Gammaproteobacteria;Enterobacterales;Alteromonadaceae;Paraglaciecola	0	0	0	0	0	0	0	0	0	0	0.015397644	0	0	0	0	0	0	0	0	0	0	0	0	0	0	0	0	0	0	0	0	0	0	0.041840331	0	0	0	0	0	0
Proteobacteria;Gammaproteobacteria;Enterobacterales;Colwelliaceae;Colwellia	0	0	0	0	0	0	0	0	0	0.156475686	0	0	0	0	0	0	0	0	0	0	0	0	0	0	0	0	0.069520885	0	0	0	0.020075282	0	0	0.114256288	0	0	0	0	0.013533369	0
Proteobacteria;Gammaproteobacteria;Enterobacterales;Colwelliaceae;Thalassotalea	0	0	0	0	0	0	0	0	0	0.108329321	0	0	0	0	0	0	0	0	0	0	0	0	0	0	0.171943555	0	0	0	0	0	0	0	0	0.120693262	0	0	0	0	0	0
Proteobacteria;Gammaproteobacteria;Enterobacterales;Kangiellaceae;Aliikangiella	0	0	0	0	0	0	0	0	0	0.120365912	0	0	0	0	0.136901058	0.097769087	0	0	0	0	0	0	0	0	0	0	0	0	0	0	0	0	0.03659748	0.056323522	0	0	0	0	0	0
Proteobacteria;Gammaproteobacteria;Enterobacterales;Kangiellaceae;NA	0.238603541	0	0	0	0	0	0	0.179561246	0	1.564756861	0	0.253097109	0.643651258	0	0.846297449	0	1.23302247	0.606499502	0.107673127	0	0	0	0	0	0.569192458	0.484397308	0.602514339	0.70346849	0.356226099	0.43965395	0.220828105	0.416269622	0.423485126	0.634041937	0.343049327	0.326060082	0.035518932	0	0.638001701	0.534752661
Proteobacteria;Gammaproteobacteria;Enterobacterales;Moritellaceae;Moritella	0	0	0	0	0	0	0	0	0	0.09629273	0	0	0	0	0.136901058	0	0.056330976	0	0	0	0	0	0	0	0	0	0.034760443	0	0	0	0	0	0	0.196327706	0	0	0	0	0	0
Proteobacteria;Gammaproteobacteria;Enterobacterales;NA;NA	0	0	0	0	0	0	0	0	0	0	0	0.026641801	0	0	0	0	0	0	0	0	0	0	0	0	0	0	0	0	0	0	0	0	0	0	0	0	0	0	0	0
Proteobacteria;Gammaproteobacteria;Enterobacterales;Pseudoalteromonadaceae;Pseudoalteromonas	0	0	0	0	0	0	0	0	0	0	0	0	0	0	0	0	0	0	0	0	0	0	0	0	0.088936322	0	0	0	0	0	0	0	0	0	0	0	0	0	0	0
Proteobacteria;Gammaproteobacteria;Enterobacterales;Psychromonadaceae;NA	0	0	0	0	0	0	0	0	0	0	0	0	0	0	0	0	0	0	0	0	0	0	0	0	0	0	0	0	0	0	0	0.03009178	0	0	0	0	0	0	0	0
Proteobacteria;Gammaproteobacteria;Enterobacterales;Psychromonadaceae;Psychromonas	0.276277785	0	0	0	0	0	0	0	0	0	0	0	0	0	0	0	0.200287914	0	0	0	0	0	0	0	0.112652674	0	0.469265975	0	0	0	0	0.110336526	0.088879594	0.210810898	0.060538117	0	0	0	0.027066739	0.073888541
Proteobacteria;Gammaproteobacteria;Enterobacterales;Shewanellaceae;Psychrobium	0	0	0	0	0	0	0	0	0	0.168512277	0	0	0	0	0.248911014	0	0	0	0	0	0	0	0	0	0	0	0	0	0	0	0	0	0	0	0	0	0	0	0	0
Proteobacteria;Gammaproteobacteria;Enterobacterales;Shewanellaceae;Shewanella	0	0	0	0	0	0	0	0	0	0	0	0	0	0	0	0	0	0	0	0	0	0	0	0	0	0	0	0	0	0	0	0	0	0	0	0	0	0	0	0.003757044
Proteobacteria;Gammaproteobacteria;Enterobacterales;Vibrionaceae;Aliivibrio	0	0	0	0	0	0	0	0	0	0	0	0	0	0	0	0	0	0	0	0	0	0	0	0	0.201588996	0	0	0	0	0	0	0	0	0	0	0	0	0	0	0
Proteobacteria;Gammaproteobacteria;Enterobacterales;Vibrionaceae;Vibrio	0	0	0	0	0	0	0	0	0	0	0	0	0	0	0	0	0.025035989	0	0	0	0	0	0	0	0	0	0	0	0	0	0	0	0	0.03218487	0	0	0	0	0	0
Proteobacteria;Gammaproteobacteria;EPR3968-O8a-Bc78;NA;NA	0	0	0	0	0	0	0	0	0	0.818488204	0	0	0	0	0.796515246	0.168873878	0.081366965	0	0	0	0	0	0	0	0	0	0.057934071	0	0	0	0	0	0.07319496	0.06436974	0.029147982	0	0	0	0.096666924	0.0676268
Proteobacteria;Gammaproteobacteria;eub62A3;NA;NA	0	0	0	0	0	0	0	0	0	0	0	0	0	0	0	0	0	0	0	0	0	0	0	0	0	0	0	0	0	0	0	0	0	0.0370126	0	0	0	0	0	0
Proteobacteria;Gammaproteobacteria;Ga0077536;NA;NA	0	0	0	0	0	0	0	0	0	0.361097737	0	0	0	0	0	0	0.100143957	0	0	0	0	0	0	0	0	0.091780543	0.098487921	0	0	0	0	0.190581273	0	0	0.02690583	0.013907776	0	0	0.071533524	0.063869756
Proteobacteria;Gammaproteobacteria;Gammaproteobacteria Incertae Sedis;Unknown Family;Candidatus Berkiella	0	0	0	0	0	0	0	0	0	0	0	0	0	0	0	0	0	0	0	0	0	0	0	0	0	0	0	0	0	0	0	0	0	0	0	0	0	0	0	0.021289919
Proteobacteria;Gammaproteobacteria;Gammaproteobacteria Incertae Sedis;Unknown Family;Marinicella	0	0	0	0	0	0	0	0	0	0	0	0	0	0	0	0	0	0.022630578	0	0	0	0	0	0	0	0	0	0	0	0	0	0	0.031369269	0.273571394	0	0	0	0	0	0
Proteobacteria;Gammaproteobacteria;Gammaproteobacteria Incertae Sedis;Unknown Family;NA	2.210222278	0.777121542	0	0	0	0	0	3.825435241	3.098995696	0.78237843	0.14627762	0	0.130030557	0	0.634723086	0.515509732	2.44100895	4.14592197	2.85617137	1.460040984	2.578018996	0.577751665	0	0	3.338076604	3.666122782	2.450611204	2.833414753	3.295091414	2.359003451	2.404015056	2.883795577	3.576096617	1.041180541	1.038116592	1.254790456	0.873765717	0.697596572	1.660737762	1.532874139
Proteobacteria;Gammaproteobacteria;Granulosicoccales;NA;NA	0	0	0	0	0	0	0	0	0	0	0	0	0	0	0.074673304	0	0	0	0	0	0	0	0	0	0	0	0	0	0	0	0	0	0	0	0	0	0	0	0	0
Proteobacteria;Gammaproteobacteria;HOC36;NA;NA	0	0	0	0	0	0	0	0	0	0	0	0	0	0	0	0	0.143956938	0.126731239	0.045336053	0	0	0	0	0	0.2490217	0.081582704	0.110074735	0.283341475	0.298601289	0.137096393	0.150564617	0.070214153	0.052282114	0	0	0	0	0	0	0
Proteobacteria;Gammaproteobacteria;JTB23;NA;NA	0	0	0	0	0	0	0	0	0	1.673086182	0	0	0	0	0.597386434	0.177761977	0	0.049787273	0	0	0	0.08813161	0	0	0	0.025494595	0.521406639	0.459208598	0.167635811	0.203280859	0.09033877	0.757309795	0.313692686	0.178626028	0.18161435	0.103535666	0.017759466	0.01338957	0.454334545	0.525986224
Proteobacteria;Gammaproteobacteria;Legionellales;Legionellaceae;Legionella	0	0	0	0	0	0	0	0	0	0	0	0	0	0	0	0	0	0	0	0	0	0	0	0	0	0	0	0	0	0	0	0	0	0	0.00896861	0.007726542	0.008287751	0	0	0
Proteobacteria;Gammaproteobacteria;Legionellales;Legionellaceae;NA	0	0	0	0	0	0	0	0	0	0	0	0	0	0	0	0	0	0	0	0	0	0	0	0	0	0	0	0	0	0	0	0	0	0	0	0	0	0.002677914	0	0.002504696
Proteobacteria;Gammaproteobacteria;MBMPE27;NA;NA	0	0	0	0	0	0	0	0	0	1.673086182	0	0	0	0	1.729931549	0	0	0	0	0	0	0	0	0	0	0	0	0	0	0	0	0	0	0	0	0	0	0	0	0
Proteobacteria;Gammaproteobacteria;MD2904-B13;NA;NA	0	0	0	0	0	0	0	0	0	0	0	0	0	0	0	0	0	0	0	0	0	0	0	0	0	0	0	0	0	0	0	0	0	0	0	0	0	0	0	0.002504696
Proteobacteria;Gammaproteobacteria;Methylococcales;Methylomonadaceae;Marine Methylotrophic Group 2	5.035790531	1.170863123	0	0	0	0	0	5.215083145	3.522238164	0	0	0	0	0	0	0	6.434249233	4.218339821	3.706222373	0.832479508	0.78503586	0.509204857	0	0	6.047669868	4.706302264	10.01100747	6.976062531	4.730473047	3.971067934	2.328732748	6.921109384	6.80713128	0.070806714	0.293721973	0.276610211	0.224953233	0.17138649	0.344134251	0.308077646
Proteobacteria;Gammaproteobacteria;Methylococcales;Methylomonadaceae;Methylobacter	0	0	0	0	0	0	0	0	0	0	0	0	0	0	0	0	0	0	0	0	0	0	0	0	0	0	0	0	0	0	0	0	0	0.030575626	0.060538117	0.072629497	0.041438754	0.018745397	0.056066816	0.061365059
Proteobacteria;Gammaproteobacteria;Methylococcales;Methylomonadaceae;Methyloprofundus	4.382770313	0.269402134	0	0	0	0	0	0.850964166	0.523672884	0	0	0	0	0	0	0	17.26857357	1.629401648	0.946390117	0.384221311	0.533049041	0.225225225	0	0	8.656468635	2.325107077	12.82080992	3.820224719	3.698465085	1.333144235	0.752823087	3.691258338	5.369373137	0	0	0	0	0	0	0.008766437
Proteobacteria;Gammaproteobacteria;Methylococcales;Methylomonadaceae;Milano-WF1B-03	0	0	0	0	0	0	0	0	0	0	0	0	0	0	0	0	0	0	0	0	0	0	0	0	0	0	0.098487921	0	0	0	0	0	0.052282114	0	0	0	0	0	0	0
Proteobacteria;Gammaproteobacteria;Methylococcales;Methylomonadaceae;NA	0	0	0	0	0	0	0	0.382543524	0.18651363	0	0	0	0	0	0	0	0.469424798	0.366615371	0.306018361	0	0.077534406	0	0	0	0.664057868	0.555782174	0.75893633	0.732779678	0.728168055	0.468018721	0.426599749	0.867646321	0.460082606	0.014483191	0.022421525	0	0	0	0.029000077	0.021289919
Proteobacteria;Gammaproteobacteria;Methylococcales;Methylomonadaceae;pItb-vmat-59	0.263719704	0.082892964	0	0	0	0	0	0	0.358680057	0	0	0	0	0	0	0	0.413093822	0.72417851	1.037062224	0.65317623	0.668734251	0.489620055	0.087075507	0.278633231	0.711490573	0.63226596	0.353397833	0.244259893	0.654827388	0.520020801	0.597239649	0.531621445	0.554190411	0	0.161434978	0.129805909	0.035518932	0.041507666	0.174000464	0.113963682
Proteobacteria;Gammaproteobacteria;Methylococcales;Methylomonadaceae;pLW-20	0	0	0	0	0	0	0	0	0	0	0	0	0	0	0	0	0.826187645	0	0	0	0	0	0	0	0	0	0.498233011	0	0	0	0	0.055168263	0.094107806	0	0	0	0	0	0	0
Proteobacteria;Gammaproteobacteria;Milano-WF1B-44;NA;NA	4.596257692	2.321003005	0	0	0	0.018179615	0	6.815520337	4.777618364	0	0.092385865	0	0	0	0	0	3.755398385	3.892459491	2.555820016	2.254098361	1.037022679	0.323149236	0.236347804	0.175978883	6.397486067	4.512543341	0.643068188	1.88568637	2.84980879	2.38264076	2.168130489	0.947891068	0.909708789	0.017701678	0.210762332	0.451230066	0.408467713	0.349467765	0.116000309	0.126487163
Proteobacteria;Gammaproteobacteria;NA;NA;NA	0.075348487	0.414464822	0	0.045367934	0	0	0	0.093684128	0.380200861	0.216658642	0.615905766	0.119888104	0.104024446	0	0.572495333	0.755488401	1.089065532	1.022902145	0.952057123	0.409836066	0.503973638	0.45045045	0.161711656	0	1.156172181	0.922904344	1.141301199	1.143136297	1.812562209	1.89098473	1.430363864	1.233762977	1.150206514	0.457025152	0.67264574	0.604215601	0.511472615	0.301265314	0.707601887	0.731371321
Proteobacteria;Gammaproteobacteria;Nitrosococcales;Methylophagaceae;Marine Methylotrophic Group 3	0.263719704	0	0	0	0	0	0	0.031228043	0	0	0.361844638	0	0.032507639	0	0	0	0.563309758	0.131257355	0	0	0.106609808	0.117508813	0	0	0.628483339	0.254945951	1.558426511	0.537371764	0.204306145	0.10400416	0	0.626912082	0.69535212	0.017701678	0.022421525	0.02936086	0.031967038	0.018745397	0.011600031	0.016280526
Proteobacteria;Gammaproteobacteria;Nitrosococcales;Methylophagaceae;NA	0.125580811	0	0	0	0	0	0	0.11710516	0.286944046	0	0	0	0	0	0	0	0.331726857	0	0.079338094	0	0	0	0	0	0	0	0.631481374	0	0	0	0	0	0.099336017	0	0	0	0	0	0	0
Proteobacteria;Gammaproteobacteria;Nitrosococcales;Nitrosococcaceae;AqS1	0	0	0	0	0	0	0	0	0	2.298988926	0.053891755	0.133209005	0	0	2.61356565	0.648831215	0	0.076943967	0	0	0	0	0	0	0	0.056088109	0.312843984	0.312652662	0.29336267	0.231645629	0.180677541	0.481468479	0.250954149	0.537487327	0.831838565	0.593398442	0.15391537	0.149963179	1.30500348	1.104571071
Proteobacteria;Gammaproteobacteria;Nitrosococcales;Nitrosococcaceae;Cm1-21	0	0	0	0	0	0	0	0	0	0	0	0	0	0	0	0	0	0	0	0	0	0	0	0	0.166014467	0	0.214356063	0.302882267	0.110011001	0.122914007	0	0.1504589	0.125477074	0.020920165	0	0	0	0	0.015466708	0.011271133
Proteobacteria;Gammaproteobacteria;Nitrosococcales;Nitrosococcaceae;FS142-36B-02	0	0	0	0	0	0	0	0	0	0.228695234	0	0	0	0	0.211574362	0	0.131438943	0.049787273	0	0	0	0	0	0	0.21937626	0	0	0.166096727	0.183351669	0.080366851	0	0.175535383	0.188215611	0	0	0	0	0	0.034800093	0.037570445
Proteobacteria;Gammaproteobacteria;Nitrosococcales;Nitrosococcaceae;SZB85	0	0	0	0	0	0	0	0	0	0	0	0	0	0	0	0	0	0	0	0	0	0	0	0	0	0	0	0.06839277	0	0	0	0	0.052282114	0.019310922	0	0	0	0	0.013533369	0.016280526
Proteobacteria;Gammaproteobacteria;pItb-vmat-80;NA;NA	0.138138892	0	0	0	0	0	0	0.234210321	0	0	0	0	0	0	0	0	0.250359892	0.26251471	0.062337074	0	0	0	0	0	0.290525317	0.290638385	0.498233011	1.436248168	0.87484939	0.69966435	0.341279799	0.988013441	0.810372771	0.038621844	0.168161435	0.177710471	0	0	0.297734127	0.286787727
Proteobacteria;Gammaproteobacteria;Pseudomonadales;BD2-7;NA	0	0	0	0	0	0	0	0	0	0.19258546	0	0	0	0	0.746733043	0	0.106402954	0.045261157	0	0	0	0	0	0	0.106723586	0.122374057	0.614101153	0.810942843	0.324794384	0.217463244	0.095357591	0.737248608	0.313692686	0.173798297	0	0	0	0	0.075400201	0.110206637
Proteobacteria;Gammaproteobacteria;Pseudomonadales;Cellvibrionaceae;NA	0	0	0	0	0	0	0	0	0	0	0	0	0	0	0	0	0	0	0	0	0	0	0	0	0	0	0	0	0	0	0	0	0	0.030575626	0	0	0	0	0	0
Proteobacteria;Gammaproteobacteria;Pseudomonadales;Endozoicomonadaceae;Endozoicomonas	0	0	0	0	0	0	0	0	0	0	0	0	0	0	0	0	0	0	0	0	0	0	0	0	0	0	0	0	0	0	0	0	0	0.027357139	0	0	0	0	0	0
Proteobacteria;Gammaproteobacteria;Pseudomonadales;Gven-F17;NA	0	0	0	0	0	0	0	0	0	0	0	0	0	0	0	0	0.281654879	0.045261157	0	0	0	0	0	0	0.266808965	0.127472976	0.214356063	0.762090865	0.691497721	0.165461164	0.08531995	0.230703646	0.135933497	0	0	0	0	0	0	0
Proteobacteria;Gammaproteobacteria;Pseudomonadales;Hahellaceae;Hahella	0	0	0	0	0	0	0	0	0	0	0	0	0	0	0	0	0.200287914	0	0	0	0	0	0	0	0.088936322	0	0.191182434	0.664386908	0.387657813	0.089821775	0	0.320978986	0.230041303	0	0	0	0	0	0	0
Proteobacteria;Gammaproteobacteria;Pseudomonadales;Halieaceae;Halioglobus	0	0	0	0	0	0	0	0	0	0	0	0	0	0	0	0	0.363021844	0	0	0	0	0	0	0	0.12451085	0.229451356	0.301257169	0	0.204306145	0	0.060225847	0	0.287551629	1.316361179	0.022421525	0	0	0	0.027066739	0.097683156
Proteobacteria;Gammaproteobacteria;Pseudomonadales;Halieaceae;Marimicrobium	0.288835866	0	0	0	0	0	0	0.163947225	0.071736011	0	0	0	0	0	0	0	0.726043688	1.208472889	0.527031622	0.730020492	0.348904827	0.107716412	0	0	1.079094035	1.15745462	1.152888013	1.651196873	2.079731783	1.082588758	0.69761606	1.033151111	1.296596434	0.260697446	0.192825112	0.171529237	0.062750112	0	0.288067435	0.160300564
Proteobacteria;Gammaproteobacteria;Pseudomonadales;Halieaceae;NA	0	0	0	0	0	0	0	0	0	0.938854117	0	0	0	0	0.398257623	0	0	0	0	0	0	0	0	0	0	0	0	0.576453346	0.984860391	0.20800832	0	0	0.261410571	0.009655461	0	0	0	0	0	0.015028178
Proteobacteria;Gammaproteobacteria;Pseudomonadales;Halieaceae;OM60(NOR5) clade	0	0	0	0	0	0	0	0	0	0.373134328	0	0	0	0	0.273802116	0	0.425611817	0.389245949	0.03400204	0.166495902	0.058150804	0	0	0	0.266808965	0.351825413	0.625687967	1.348314607	1.461574729	0.330922328	0.265997491	0.722202718	1.014273017	0.210810898	0	0	0	0	0	0
Proteobacteria;Gammaproteobacteria;Pseudomonadales;KI89A clade;NA	0	0	0	0	0	0	0	0.046842064	0	1.937891189	0	0	0	0	1.381456129	0.38218825	0.056330976	0.276093057	0	0	0	0	0	0	0.12451085	0.173363247	0.532993453	0.9086468	0.502907434	0.359287099	0.165621079	0.702141532	0.528049354	0.531050353	0.257847534	0.25806651	0.026047216	0	0.496867992	0.47463995
Proteobacteria;Gammaproteobacteria;Pseudomonadales;Marinobacteraceae;Marinobacter	0	0	0	0	0	0	0	0	0	0	0	0	0	0	0	0	0	0	0	0	0	0	0	0	0	0	0	0	0	0.080366851	0	0	0	0	0	0	0	0	0	0
Proteobacteria;Gammaproteobacteria;Pseudomonadales;MBAE14;NA	0	0	0	0	0	0	0	0	0	0	0	0	0	0	0.273802116	0	0.043812981	0	0	0	0	0	0	0	0	0	0	0	0	0	0	0	0	0.038621844	0	0.013907776	0	0	0.050266801	0.022542267
Proteobacteria;Gammaproteobacteria;Pseudomonadales;Moraxellaceae;Psychrobacter	0	0	0	0	0	0	0	0	0	0	0	0	0	0	0	0	0.219064906	0.018104463	0	0	0	0	0	0	0	0	0	0.410356619	0	0.614570037	0.627352572	0.426300216	0	0	0	0	0	0	0	0
Proteobacteria;Gammaproteobacteria;Pseudomonadales;NA;NA	0	0	0	0	0	0	0	0	0	0	0	0	0	0	0.074673304	0.311083459	0	0	0	0	0	0	0	0	0	0	0	0	0	0	0	0	0	0.057932766	0.022421525	0	0	0	0.065733509	0.048841578
Proteobacteria;Gammaproteobacteria;Pseudomonadales;Nitrincolaceae;Amphritea	0	0	0	0	0	0	0	0	0	0.168512277	0	0	0	0	0.099564406	0	0	0	0	0	0	0	0	0	0	0	0	0	0	0	0	0	0	0.008046217	0	0	0	0	0	0
Proteobacteria;Gammaproteobacteria;Pseudomonadales;Nitrincolaceae;Motiliproteus	0	0	0	0	0	0	0	0	0	0.264805007	0	0	0	0	0.124455507	0.097769087	0	0	0	0	0	0	0	0	0	0	0	0	0	0	0	0	0	0.420012552	0	0	0	0	0.019333385	0
Proteobacteria;Gammaproteobacteria;Pseudomonadales;Nitrincolaceae;NA	0	0	0	0	0	0	0	0	0	0	0	0	0	0	0	0	0	0	0	0	0	0	0	0	0	0	0.069520885	0	0	0	0	0	0	0.53426884	0	0	0	0	0	0.012523482
Proteobacteria;Gammaproteobacteria;Pseudomonadales;OM182 clade;NA	0	0	0	0	0	0	0	0	0	0.806451613	0	0	0.019504584	0	0.34847542	0.248866767	0.2315829	0.16746628	0.022668027	0	0	0	0	0	0	0.096879462	0.168008806	0.107474353	0	0.070911927	0.030112923	0.09027534	0.083651383	0.379781465	0	0	0	0	0.133400356	0.288040075
Proteobacteria;Gammaproteobacteria;Pseudomonadales;Porticoccaceae;C1-B045	0	0	0	0	0	0	0	0	0	0	0	0	0	0	0	0	0	0.067891735	0	0	0	0	0	0	0	0	0.144835178	0.06839277	0	0	0	0.12036712	0.03659748	0	0	0.004635925	0	0	0	0.008766437
Proteobacteria;Gammaproteobacteria;Pseudomonadales;Porticoccaceae;Porticoccus	0	0	0	0	0	0	0	0	0	0	0	0	0	0	0	0	0	0	0	0	0	0	0	0	0	0	0	0	0	0	0	0	0	0	0.031390135	0.007726542	0.011839644	0	0.048333462	0.027551659
Proteobacteria;Gammaproteobacteria;Pseudomonadales;Pseudohongiellaceae;Pseudohongiella	0	0	0	0	0	0	0	0	0	0.674049109	0	0	0	0	0.273802116	0.462181139	0.181510922	0	0	0	0	0	0	0	0	0	0.133248363	0.087933561	0.094295144	0	0	0.06018356	0.141161709	0.065978983	0.100896861	0.105080974	0.007103786	0.004016871	0.181733818	0.189104571
Proteobacteria;Gammaproteobacteria;Pseudomonadales;Pseudomonadaceae;Pseudomonas	0	0	0	0	0	0.018179615	0	0	0	0	0	0	0	0	0	0	0	0	0	0	0	0	0.59708919	0	0.112652674	0	0	0	0	0	0	0	0	0	0	0	0	0	0	0
Proteobacteria;Gammaproteobacteria;Pseudomonadales;Saccharospirillaceae;Gynuella	0	0	0	0	0	0	0	0	0	0	0	0	0	0	0	0	0	0	0	0	0	0	0	0	0	0	0	0	0	0	0	0	0	0	0	0	0.005919822	0	0	0
Proteobacteria;Gammaproteobacteria;Pseudomonadales;Spongiibacteraceae;BD1-7 clade	0	0	0	0	0	0	0	0	0	0.240731825	0	0	0	0	0	0	0.031294987	0	0	0	0	0	0	0	0	0	0	0	0	0	0	0	0	0.104600827	0	0	0	0	0	0
Proteobacteria;Gammaproteobacteria;Pseudomonadales;Spongiibacteraceae;Dasania	0	0	0	0	0	0	0	0	0	0	0	0	0	0	0	0	0	0	0	0	0	0	0	0	0	0	0	0	0	0	0	0	0	0.024138652	0	0	0	0	0	0
Proteobacteria;Gammaproteobacteria;Pseudomonadales;Spongiibacteraceae;NA	0	0	0	0	0	0	0	0	0	0	0	0	0	0	0.311138768	0	0	0	0	0	0	0	0	0	0	0	0.057934071	0	0.015715857	0	0	0	0	0.386218439	0	0	0	0	0	0
Proteobacteria;Gammaproteobacteria;Pseudomonadales;Spongiibacteraceae;Oceanicoccus	0	0	0	0	0	0	0	0	0	0	0	0	0	0	0	0	0	0	0	0	0	0	0	0	0	0	0	0	0	0	0	0	0	0.098163853	0	0	0	0	0	0
Proteobacteria;Gammaproteobacteria;Pseudomonadales;Spongiibacteraceae;Sinobacterium	0	0	0	0	0	0	0	0	0	0	0	0	0	0	0	0	0	0	0	0	0	0	0	0	0.047432705	0	0	0	0	0	0	0	0	0	0	0	0	0	0	0
Proteobacteria;Gammaproteobacteria;Pseudomonadales;Thioglobaceae;Candidatus Vesicomyosocius	0.037674243	0.072531344	0	0	0	0	0	0	0.071736011	0	0	0	0	0	0	0	0.081366965	0	0	0	0	0	0	0	0	0	0	0	0	0	0	0	0	0	0	0	0	0	0	0
Proteobacteria;Gammaproteobacteria;Pseudomonadales;Unknown Family;Alkalimarinus	0	0	0	0	0	0	0	0	0	0	0	0	0	0	0	0	0.050071978	0	0	0	0	0	0	0	0	0	0	0	0	0	0	0	0	0	0	0	0	0	0	0
Proteobacteria;Gammaproteobacteria;SS1-B-04-55;NA;NA	0	0	0	0	0	0	0	0	0	0	0	0	0	0	0.074673304	0	0	0	0	0	0	0	0	0	0	0	0	0	0	0	0	0	0	0	0	0	0	0	0	0.005009393
Proteobacteria;Gammaproteobacteria;SS1-B-07-19;NA;NA	0	0	0	0	0	0	0	0	0	0	0	0	0	0	0.062227754	0	0	0	0	0	0	0	0	0	0	0	0	0	0	0	0	0	0	0	0	0	0	0	0	0
Proteobacteria;Gammaproteobacteria;SS1-B-09-64;NA;NA	0	0	0	0	0	0	0	0	0	0	0	0	0	0	0	0	0	0	0	0	0	0	0	0	0	0	0	0	0	0	0	0	0	0.012873948	0	0	0	0	0.029000077	0.038822793
Proteobacteria;Gammaproteobacteria;Steroidobacterales;Woeseiaceae;Woeseia	0.527439407	0	0	0	0	0	0	0.499648685	0.459110473	12.13288397	0.261759951	0.439589716	0.656654314	0	10.56627256	7.954848458	1.164173499	0.945958179	0.357021421	0.307377049	0.78503586	0.107716412	0	0	0.812285071	1.580664899	2.943050808	3.702979971	2.053538687	1.545880017	0.707653701	3.425447615	3.136926857	2.709966045	3.269058296	3.401223884	1.386422296	0.806052085	4.966746578	3.942391985
Proteobacteria;Gammaproteobacteria;SZB50;NA;NA	0	0	0	0	0	0	0	0	0	0.228695234	0	0	0	0	0	0	0	0	0	0	0	0	0	0	0	0	0	0	0	0	0	0	0	0	0	0	0	0	0	0
Proteobacteria;Gammaproteobacteria;Tenderiales;Tenderiaceae;Candidatus Tenderia	0	0	0	0	0	0	0	0	0	0	0	0	0	0	0	0	0	0	0	0	0	0	0	0	0	0	0	0	0	0	0	0	0.026141057	0.00482773	0	0	0	0	0	0
Proteobacteria;Gammaproteobacteria;Thiohalorhabdales;Thiohalorhabdaceae;NA	0	0	0	0	0	0	0	0	0	0	0	0	0	0	0	0	0	0	0	0	0	0	0	0	0	0	0	0	0	0	0	0	0	0.29931929	0	0	0	0	0	0.027551659
Proteobacteria;Gammaproteobacteria;Thiomicrospirales;Thiomicrospiraceae;endosymbionts	3.252543011	0.642420475	0	0	0	0	0	3.536575845	1.879483501	0	0	0.133209005	0	0	0	0	2.284534018	3.077758668	2.221466621	1.69057377	1.540996317	1.723462593	0.186590372	0.043994721	4.197794379	3.41627575	2.033485893	2.501221299	3.274136938	2.439370302	1.686323714	2.116455188	2.567051812	1.784651036	2.024663677	2.987081221	1.79489001	1.152841936	0.833268889	0.762680025
Proteobacteria;Gammaproteobacteria;Thiomicrospirales;Thiomicrospiraceae;Thiomicrorhabdus	0	0	0	0	0	0	0	0	0	0	0	0	0	0	0	0	0	0.067891735	0	0	0	0	0	0	0	0.127472976	0	0	0	0	0	0	0	0	0.020179372	0	0	0	0.017400046	0.048841578
Proteobacteria;Gammaproteobacteria;Thiotrichales;Thiotrichaceae;NA	6.266482481	3.802714745	0	0	0.027209033	0	0	7.080958701	9.949784792	0	0	0	0	0	0	0.097769087	1.358202416	2.557255363	2.210132608	1.370389344	4.613297151	2.311006659	0.584649832	0.23463851	1.256966679	2.376096268	1.0601935	1.328773815	1.252029965	1.389873777	1.259723965	1.479512513	1.202488629	0.403920117	7.48206278	8.692359995	10.24365987	8.887996251	2.996674658	4.507201002
Proteobacteria;Gammaproteobacteria;UBA10353 marine group;NA;NA	0	0	0	0	0	0	0	0	0	0	0	0	0	0	0.037336652	0	0.037553984	0	0	0.179303279	0.145377011	0	0	0	0	0	0.034760443	0	0	0.033092233	0	0	0	0.070806714	0	0.007726542	0	0	0.019333385	0
Proteobacteria;Magnetococcia;Magnetococcales;Magnetococcaceae;Magnetococcus	0	0	0	0	0	0	0	0	0	0	0	0	0	0	0	0	0	0	0	0	0	0	0	0	0	0	0	0	0	0	0	0	0	0.138394941	0	0	0	0	0	0
Proteobacteria;NA;NA;NA;NA	0	0	0	0	0	0	0	0	0.093256815	0	0	0	0.058513751	0	0	0	0	0	0	0	0	0	0	0	0	0	0	0	0	0.089821775	0.140526976	0	0	0.564844467	0.053811659	0.035542094	0	0	0.011600031	0.023794615
Proteobacteria;Zetaproteobacteria;Mariprofundales;Mariprofundaceae;Mariprofundus	0	0	0	0	0	0	0	0	0	0	0	0	0	0	0	0	0	0	0	0	0	0	0	0	0	0.025494595	0	0	0	0	0	0	0	0	0.006726457	0	0	0	0.017400046	0.111458986
SAR324 clade(Marine group B);NA;NA;NA;NA	0	0	0	0	0	0	0	0.046842064	0.050215208	0.902744343	0.615905766	0.073264953	0.565632924	0	0.186683261	3.341925162	0	0	0	0	0	0	0	0	0	0	0.04055385	0	0	0.099276698	0.045169385	0	0	0.959109123	0.047085202	0	0.03788686	0.025440182	0.106333617	0.18284283
Schekmanbacteria;NA;NA;NA;NA	0	0	0	0	0	0	0	0	0	0.38517092	0.046192932	0.026641801	0.026006111	0	0.734287492	0.275531064	0.16273393	0.801122477	0.572367675	0	0	0	0	0	0.237163524	0.443605956	0	0	0.125726858	0.108731622	0.336260979	0.1504589	0.240497726	0.028966383	0.901345291	0.734021511	0.31848642	0.235656424	0.572268193	0.538509706
Spirochaetota;Leptospirae;Leptospirales;Leptospiraceae;NA	0	0	0	0	0	0	0	0	0	0	0	0	0	0	0	0	0	0	0	0	0	0	0	0	0	0	0	0	0	0.014182385	0	0	0	0	0	0	0	0	0	0
Spirochaetota;Leptospirae;Leptospirales;Leptospiraceae;RBG-16-49-21	0	0.082892964	0	0	0	0	0	0	0.06456241	0	0	0	0.039009167	0	0	0	0	0.03168281	0.056670067	0	0	0.078339209	0	0.131984162	0.035574529	0.020395676	0.069520885	0	0.05762481	0.085094313	0.070263488	0	0	0.033794113	0	0.012362468	0	0.008033742	0.044466785	0.018785222
Spirochaetota;Leptospirae;Leptospirales;Leptospiraceae;Turneriella	0	0	0	0	0	0	0	0	0	0	0	0	0	0	0	0	0	0	0	0	0	0	0	0	0	0	0	0	0	0	0	0	0	0	0	0	0	0	0	0.017532874
Spirochaetota;NA;NA;NA;NA	0	0	0	0	0	0	0	0	0	0	0	0	0	0	0	0	0	0	0.011334013	0	0	0	0	0	0	0	0	0	0	0	0	0.03009178	0	0	0	0	0	0	0.007733354	0.006261741
Spirochaetota;Spirochaetia;Spirochaetales;Spirochaetaceae;GWE2-31-10	0	0	0	0	0	0	0	0	0	0	0	0	0	0	0	0	0	0	0	0	0.019383601	0	0.062196791	0	0	0	0	0	0	0	0	0	0	0	0.006726457	0	0.004735858	0	0	0.002504696
Spirochaetota;Spirochaetia;Spirochaetales;Spirochaetaceae;NA	0	0	0	0	0	0	0	0.046842064	0	0	0.22326584	0.186492607	0.331577921	0.261780105	0	0	0	0.045261157	0	0.064036885	0.096918007	0	0	0	0	0.025494595	0	0	0	0.023637309	0	0	0	0	0.047085202	0.071084188	0.044990647	0.050880364	0.040600108	0.027551659
Spirochaetota;Spirochaetia;Spirochaetales;Spirochaetaceae;Sediminispirochaeta	0.452090921	0.093254585	0.106906136	0	0	0	0	0.366929503	0.258249641	0	0.477326969	0.166511256	0.689161953	0.041884817	0	0	0.012517995	0.158414049	0.141675167	0.230532787	0.106609808	0	0	0	0.065219969	0	0.608307746	0	0.05762481	0.137096393	0.301129235	0.270826019	0.067966749	1.75890314	0.17264574	0.066448263	0.10537283	0.068286805	0.125667002	0.237946149
Spirochaetota;Spirochaetia;Spirochaetales;Spirochaetaceae;Sphaerochaeta	0	0	0	0.045367934	0	0.036359229	0	0	0	0	0	0	0	0	0	0	0	0	0	0	0.019383601	0	0	0	0	0	0	0	0	0	0	0.010030593	0	0	0	0	0	0	0	0
Spirochaetota;Spirochaetia;Spirochaetales;Spirochaetaceae;Spirochaeta	0.037674243	0.041446482	0.042762455	0.090735868	0.102033875	0.030299358	0.152451935	0.054649075	0.100430416	0	1.632150281	1.292127348	1.631883493	1.120418848	0	0	0	0	0.073671087	0.371413934	0.620275247	0.313356835	0.149272298	0.454612113	0	0	0	0	0	0.047274618	0.105395232	0	0.031369269	0.003218487	0.080717489	0.108171591	0.209561696	0.184776059	0.081200217	0.068879148
Spirochaetota;Spirochaetia;Spirochaetales;Spirochaetaceae;Spirochaeta 2	0.313952028	0.279763755	0	0	0.054418067	0	0	0.343508471	0.06456241	0	0.14627762	0	0.143033613	0	0	0	0	0.334932561	0.368355435	0.34579918	0.329521225	0.17626322	0	0.23463851	0.266808965	0.387517846	0	0.214948705	0.188590288	0.198553397	0.501882058	0.205627163	0.177759189	1.23428976	0.221973094	0.091173198	0.01894343	0.018745397	0.158533756	0.17658109
Spirochaetota;V2072-189E03;NA;NA;NA	0	0	0	0	0	0	0	0	0	0	0	0	0.019504584	0	0	0	0	0	0	0	0	0	0	0	0	0	0	0	0	0	0	0	0	0.003218487	0.029147982	0	0	0	0.011600031	0.036318096
Sumerlaeota;Sumerlaeia;NA;NA;NA	0	0	0	0	0	0	0	0	0	0	0	0	0.468110006	0	0	0.542174029	0	0.027156694	0	0	0.116301609	0.058754407	0	0	0	0.035692433	0	0	0	0.056729542	0	0	0	0.006436974	0.098654709	0.08962789	0.248632521	0.303943228	0.112133632	0.150281778
Sumerlaeota;Sumerlaeia;Sumerlaeales;Sumerlaeaceae;Sumerlaea	0	0	0	0	0	0	0	0.015614021	0	0.216658642	0.415736392	0.27307846	0.643651258	0.272251309	0.124455507	0.186650076	0	0.095048429	0.090672107	0	0	0	0	0	0.011858176	0.071384866	0.063727478	0	0.015715857	0.061457004	0.060225847	0.025076483	0.07319496	0.104600827	0.071748879	0.058721721	0.034334967	0.010711656	0.212667234	0.217908579
Sva0485;NA;NA;NA;NA	0.238603541	0	0.032071841	0.072588694	0	0.036359229	0	0.202982278	0.358680057	0	0.338748172	0.27973891	0.604642091	0.32460733	0	0	0.275395882	0.515977188	0.867052023	0.755635246	0.339213026	0.332941637	0.124393581	0	0.43875252	0.407913522	0.057934071	0.175867123	0.309078527	0.477473644	0.43663739	0.085260043	0.115020651	0.012873948	0.437219731	0.43732229	0.526864152	0.614581241	0.334467559	0.369442705
TA06;NA;NA;NA;NA	0	0.145062688	0.245884114	0.798475637	1.163186178	0.654466125	1.456762937	0	0	0	0.107783509	0.173171706	0.032507639	0.293193717	0	0	0	0	0	0	0.038767203	0.08813161	0.696604055	1.40783106	0	0	0	0	0	0	0	0	0	0	0.00896861	0.02936086	0.075773721	0.120506126	0	0
Verrucomicrobiota;Chlamydiae;Chlamydiales;Chlamydiaceae;NA	0	0	0	0	0	0	0	0	0	0	0	0	0	0	0	0	0	0	0	0	0	0	0	0	0	0	0	0	0	0	0.015056462	0	0	0	0	0.006181234	0	0	0.007733354	0.002504696
Verrucomicrobiota;Chlamydiae;Chlamydiales;Criblamydiaceae;NA	0	0	0	0	0	0	0	0	0	0	0	0	0	0	0	0	0	0	0	0	0	0	0	0	0	0	0	0	0	0.023637309	0	0	0	0	0	0	0	0	0	0
Verrucomicrobiota;Chlamydiae;Chlamydiales;cvE6;NA	0	0	0	0	0	0	0	0	0	0	0	0	0	0	0	0	0	0	0	0	0	0	0	0	0	0	0	0	0	0	0	0	0	0	0	0	0	0	0.017400046	0
Verrucomicrobiota;Chlamydiae;Chlamydiales;NA;NA	0	0	0	0	0	0	0	0	0	0	0	0	0.019504584	0	0	0	0	0	0	0	0	0	0	0	0	0.035692433	0	0	0	0	0	0	0	0	0	0.003090617	0	0	0	0.005009393
Verrucomicrobiota;Chlamydiae;Chlamydiales;Parachlamydiaceae;Candidatus Rubidus	0	0	0	0	0	0	0	0	0	0	0	0	0	0	0	0	0	0.009052231	0	0	0	0	0	0	0	0	0	0	0	0	0	0	0	0	0	0	0	0	0	0
Verrucomicrobiota;Chlamydiae;Chlamydiales;Parachlamydiaceae;NA	0	0	0	0	0	0	0	0	0	0	0	0	0.019504584	0	0	0	0	0	0	0	0	0	0	0	0	0	0	0	0	0	0	0	0	0	0	0	0.004735858	0	0	0.002504696
Verrucomicrobiota;Chlamydiae;Chlamydiales;Simkaniaceae;Candidatus Fritschea	0	0	0	0	0	0	0	0	0	0	0	0	0.019504584	0	0	0	0	0	0	0	0	0	0	0	0	0	0	0	0	0	0	0	0	0	0	0	0.004735858	0	0	0.007514089
Verrucomicrobiota;Chlamydiae;Chlamydiales;Simkaniaceae;NA	0	0	0	0	0	0	0	0	0	0	0	0.039962701	0	0	0	0	0	0	0	0	0	0	0	0	0	0	0	0	0	0	0	0	0	0	0.004484305	0.004635925	0.007103786	0	0.011600031	0
Verrucomicrobiota;Chlamydiae;Chlamydiales;Waddliaceae;Waddlia	0	0	0	0	0	0	0	0	0	0	0	0	0	0	0	0	0	0	0	0	0	0	0	0	0	0	0	0	0	0	0	0	0	0	0	0.006181234	0	0	0	0.005009393
Verrucomicrobiota;Chlamydiae;LD1-PA32;NA;NA	0	0	0	0	0.108836134	0.072718458	0	0.015614021	0	0	0.030795288	0.299720261	0.097522918	0.293193717	0	0	0.018776992	0.018104463	0	0	0	0	0	0	0	0.030593514	0	0	0	0	0	0	0	0.006436974	0.00896861	0.004635925	0.02959911	0.005355828	0	0.003757044
Verrucomicrobiota;Kiritimatiellae;Kiritimatiellales;Kiritimatiellaceae;MSBL3	0	0	0	0	0	0	0	0	0	0	0	0	0	0	0	0	0	0	0	0	0	0	0	0	0	0	0	0	0	0.018909847	0	0	0	0.049886548	0	0	0	0	0	0.008766437
Verrucomicrobiota;Kiritimatiellae;Kiritimatiellales;Kiritimatiellaceae;NA	0	0	0	0	0	0	0	0	0	0	0	0	0	0	0	0	0	0	0	0	0	0	0	0	0	0	0	0	0	0	0	0	0	0.011264704	0	0	0	0	0	0.005009393
Verrucomicrobiota;Kiritimatiellae;Kiritimatiellales;Kiritimatiellaceae;R76-B128	0.050232325	0	0	0	0	0	0	0	0.06456241	0	0	0	0	0	0	0	0.638417725	0.402824296	0.187011221	0	0	0	0	0	0.521759753	0.26514379	0.191182434	0.146555936	0.167635811	0.099276698	0.125470514	0.130397713	0.418256914	0.880256192	0.374439462	0.095809124	0.015391537	0.018745397	0.123733663	0.487163431
Verrucomicrobiota;Kiritimatiellae;WCHB1-41;NA;NA	0.125580811	0	0	0	0	0.169676403	0.076225968	0.156140214	0	0	0.061590577	0.073264953	0.325076393	0	0	0	0.369280841	0.058839504	0.442026522	0.102459016	0.184144214	0	0.074636149	0.205308696	0.266808965	0.122374057	0.225942877	0.20517831	0.220022002	0.184371011	0.080301129	0.185565976	0.533277566	0.463462126	0.080717489	0.038632711	0.021311359	0	0.199133864	0.165309956
Verrucomicrobiota;Lentisphaeria;Lentisphaerales;Lentisphaeraceae;Lentisphaera	0	0	0	0	0	0	0	0	0	0	0	0	0	0	0	0	0	0	0	0	0	0	0	0	0	0	0	0	0	0	0	0	0	0.048277305	0	0	0	0	0	0
Verrucomicrobiota;Lentisphaeria;NA;NA;NA	0	0	0	0	0	0	0	0	0	0	0	0	0	0	0	0	0	0	0	0	0	0	0	0	0	0	0.011586814	0	0	0	0	0	0	0	0	0	0	0	0	0
Verrucomicrobiota;Lentisphaeria;Oligosphaerales;Lenti-02;NA	0	0	0	0	0	0	0	0	0	0	0	0	0	0	0	0	0.031294987	0	0	0	0	0	0	0	0	0	0	0	0	0	0.025094103	0	0	0	0.006726457	0.010817159	0	0	0.011600031	0.006261741
Verrucomicrobiota;Lentisphaeria;Oligosphaerales;NA;NA	0	0	0	0	0	0	0	0	0	0	0	0	0	0	0	0	0	0	0	0	0	0	0	0	0.029645441	0	0.046347257	0.058622374	0.031431715	0.023637309	0	0.050152967	0.052282114	0	0	0	0	0	0	0
Verrucomicrobiota;Lentisphaeria;P.palmC41;NA;NA	0.025116162	0.103616206	0	0	0	0	0	0.046842064	0.322812052	0	0	0	0	0	0	0	0.125179946	0	0	0	0	0	0	0	0	0	0	0.039081583	0	0	0.040150565	0.03009178	0.026141057	0.143222671	0.049327354	0.02008901	0	0	0.098600263	0.071383845
Verrucomicrobiota;Lentisphaeria;SS1-B-02-17;NA;NA	0	0	0	0	0	0	0	0	0	0.036109774	0	0	0.019504584	0.073298429	0	0	0	0	0	0	0	0	0	0	0	0	0	0	0	0	0	0	0	0.117474775	0.015695067	0.007726542	0	0	0	0.005009393
Verrucomicrobiota;Lentisphaeria;Victivallales;Arctic95B-14;NA	0	0	0	0	0	0	0	0	0	0.084256139	0	0	0	0	0	0.035552395	0	0	0	0	0	0	0	0	0	0	0	0	0	0	0	0	0	0.00482773	0	0	0	0	0	0
Verrucomicrobiota;Lentisphaeria;Victivallales;BD2-3;NA	0	0	0	0	0	0	0	0.070263096	0	0	0	0	0	0	0	0	0	0	0.039669047	0	0	0	0	0	0.136369026	0	0.156421992	0	0	0.085094313	0	0	0.088879594	0.054714279	0.044843049	0.018543701	0	0	0.009666692	0.007514089
Verrucomicrobiota;Lentisphaeria;Victivallales;NA;NA	0	0	0	0	0	0	0	0	0	0	0	0	0	0	0	0	0	0	0	0	0	0	0	0	0	0	0	0	0	0.042547156	0	0	0.020912846	0	0	0	0	0	0	0
Verrucomicrobiota;Lentisphaeria;Victivallales;PRD18C08;NA	0	0	0	0	0	0	0	0	0	0	0	0	0.019504584	0	0	0	0.025035989	0	0	0	0	0	0	0	0	0	0	0	0	0	0	0	0	0	0	0.023179627	0	0.005355828	0.023200062	0.02003757
Verrucomicrobiota;NA;NA;NA;NA	0	0	0	0	0	0	0	0	0	0	0	0	0	0	0	0	0	0	0	0	0	0	0	0	0	0	0	0	0	0	0	0	0	0	0.121076233	0.176165163	0.005919822	0	0	0.007514089
Verrucomicrobiota;Omnitrophia;Omnitrophales;koll11;NA	0	0	0	0	0	0	0	0	0	0	0	0	0	0	0	0.062216692	0	0.013578347	0	0	0	0	0	0	0	0	0	0	0	0	0	0	0	0	0	0	0	0	0.011600031	0.002504696
Verrucomicrobiota;Omnitrophia;Omnitrophales;NA;NA	0	0.051808103	0.106906136	0.136103802	0	0	0	0	0	0.228695234	0	0	0	0	0.199128811	0	0	0	0	0	0	0	0	0	0	0.015296757	0	0	0	0	0	0.03009178	0.031369269	0	0	0	0	0	0	0
Verrucomicrobiota;Omnitrophia;Omnitrophales;Omnitrophaceae;Candidatus Omnitrophus	0.11302273	0.414464822	0	0.136103802	0.136045167	0.175736274	0.059286864	0.039035053	0.028694405	0.637939336	1.254907999	1.112295191	1.235290293	0.764397906	0.597386434	0.791040796	0.212805908	0.497872726	0.408024481	0.21772541	0	0.352526439	1.380768752	0.586596275	0.320170758	0.448704875	0.133248363	0.20517831	0.309078527	0.349832175	0.321204517	0.175535383	0.057510326	0.038621844	0.280269058	0.343058474	0.099453008	0.074981589	0.452401206	0.437069505
Verrucomicrobiota;Verrucomicrobiae;LD1-PB3;NA;NA	0	0	0	0.145177389	0.088429359	0.103017816	0.101634624	0	0	0	0	0	0	0	0	0	0	0	0	0.038422131	0	0	0	0	0	0	0	0	0	0	0	0	0	0	0	0	0	0	0	0
Verrucomicrobiota;Verrucomicrobiae;Opitutales;NA;NA	0.037674243	0	0	0	0	0	0	0	0.043041607	0	0	0	0	0	0	0	0.100143957	0	0.073671087	0.064036885	0	0	0	0	0.065219969	0.091780543	0.063727478	0	0.099533763	0.075639389	0.08531995	0.12036712	0.135933497	0.020920165	0.031390135	0.009271851	0.007103786	0	0.046400124	0.030056356
Verrucomicrobiota;Verrucomicrobiae;Opitutales;Puniceicoccaceae;Cerasicoccus	0	0	0	0	0	0	0	0	0	0	0	0	0	0	0	0	0.043812981	0	0	0	0	0	0	0	0	0	0	0	0	0	0	0	0	0.024138652	0	0	0	0	0	0
Verrucomicrobiota;Verrucomicrobiae;Opitutales;Puniceicoccaceae;Lentimonas	0	0	0	0	0	0	0	0	0	0	0	0	0	0	0	0	0.062589973	0	0	0	0	0	0	0	0	0	0	0	0	0	0	0	0	0.075634444	0	0	0	0	0	0.007514089
Verrucomicrobiota;Verrucomicrobiae;Opitutales;Puniceicoccaceae;NA	0	0	0	0	0	0	0	0	0	0	0	0	0	0	0.124455507	0.071104791	0	0	0	0	0	0	0	0	0	0	0	0	0	0	0	0.010030593	0	0	0	0	0	0	0	0
Verrucomicrobiota;Verrucomicrobiae;Opitutales;Puniceicoccaceae;Pelagicoccus	0	0	0	0	0	0	0	0	0	0	0	0	0	0	0	0	0	0	0	0	0	0	0	0	0	0	0	0	0	0	0	0	0.010456423	0.003218487	0.015695067	0	0	0	0	0.022542267
Verrucomicrobiota;Verrucomicrobiae;Opitutales;Puniceicoccaceae;Verruc-01	0	0	0	0	0	0	0	0	0	0	0	0	0	0	0	0	0	0	0	0	0	0	0	0	0.011858176	0	0	0	0	0	0	0	0	0.009655461	0.004484305	0	0	0	0.003866677	0.003757044
Verrucomicrobiota;Verrucomicrobiae;Pedosphaerales;Pedosphaeraceae;DEV008	0	0	0	0	0	0	0	0	0	0	0	0	0	0	0	0	0	0	0	0	0	0	0	0	0	0	0	0	0	0	0	0	0	0	0.011210762	0.012362468	0	0	0.007733354	0.017532874
Verrucomicrobiota;Verrucomicrobiae;Pedosphaerales;Pedosphaeraceae;NA	0	0	0	0	0	0	0	0	0	0	0	0	0	0	0	0	0	0	0	0	0	0	0	0	0	0	0	0	0	0	0	0	0	0.006436974	0	0	0	0	0	0
Verrucomicrobiota;Verrucomicrobiae;Pedosphaerales;Pedosphaeraceae;Pedosphaera	0	0	0	0	0	0	0	0	0	0	0	0	0	0	0	0	0	0	0	0	0	0	0	0	0	0	0	0	0	0	0	0	0	0	0	0	0	0	0	0.008766437
Verrucomicrobiota;Verrucomicrobiae;Pedosphaerales;Pedosphaeraceae;SCGC AAA164-E04	0	0	0	0	0	0	0	0	0	0	0	0	0	0	0	0	0	0	0	0	0	0	0	0	0	0	0	0.019540791	0	0	0	0	0.010456423	0	0	0	0	0	0	0
Verrucomicrobiota;Verrucomicrobiae;S-BQ2-57 soil group;NA;NA	0	0	0	0	0	0	0	0	0	0	0	0	0	0	0	0	0	0	0	0	0	0	0	0	0	0	0	0	0	0	0	0	0	0.00482773	0	0.003090617	0	0	0	0.008766437
Verrucomicrobiota;Verrucomicrobiae;Verrucomicrobiales;DEV007;NA	0	0	0	0	0	0	0	0	0	0	0	0	0.019504584	0	0	0.035552395	0.06884897	0.045261157	0	0	0	0	0	0	0	0	0	0	0	0.042547156	0	0.03009178	0.026141057	0.040231087	0	0.006181234	0	0	0.021266723	0.015028178
Verrucomicrobiota;Verrucomicrobiae;Verrucomicrobiales;Rubritaleaceae;Haloferula	0	0	0	0	0	0	0	0	0	0	0	0	0	0	0	0	0	0	0	0	0	0	0	0	0	0	0	0	0	0	0	0	0	0.014483191	0	0	0	0	0	0
Verrucomicrobiota;Verrucomicrobiae;Verrucomicrobiales;Rubritaleaceae;Luteolibacter	0	0	0	0	0	0	0	0	0	0	0	0	0	0	0	0	0.031294987	0	0	0	0	0	0	0	0	0	0	0	0	0	0	0	0	0.054714279	0	0	0	0	0	0
Verrucomicrobiota;Verrucomicrobiae;Verrucomicrobiales;Rubritaleaceae;NA	0	0	0	0	0	0	0	0	0	0	0	0	0	0	0	0	0	0	0	0	0	0	0	0	0	0.025494595	0	0	0	0	0	0	0	0	0	0	0	0	0	0
Verrucomicrobiota;Verrucomicrobiae;Verrucomicrobiales;Rubritaleaceae;Persicirhabdus	0	0	0	0	0	0	0	0	0	0	0	0	0	0	0	0	0.150215935	0	0	0	0	0	0	0	0.029645441	0	0	0	0	0	0	0.020061187	0.03659748	0.115865532	0	0	0	0	0	0
Verrucomicrobiota;Verrucomicrobiae;Verrucomicrobiales;Rubritaleaceae;Roseibacillus	0	0	0	0	0	0	0	0	0	0	0	0	0.019504584	0	0	0	0	0	0	0	0	0	0	0	0	0	0	0	0	0	0	0	0	0.030575626	0	0	0	0	0	0
Verrucomicrobiota;Verrucomicrobiae;Verrucomicrobiales;Rubritaleaceae;Rubritalea	0	0	0	0	0	0	0	0	0	0	0.03849411	0	0.097522918	0.052356021	0	0	0.081366965	0	0	0	0	0	0	0	0	0	0	0	0	0	0	0	0	0.099773097	0	0	0.004735858	0	0.007733354	0
WOR-1;NA;NA;NA;NA	0	0	0	0	0.020406775	0	0.08469552	0.062456086	0.028694405	0	0.377242282	0.206473958	0.448605422	0.376963351	0	0	0	0	0	0	0	0	0	0	0	0	0	0	0	0	0	0	0	0	0.109865471	0.101990357	0.28888731	0.203521457	0.123733663	0.072636193
WS1;NA;NA;NA;NA	0	0	0	0	0.074824842	0.115137559	0.160921487	0.054649075	0.12195122	0	0.030795288	0.166511256	0.065015279	0.230366492	0	0	0	0	0.01700102	0.064036885	0.164760613	0.097924011	0	0.043994721	0	0.010197838	0	0	0	0.009454924	0.030112923	0	0	0	0.031390135	0.035542094	0.056830291	0.01740644	0	0.01377583
WS2;NA;NA;NA;NA	0.138138892	0.652782095	0.844558478	0.562562381	0.687028093	0.739304327	0.271025663	0.195175267	0.588235294	0	0.084687043	0.059944052	0.18204278	0	0	0	0	0.099574545	0.113340134	0.294569672	0.319829424	0.26439483	0.298544595	0	0	0	0	0	0	0	0.065244668	0	0.104564229	0.006436974	0.100896861	0.08962789	0.144443655	0.133895695	0.059933493	0.075140889
Zixibacteria;NA;NA;NA;NA	0.100464649	1.046523676	1.218729955	0.689592596	0.095231617	0.066658587	0	0.202982278	0.308464849	0.048146365	0.916159828	1.958172372	1.39782849	1.35078534	0.224019913	0.186650076	0.012517995	0.312301982	0.289017341	1.319159836	1.482845513	0.940070505	1.977857943	2.449039449	0.166014467	0.285539466	0.133248363	0.312652662	0.392896433	0.430199026	0.531994981	0.270826019	0.386887646	0.083680662	0.67264574	0.999814563	1.005185764	1.013590413	0.636068363	0.532247965
